# Supplementary material for: The Emergence of Successful Streptococcus pyogenes Lineages through Convergent Pathways of Capsule Loss and Recombination Directing High Toxin Expression
Source: mBio. 2019 Dec 10;10(6):e02521-19. doi: 10.1128/mBio.02521-19 (PMC6904876; doi:10.1128/mBio.02521-19)
Supplement: DATA SET S1 [file mBio.02521-19-sd001.xlsx]

## Sheet: Sheet1
						MLST loci							Clindamycin		Erythromycin		Linezolid		Tetracycline
Strain	Accession number	Isolation Year	Hospital Region	emm-type	MLST	gki	gtr	muri	muts	recp	xpt	yqil	Sensitivity	MIC	Sensitivity	MIC	Sensitivity	MIC	Sensitivity	MIC	Resistance genes
BSAC_bs21	ERS361826	2001	South East	1	28	4	3	4	4	4	2	4	s	<=0.06	s	<=0.06	s	1	s	0.25
BSAC_bs22	ERS361827	2001	South East	1	28	4	3	4	4	4	2	4	s	<=0.06	s	<=0.06	s	2	s	1
BSAC_bs23	ERS379323	2001	South East	22	46	9	8	1	1	1	3	4	s	<=0.06	s	<=0.06	s	2	s	1
BSAC_bs25	ERS361829	2001	South East	3	406	2	29	8	5	2	3	2	s	<=0.06	s	<=0.06	s	2	s	1
BSAC_bs27	ERS361830	2001	South East	28	52	11	6	14	5	9	17	19	s	<=0.06	s	<=0.06	s	1	s	0.25
BSAC_bs39	ERS361831	2001	West Midlands	75	150	11	2	1	3	50	8	7	s	<=0.06	s	<=0.06	s	1	s	0.5
BSAC_bs72	ERS361832	2001	South West 1	78	253	16	2	11	3	1	13	1	s	<=0.06	s	<=0.06	s	1	s	<=0.125
BSAC_bs73	ERS361833	2001	South West 1	87	62	13	3	10	12	20	2	3	s	<=0.06	s	<=0.06	s	1	s	0.25
BSAC_bs74	ERS361834	2001	South West 1	43	3	2	2	1	2	2	2	2	s	<=0.06	s	0.125	s	2	R	64	tetM
BSAC_bs75	ERS361835	2001	South West 1	43	3	2	2	1	2	2	2	2	s	0.125	s	<=0.06	s	1	R	64	tetM
BSAC_bs78	ERS361836	2001	South West 1	75	150	11	2	1	3	50	8	7	s	<=0.06	s	<=0.06	s	2	s	1
BSAC_bs79	ERS361837	2001	South West 1	89	101	16	2	8	3	1	13	3	s	<=0.06	s	<=0.06	s	2	s	1
BSAC_bs91	ERS361838	2001	North West 2	12	36	5	2	2	6	6	2	2	s	0.125	s	<=0.06	s	2	s	0.5
BSAC_bs97	ERS361839	2001	North West 2	12	36	5	2	2	6	6	2	2	s	<=0.06	s	<=0.06	s	2	s	0.5
BSAC_bs124	ERS361840	2001	North East	87	62	13	3	10	12	20	2	3	s	0.125	s	<=0.06	s	1	s	0.5
BSAC_bs143	ERS361841	2001	North West 1	1	28	4	3	4	4	4	2	4	s	<=0.06	s	<=0.06	s	1	s	0.25
BSAC_bs144	ERS361842	2001	North West 1	78	253	16	2	11	3	1	13	1	s	<=0.06	s	<=0.06	s	1	s	0.25
BSAC_bs145	ERS361843	2001	North West 1	58	176	3	2	3	3	1	3	3	s	<=0.06	s	<=0.06	s	2	s	1
BSAC_bs146	ERS379324	2001	North West 1	6	382	5	52	5	5	5	4	3	s	<=0.06	s	<=0.06	s	2	s	1
BSAC_bs150	ERS361845	2001	North West 1	77	63	13	6	2	3	23	3	11	s	<=0.06	s	<=0.06	s	2	R	32	tetO
BSAC_bs192	ERS379325	2001	North	4	39	5	11	8	5	15	2	1	s	<=0.06	s	<=0.06	s	1	s	0.25
BSAC_bs197	ERS361847	2001	North	68	247	11	9	1	7	2	8	3	s	<=0.06	s	<=0.06	s	1	R	32	tetM
BSAC_bs215	ERS361920	2001	South	87	62	13	3	10	12	20	2	3	s	<=0.06	s	<=0.06	s	2	s	1
BSAC_bs217	ERS361848	2001	South	12	36	5	2	2	6	6	2	2	s	<=0.06	I	0.5	s	2	s	1
BSAC_bs220	ERS361849	2001	South	12	36	5	2	2	6	6	2	2	s	<=0.06	s	0.125	s	2	s	1
BSAC_bs222	ERS379326	2001	London	93	306	2	2	1	50	2	3	1	s	<=0.06	s	0.125	s	2	R	4
BSAC_bs224	ERS361921	2001	London	3	315	2	6	8	5	2	3	53	s	<=0.06	s	0.125	s	2	s	0.5
BSAC_bs228	ERS361851	2001	London	43	3	2	2	1	2	2	2	2	s	<=0.06	s	0.125	s	2	R	64	tetM
BSAC_bs229	ERS361852	2001	London	81	1059	38	2	2	96	39	2	25	s	<=0.06	s	0.125	s	2	R	64	tetM
BSAC_bs234	ERS361853	2001	South West 2	75	150	11	2	1	3	50	8	7	s	<=0.06	s	0.125	s	2	I	2
BSAC_bs235	ERS361854	2001	South West 2	89	101	16	2	8	3	1	13	3	s	<=0.06	s	0.125	s	2	s	1
BSAC_bs236	ERS361855	2001	South West 2	1	28	4	3	4	4	4	2	4	s	<=0.06	s	0.125	s	2	s	1
BSAC_bs239	ERS361856	2001	South West 2	28	52	11	6	14	5	9	17	19	s	<=0.06	s	0.125	s	2	s	1
BSAC_bs261	ERS361922	2002	South East	12	36	5	2	2	6	6	2	2	s	0.125	s	0.06	s	1	s	1
BSAC_bs270	ERS361857	2002	South East	5	99	33	30	7	5	5	26	3	s	0.06	s	0.06	s	2	s	0.5
BSAC_bs302	ERS361858	2002	West Midlands	87	62	13	3	10	12	20	2	3	s	0.125	s	0.06	s	2	s	0.5
BSAC_bs304	ERS361859	2002	West Midlands	89	101	16	2	8	3	1	13	3	s	0.125	s	0.125	s	2	s	0.5
BSAC_bs309	ERS361860	2002	West Midlands	58	176	3	2	3	3	1	3	3	s	0.125	s	0.06	s	2	s	0.5
BSAC_bs310	ERS361861	2002	West Midlands	43	3	2	2	1	2	2	2	2	s	0.125	s	0.06	s	2	R	64	tetM
BSAC_bs311	ERS361862	2002	South West 1	43	3	2	2	1	2	2	2	2	s	0.125	s	0.06	s	2	R	64	tetM
BSAC_bs313	ERS361863	2002	South West 1	43	3	2	2	1	2	2	2	2	s	0.06	s	0.06	s	2	R	64	tetM
BSAC_bs318	ERS361864	2002	South West 1	73	331	43	2	2	47	1	3	4	s	0.06	s	0.06	s	2	s	0.5
BSAC_bs341	ERS362025	2002	North West 2	87	62	13	3	10	12	20	2	3	s	0.125	s	0.06	s	1	s	0.25
BSAC_bs391	ERS361865	2002	North West 1	1	28	4	3	4	4	4	2	4	s	0.125	s	0.06	s	2	s	0.5
BSAC_bs398	ERS361867	2002	North West 1	1	28	4	3	4	4	4	2	4	s	0.125	s	0.125	s	2	s	0.5
BSAC_bs399	ERS362170	2002	North West 1	3	406	2	29	8	5	2	3	2	s	0.125	s	0.06	s	2	s	0.25
BSAC_bs400	ERS361868	2002	North West 1	4	39	5	11	8	5	15	2	1	s	0.06	s	0.06	s	2	s	0.25
BSAC_bs442	ERS362024	2002	North	89	101	16	2	8	3	1	13	3	s	0.125	s	0.06	s	2	s	0.5
BSAC_bs448	ERS361869	2002	North	76	50	11	6	3	6	6	27	4	s	0.06	s	0.06	s	2	s	0.5
BSAC_bs462	ERS361870	2002	South	3	315	2	6	8	5	2	3	53	s	0.125	s	0.125	s	2	R	64
BSAC_bs468	ERS361871	2002	South	4	39	5	11	8	5	15	2	1	s	0.06	s	0.06	s	2	s	0.25
BSAC_bs472	ERS361873	2002	London	4	39	5	11	8	5	15	2	1	s	0.125	s	0.06	s	2	s	0.25
BSAC_bs474	ERS361874	2002	London	81	117	38	2	2	23	39	2	25	s	0.125	s	0.125	s	2	s	0.5
BSAC_bs475	ERS361875	2002	London	81	117	38	2	2	23	39	2	25	s	0.125	s	0.125	s	2	s	0.5
BSAC_bs477	ERS361876	2002	London	81	117	38	2	2	23	39	2	25	s	0.125	s	0.125	s	2	s	0.5
BSAC_bs484	ERS361877	2002	South West 2	12	36	5	2	2	6	6	2	2	s	0.125	R	8	s	2	s	0.5	mefA
BSAC_bs511	ERS362109	2003	South East	49	1097	4	126	2	44	1	3	1	s	0.06	s	0.12	s	2	R	128	tetM
BSAC_bs514	ERS361878	2003	South East	87	62	13	3	10	12	20	2	3	s	0.12	s	0.12	s	2	s	1
BSAC_bs515	ERS361879	2003	South East	3	315	2	6	8	5	2	3	53	s	0.12	s	0.12	s	2	s	1
BSAC_bs553	ERS361880	2003	West Midlands	90	184	29	32	2	5	48	5	4	s	0.12	s	0.12	s	2	R	128	tetM
BSAC_bs554	ERS361881	2003	West Midlands	18	1087	6	5	7	1	5	0	3	s	0.06	s	0.12	s	2	s	1
BSAC_bs558	ERS361882	2003	West Midlands	82	334	84	2	21	16	17	3	1	s	0.12	s	0.06	s	2	s	0.5
BSAC_bs559	ERS361883	2003	West Midlands	28	52	11	6	14	5	9	17	19	s	0.06	s	0.06	s	2	s	0.5
BSAC_bs561	ERS361923	2003	South West 1	3	315	2	6	8	5	2	3	53	s	0.12	s	0.12	s	2	s	0.5
BSAC_bs563	ERS361884	2003	South West 1	82	334	84	2	21	16	17	3	1	s	0.06	s	0.12	s	2	s	0.5
BSAC_bs565	ERS361885	2003	South West 1	22	46	9	8	1	1	1	3	4	s	0.12	s	0.12	s	2	s	0.5
BSAC_bs566	ERS362110	2003	South West 1	1	28	4	3	4	4	4	2	4	s	0.12	s	0.12	s	2	s	1
BSAC_bs567	ERS361924	2003	South West 1	12	36	5	2	2	6	6	2	2	s	0.12	s	0.12	s	2	s	0.5
BSAC_bs568	ERS361886	2003	South West 1	28	52	11	6	14	5	9	17	19	s	0.12	s	0.12	s	2	s	0.5
BSAC_bs570	ERS361887	2003	South West 1	28	52	11	6	14	5	9	17	19	s	0.12	s	0.12	s	2	s	0.5
BSAC_bs573	ERS361888	2003	East of England	3	315	2	6	8	5	2	3	53	s	0.12	s	0.12	s	2	s	0.5
BSAC_bs574	ERS362015	2003	East of England	11	403	3	4	6	5	1	5	67	s	0.06	s	0.12	s	2	s	0.5
BSAC_bs577	ERS361925	2003	East of England	9	75	15	14	7	18	19	3	1	s	0.12	s	0.12	s	2	s	0.5
BSAC_bs578	ERS361889	2003	East of England	12	36	5	2	2	6	6	2	2	s	0.12	s	0.12	s	2	s	0.5
BSAC_bs580	ERS362016	2003	East of England	28	52	11	6	14	5	9	17	19	s	0.12	s	0.12	s	2	s	0.5
BSAC_bs594	ERS361890	2003	North West 2	89	101	16	2	8	3	1	13	3	s	0.06	s	0.12	s	2	s	1
BSAC_bs595	ERS379327	2003	North West 2	68	247	11	9	1	7	2	8	3	s	0.12	s	0.12	s	2	R	128	tetM
BSAC_bs597	ERS361891	2003	North West 2	12	36	5	2	2	6	6	2	2	s	0.06	s	0.06	s	2	s	0.5
BSAC_bs598	ERS361892	2003	North West 2	81	117	38	2	2	23	39	2	25	s	0.12	s	0.12	s	2	s	0.5
BSAC_bs638	ERS362019	2003	North East	5	99	33	30	7	5	5	26	3	s	0.03	s	<=0.015	s	2	s	0.25
BSAC_bs639	ERS361893	2003	North East	3	15	2	6	8	5	2	3	2	s	0.12	s	0.06	s	2	s	0.25
BSAC_bs652	ERS361894	2003	North West 1	6	382	5	52	5	5	5	4	3	s	0.12	s	0.03	s	2	s	0.25
BSAC_bs653	ERS361895	2003	North West 1	3	315	2	6	8	5	2	3	53	s	0.25	s	0.06	s	2	s	0.25
BSAC_bs657	ERS379328	2003	North West 1	9	125	72	14	7	18	19	3	1	s	0.06	s	0.06	s	2	R	64	tetM
BSAC_bs662	ERS361903	2003	North	53	569	108	2	2	5	35	14	12	s	0.12	s	0.06	s	2	s	0.25
BSAC_bs663	ERS361926	2003	North	53	569	108	2	2	5	35	14	12	s	0.12	s	0.12	s	1	s	0.5
BSAC_bs664	ERS362020	2003	North	83	5	2	2	2	3	2	3	2	s	0.12	s	0.03	s	1	R	64	tetM
BSAC_bs666	ERS361902	2003	North	83	5	2	2	2	3	2	3	2	s	0.12	s	0.03	s	1	R	64	tetM
BSAC_bs669	ERS361901	2003	North	83	5	2	2	2	3	2	3	2	s	0.12	s	0.03	s	1	R	64	tetM
BSAC_bs670	ERS361900	2003	North	87	62	13	3	10	12	20	2	3	s	0.12	s	0.03	s	1	s	0.25
BSAC_bs682	ERS361899	2003	South	28	52	11	6	14	5	9	17	19	s	0.03	s	0.03	s	2	s	0.25
BSAC_bs683	ERS361898	2003	South	3	406	2	29	8	5	2	3	2	s	0.25	s	0.12	s	2	s	1
BSAC_bs687	ERS362021	2003	South	87	62	13	3	10	12	20	2	3	s	0.12	s	0.03	s	1	s	0.25
BSAC_bs688	ERS361905	2003	South	43	3	2	2	1	2	2	2	2	s	0.12	s	0.06	s	2	R	64	tetM
BSAC_bs689	ERS362112	2003	South	55	100	34	2	2	21	1	29	16	s	0.12	s	0.06	s	1	s	0.25
BSAC_bs690	ERS361906	2003	South	28	52	11	6	14	5	9	17	19	s	0.12	s	0.03	s	2	s	0.5
BSAC_bs691	ERS361907	2003	London	3	315	2	6	8	5	2	3	53	s	0.03	s	0.06	s	2	s	0.25
BSAC_bs693	ERS361908	2003	London	81	117	38	2	2	23	39	2	25	s	0.25	s	0.03	s	1	s	0.5
BSAC_bs694	ERS362022	2003	London	87	62	13	3	10	12	20	2	3	s	0.12	s	0.03	s	1	s	0.5
BSAC_bs696	ERS361927	2003	London	4	39	5	11	8	5	15	2	1	s	<=0.015	s	0.03	s	0.5	s	1
BSAC_bs698	ERS361909	2003	London	12	36	5	2	2	6	6	2	2	s	0.12	s	0.03	s	0.5	s	0.25
BSAC_bs699	ERS362113	2003	London	81	117	38	2	2	23	39	2	25	s	0.25	s	0.03	s	1	s	0.25
BSAC_bs711	ERS362173	2003	South West 2	28	52	11	6	14	5	9	17	19	s	0.12	s	0.12	s	2	s	0.25
BSAC_bs713	ERS362013	2003	South West 2	87	62	13	3	10	12	20	2	3	s	0.06	s	0.12	s	1	s	0.5
BSAC_bs717	ERS361910	2003	South West 2	90	708	4	2	2	5	1	34	41	s	0.06	s	0.12	s	1	R	64	tetM
BSAC_bs763	ERS361916	2004	South East	12	36	5	2	2	6	6	2	2	s	0.06	s	0.125	s	1	s	0.5
BSAC_bs764	ERS361915	2004	South East	87	62	13	3	10	12	20	2	3	s	0.06	s	0.125	s	1	s	0.5
BSAC_bs768	ERS361914	2004	South East	89	101	16	2	8	3	1	13	3	s	0.06	s	0.06	s	1	s	0.25
BSAC_bs769	ERS361913	2004	South East	1	28	4	3	4	4	4	2	4	s	0.06	s	0.06	s	1	R	8
BSAC_bs801	ERS361912	2004	West Midlands	5	99	33	30	7	5	5	26	3	s	0.06	s	0.125	s	1	s	0.5
BSAC_bs802	ERS361911	2004	West Midlands	43	3	2	2	1	2	2	2	2	s	0.06	s	0.125	s	1	s	1	tetM
BSAC_bs804	ERS361904	2004	West Midlands	101	1098	2	125	37	2	2	13	1	s	0.06	s	0.125	s	1	s	0.5
BSAC_bs808	ERS361928	2004	West Midlands	87	62	13	3	10	12	20	2	3	s	0.06	s	0.25	s	1	s	0.5
BSAC_bs810	ERS361929	2004	West Midlands	1	28	4	3	4	4	4	2	4	s	0.06	s	0.125	s	1	s	0.5
BSAC_bs811	ERS361930	2004	South West 1	83	5	2	2	2	3	2	3	2	s	0.06	s	0.06	s	1	R	32	tetM
BSAC_bs814	ERS361931	2004	South West 1	89	101	16	2	8	3	1	13	3	s	0.06	s	0.06	s	1	s	0.5
BSAC_bs815	ERS361932	2004	South West 1	82	334	84	2	21	16	17	3	1	s	0.06	s	0.06	s	1	s	0.5
BSAC_bs817	ERS361933	2004	South West 1	43	3	2	2	1	2	2	2	2	s	0.06	s	0.06	s	1	s	1	tetM
BSAC_bs818	ERS361934	2004	South West 1	101	1098	2	125	37	2	2	13	1	s	0.06	s	0.06	s	1	s	0.5
BSAC_bs819	ERS361935	2004	South West 1	89	101	16	2	8	3	1	13	3	s	0.06	s	0.06	s	1	s	0.5
BSAC_bs821	ERS361936	2004	East of England	3	315	2	6	8	5	2	3	53	s	0.06	s	0.25	s	1	s	0.5
BSAC_bs822	ERS361937	2004	East of England	1	28	4	3	4	4	4	2	4	s	0.125	R	2	s	1	s	0.5
BSAC_bs826	ERS362114	2004	East of England	3	315	2	6	8	5	2	3	53	s	0.06	s	0.125	s	2	s	0.5
BSAC_bs827	ERS361938	2004	East of England	87	62	13	3	10	12	20	2	3	s	0.06	s	0.25	s	1	s	0.25
BSAC_bs841	ERS361939	2004	North West 2	3	315	2	6	8	5	2	3	53	s	0.06	I	0.5	s	2	s	0.5
BSAC_bs844	ERS361940	2004	North West 2	87	62	13	3	10	12	20	2	3	s	0.06	s	0.25	s	1	s	0.5
BSAC_bs845	ERS379357	2004	North West 2	89	101	16	2	8	3	1	13	3	s	0.03	s	0.125	s	0.5	s	0.5
BSAC_bs848	ERS361941	2004	North West 2	1	28	4	3	4	4	4	2	4	s	0.06	s	0.125	s	1	s	0.5
BSAC_bs886	ERS361942	2004	North East	68	247	11	9	1	7	2	8	3	s	0.06	s	0.125	s	1	R	16	tetM
BSAC_bs887	ERS361943	2004	North East	83	5	2	2	2	3	2	3	2	s	0.06	s	0.125	s	1	R	16	tetM
BSAC_bs889	ERS361944	2004	North East	5	99	33	30	7	5	5	26	3	s	0.06	s	0.125	s	1	s	0.5
BSAC_bs912	ERS379358	2004	North West 1	43	3	2	2	1	2	2	2	2	s	0.015	s	0.03	s	1	s	<=0.06	tetM
BSAC_bs914	ERS362117	2004	North West 1	6	382	5	52	5	5	5	4	3	s	0.03	s	0.03	s	1	s	0.25
BSAC_bs916	ERS361945	2004	North West 1	4	39	5	11	8	5	15	2	1	s	0.06	s	0.06	s	1	s	0.25
BSAC_bs917	ERS361946	2004	North West 1	44	178	4	4	3	6	14	3	4	s	0.06	s	0.06	s	1	s	1	tetM
BSAC_bs921	ERS361947	2004	North	83	5	2	2	2	3	2	3	2	s	0.06	s	0.06	s	1	R	4	tetM
BSAC_bs924	ERS361948	2004	North	89	101	16	2	8	3	1	13	3	s	0.06	s	0.06	s	1	s	0.5
BSAC_bs926	ERS361949	2004	North	3	315	2	6	8	5	2	3	53	s	0.06	s	0.06	s	1	s	0.5
BSAC_bs927	ERS361950	2004	North	1	28	4	3	4	4	4	2	4	s	0.06	s	0.06	s	1	s	1
BSAC_bs929	ERS361951	2004	North	18	1087	6	5	7	1	5	0	3	s	0.06	s	0.06	s	2	s	0.5
BSAC_bs930	ERS361952	2004	North	83	5	2	2	2	3	2	3	2	s	0.06	s	0.03	s	1	R	4	tetM
BSAC_bs941	ERS361953	2004	South	12	36	5	2	2	6	6	2	2	s	0.06	s	0.06	s	1	s	0.5
BSAC_bs945	ERS361954	2004	South	1	28	4	3	4	4	4	2	4	s	0.06	s	0.06	s	1	s	0.5
BSAC_bs948	ERS361955	2004	South	28	52	11	6	14	5	9	17	19	s	0.06	s	0.06	s	1	s	0.5
BSAC_bs949	ERS361966	2004	South	1	28	4	3	4	4	4	2	4	s	0.06	s	0.06	s	1	s	1
BSAC_bs951	ERS361967	2004	London	101	1098	2	125	37	2	2	13	1	s	0.06	s	0.06	s	1	s	0.5
BSAC_bs972	ERS361968	2004	South West 2	5	99	33	30	7	5	5	26	3	s	0.125	s	0.06	I	4	s	0.5
BSAC_bs975	ERS362119	2004	South West 2	3	315	2	6	8	5	2	3	53	s	0.125	s	0.06	I	4	s	1
BSAC_bs976	ERS361969	2004	South West 2	82	314	4	65	21	16	17	3	1	s	0.125	s	0.06	I	4	R	128	tetM
BSAC_bs1012	ERS361956	2005	South East	12	36	5	2	2	6	6	2	2	s	0.125	s	0.125	s	2	s	1
BSAC_bs1013	ERS361957	2005	South East	44	367	4	2	3	11	17	3	61	s	0.125	R	2	s	2	R	64	tetM, ermTR, cat
BSAC_bs1015	ERS361958	2005	South East	77	63	13	6	2	3	23	3	11	s	0.125	s	0.125	s	2	R	64	tetO
BSAC_bs1052	ERS361959	2005	West Midlands	4	39	5	11	8	5	15	2	1	s	0.125	s	0.125	s	2	s	1
BSAC_bs1057	ERS361960	2005	West Midlands	1	28	4	3	4	4	4	2	4	s	0.125	s	0.125	s	2	s	1
BSAC_bs1059	ERS361961	2005	West Midlands	183	166	4	31	2	11	34	3	4	s	0.125	s	0.125	s	2	R	32	tetM
BSAC_bs1062	ERS361962	2005	South West 1	68	247	11	9	1	7	2	8	3	s	0.125	s	0.125	s	2	R	16	tetM
BSAC_bs1063	ERS362120	2005	South West 1	77	63	13	6	2	3	23	3	11	s	0.125	s	0.125	s	2	R	16	tetO
BSAC_bs1064	ERS361963	2005	South West 1	101	1098	2	125	37	2	2	13	1	s	0.125	s	0.125	s	2	s	1
BSAC_bs1065	ERS362026	2005	South West 1	101	1098	2	125	37	2	2	13	1	s	0.125	I	0.5	s	2	R	8
BSAC_bs1071	ERS362027	2005	East of England	6	382	5	52	5	5	5	4	3	s	0.125	s	0.125	s	2	s	1
BSAC_bs1072	ERS361964	2005	East of England	11	403	3	4	6	5	1	5	67	s	0.125	s	0.125	s	2	s	1
BSAC_bs1073	ERS362018	2005	East of England	83	5	2	2	2	3	2	3	2	s	0.125	s	0.125	s	2	R	64	tetM
BSAC_bs1074	ERS362017	2005	East of England	79	1099	89	4	2	98	132	111	1	s	0.125	s	0.125	s	2	R	64	tetM
BSAC_bs1077	ERS362028	2005	East of England	44	367	4	2	3	11	17	3	61	s	0.25	R	1	s	2	R	64	tetM, ermTR, cat
BSAC_bs1078	ERS362030	2005	East of England	1	28	4	3	4	4	4	2	4	s	0.125	s	0.125	s	2	I	2
BSAC_bs1093	ERS362029	2005	North West 2	1	28	4	3	4	4	4	2	4	s	0.125	s	0.125	s	2	s	1
BSAC_bs1094	ERS362031	2005	North West 2	1	28	4	3	4	4	4	2	4	s	0.125	s	0.06	s	2	s	1
BSAC_bs1095	ERS362032	2005	North West 2	1	28	4	3	4	4	4	2	4	s	0.125	s	0.06	s	2	s	1
BSAC_bs1097	ERS362033	2005	North West 2	1	28	4	3	4	4	4	2	4	s	0.125	s	0.06	s	2	s	1
BSAC_bs1138	ERS362034	2005	North East	12	36	5	2	2	6	6	2	2	s	0.125	s	0.06	s	1	s	0.5
BSAC_bs1161	ERS362035	2005	North West 1	87	62	13	3	10	12	20	2	3	s	0.125	s	0.125	s	1	s	0.5
BSAC_bs1163	ERS362036	2005	North West 1	5	99	33	30	7	5	5	26	3	s	0.125	s	0.06	s	1	s	0.5
BSAC_bs1167	ERS379359	2005	North West 1	18	1087	6	5	7	1	5	0	3	s	0.125	s	0.06	s	2	s	0.5
BSAC_bs1168	ERS362038	2005	North West 1	28	458	11	77	14	5	9	17	19	s	0.125	s	0.06	s	1	s	0.5
BSAC_bs1172	ERS362039	2005	North	87	62	13	3	10	12	20	2	3	s	0.125	s	0.06	s	1	s	0.5
BSAC_bs1174	ERS362040	2005	North	1	28	4	3	4	4	4	2	4	s	0.125	s	0.06	s	1	s	0.5
BSAC_bs1175	ERS362041	2005	North	87	62	13	3	10	12	20	2	3	s	0.125	s	0.06	s	1	s	0.5
BSAC_bs1176	ERS362042	2005	North	3	315	2	6	8	5	2	3	53	s	0.125	s	0.06	s	1	s	0.5
BSAC_bs1177	ERS379329	2005	North	78	253	16	2	11	3	1	13	1	s	0.125	s	0.06	s	1	s	0.5
BSAC_bs1179	ERS362122	2005	North	1	28	4	3	4	4	4	2	4	s	0.125	s	0.06	s	1	s	0.5
BSAC_bs1196	ERS362043	2005	South	22	46	9	8	1	1	1	3	4	s	0.06	s	0.06	s	1	s	0.25
BSAC_bs1197	ERS362044	2005	South	12	36	5	2	2	6	6	2	2	s	0.125	s	0.06	s	1	s	0.5
BSAC_bs1200	ERS362045	2005	South	6	382	5	52	5	5	5	4	3	s	0.125	s	0.06	s	1	s	0.5
BSAC_bs1202	ERS362046	2005	London	95	14	2	6	8	3	9	3	1	s	0.125	s	0.06	s	1	R	64	tetM, cat
BSAC_bs1204	ERS362047	2005	London	1	28	4	3	4	4	4	2	4	s	0.125	s	0.06	s	1	s	0.5
BSAC_bs1225	ERS362123	2005	South West 2	89	101	16	2	8	3	1	13	3	s	0.03	s	0.03	s	0.5	s	0.25
BSAC_bs1227	ERS362048	2005	South West 2	12	36	5	2	2	6	6	2	2	s	0.125	s	0.06	s	1	s	0.25
BSAC_bs1228	ERS362049	2005	South West 2	1	28	4	3	4	4	4	2	4	s	0.125	s	0.06	s	1	s	0.5
BSAC_bs1267	ERS362050	2006	South East	3	15	2	6	8	5	2	3	2	s	0.25	s	0.125	s	1	s	0.25
BSAC_bs1270	ERS362051	2006	South East	1	28	4	3	4	4	4	2	4	s	0.25	s	0.125	s	1	s	0.25
BSAC_bs1282	ERS362052	2006	North West 1	18	1087	6	5	7	1	5	0	3	s	0.06	s	0.06	s	1	s	0.5
BSAC_bs1301	ERS362053	2006	West Midlands	28	52	11	6	14	5	9	17	19	s	0.25	s	0.125	s	1	s	0.25
BSAC_bs1308	ERS362054	2006	West Midlands	101	1100	31	2	8	3	130	14	12	s	0.25	s	0.125	s	1	R	64	tetM
BSAC_bs1309	ERS362055	2006	West Midlands	81	1059	38	2	2	96	39	2	25	s	0.25	s	0.25	s	1	R	64	tetM
BSAC_bs1313	ERS362056	2006	South West 1	83	5	2	2	2	3	2	3	2	s	0.06	s	0.06	s	1	R	64	tetM
BSAC_bs1315	ERS362057	2006	South West 1	75	150	11	2	1	3	50	8	7	s	0.125	s	0.06	s	1	s	1
BSAC_bs1316	ERS362058	2006	South West 1	1	28	4	3	4	4	4	2	4	s	0.125	s	0.06	s	1	s	1
BSAC_bs1317	ERS362059	2006	South West 1	12	36	5	2	2	6	6	2	2	s	0.125	s	0.06	s	1	s	1
BSAC_bs1318	ERS362060	2006	South West 1	89	101	16	2	8	3	1	13	3	s	0.03	s	0.06	s	1	s	0.5
BSAC_bs1320	ERS362061	2006	South West 1	89	101	16	2	8	3	1	13	3	s	0.125	s	0.06	s	1	s	1
BSAC_bs1321	ERS362062	2006	East of England	50	2	1	2	20	5	35	3	4	s	0.125	s	0.06	s	1	s	0.5
BSAC_bs1325	ERS362063	2006	East of England	1	28	4	3	4	4	4	2	4	s	0.25	s	0.25	s	1	s	1
BSAC_bs1329	ERS362064	2006	East of England	12	36	5	2	2	6	6	2	2	s	0.25	s	0.25	s	1	s	0.25
BSAC_bs1343	ERS362065	2006	North West 2	89	101	16	2	8	3	1	13	3	s	0.25	s	0.25	s	1	s	0.5
BSAC_bs1344	ERS362066	2006	North West 2	1	28	4	3	4	4	4	2	4	s	0.25	s	0.25	s	1	s	0.5
BSAC_bs1346	ERS362067	2006	North West 2	1	1101	4	3	4	97	4	2	4	s	0.25	s	0.25	s	1	s	1
BSAC_bs1349	ERS362068	2006	North West 2	4	39	5	11	8	5	15	2	1	s	0.06	s	0.06	s	1	s	0.5
BSAC_bs1387	ERS362069	2006	North East	2	55	11	9	1	9	2	3	4	s	0.06	s	0.06	s	2	s	1
BSAC_bs1388	ERS362070	2006	North East	4	39	5	11	8	5	15	2	1	s	0.125	s	0.25	s	1	s	0.5
BSAC_bs1411	ERS362071	2006	North West 1	1	28	4	3	4	4	4	2	4	s	0.125	s	0.06	s	1	s	0.5
BSAC_bs1413	ERS362072	2006	North West 1	12	36	5	2	2	6	6	2	2	s	0.125	s	0.06	s	1	s	1
BSAC_bs1414	ERS362073	2006	North West 1	3	15	2	6	8	5	2	3	2	s	0.125	s	0.06	s	1	s	0.5
BSAC_bs1416	ERS362074	2006	North West 1	89	101	16	2	8	3	1	13	3	s	0.125	s	0.125	s	1	s	1
BSAC_bs1421	ERS361970	2006	North	87	62	13	3	10	12	20	2	3	s	0.125	s	0.06	s	1	s	0.5
BSAC_bs1422	ERS362075	2006	North	44	367	4	2	3	11	17	3	61	s	0.125	R	2	s	1	R	64	tetM, ermTR, cat
BSAC_bs1423	ERS362076	2006	North	44	367	4	2	3	11	17	3	61	s	0.125	R	2	s	1	R	64	tetM, ermTR, cat
BSAC_bs1429	ERS362077	2006	North	44	367	4	2	3	11	17	3	61	s	0.125	s	0.06	s	1	R	64	tetM, cat
BSAC_bs1442	ERS362078	2006	South	1	28	4	3	4	4	4	2	4	s	0.125	s	0.06	s	1	s	0.5
BSAC_bs1443	ERS379360	2006	South	1	28	4	3	4	4	4	2	4	s	0.125	s	0.06	s	1	s	0.5
BSAC_bs1444	ERS362080	2006	South	89	101	16	2	8	3	1	13	3	s	0.125	s	0.06	s	1	s	0.5
BSAC_bs1446	ERS362081	2006	South	1	28	4	3	4	4	4	2	4	s	0.06	s	0.06	s	1	s	0.5
BSAC_bs1448	ERS362082	2006	South	22	46	9	8	1	1	1	3	4	s	0.06	s	0.06	s	1	s	0.25
BSAC_bs1449	ERS362083	2006	South	185	1102	55	6	8	5	4	3	10	s	0.06	s	0.125	s	1	s	0.5
BSAC_bs1450	ERS362084	2006	South	1	28	4	3	4	4	4	2	4	s	0.03	s	0.06	s	1	s	0.5
BSAC_bs1451	ERS362085	2006	London	1	28	4	3	4	4	4	2	4	s	0.06	s	0.06	s	1	s	0.5
BSAC_bs1454	ERS362086	2006	London	12	36	5	2	2	6	6	2	2	s	0.06	s	0.06	s	1	s	0.25
BSAC_bs1474	ERS362087	2006	South West 2	9	75	15	14	7	18	19	3	1	s	0.03	R	>128	s	1	R	64	tetM, ermT
BSAC_bs1475	ERS362088	2006	South West 2	77	63	13	6	2	3	23	3	11	s	0.03	s	0.06	s	1	R	64	tetO
BSAC_bs1478	ERS362089	2006	South West 2	83	5	2	2	2	3	2	3	2	s	0.03	s	0.06	s	1	R	64	tetM
BSAC_bs1514	ERS361872	2007	South East	83	5	2	2	2	3	2	3	2	s	0.06	s	0.06	s	1	R	64	tetM
BSAC_bs1515	ERS362090	2007	South East	18	1087	6	5	7	1	5	0	3	s	0.03	s	0.06	s	1	s	0.5
BSAC_bs1551	ERS362091	2007	West Midlands	58	176	3	2	3	3	1	3	3	s	0.06	R	>128	s	1	R	64	tetM, ermB, cat, ant6, aph
BSAC_bs1552	ERS362092	2007	West Midlands	89	101	16	2	8	3	1	13	3	s	0.06	s	0.06	s	1	s	0.5
BSAC_bs1556	ERS362093	2007	West Midlands	106	140	51	2	14	26	19	35	31	s	0.06	s	0.125	s	1	R	64	tetM
BSAC_bs1559	ERS362094	2007	West Midlands	12	36	5	2	2	6	6	2	2	s	0.06	s	0.06	s	1	s	0.5
BSAC_bs1563	ERS362095	2007	South West 1	89	101	16	2	8	3	1	13	3	s	0.06	s	0.06	s	1	s	0.5
BSAC_bs1565	ERS362096	2007	South West 1	89	101	16	2	8	3	1	13	3	s	0.03	s	0.06	s	1	s	0.5
BSAC_bs1567	ERS362097	2007	South West 1	12	36	5	2	2	6	6	2	2	s	0.06	s	0.06	s	1	s	0.5
BSAC_bs1631	ERS362098	2007	North East	1	28	4	3	4	4	4	2	4	s	0.125	s	0.06	s	1	s	0.5
BSAC_bs1637	ERS379361	2007	North East	78	253	16	2	11	3	1	13	1	s	0.125	s	0.125	s	1	s	1
BSAC_bs1661	ERS362100	2007	North West 1	87	62	13	3	10	12	20	2	3	s	0.125	s	0.06	s	1	s	0.5
BSAC_bs1664	ERS362101	2007	North West 1	28	52	11	6	14	5	9	17	19	s	0.125	s	0.06	s	1	s	0.5
BSAC_bs1666	ERS362102	2007	North West 1	1	28	4	3	4	4	4	2	4	s	0.125	s	0.06	s	1	s	0.5
BSAC_bs1670	ERS362103	2007	North West 1	75	150	11	2	1	3	50	8	7	s	0.125	s	0.06	s	1	s	0.5
BSAC_bs1671	ERS361965	2007	North	44	367	4	2	3	11	17	3	61	s	0.125	s	0.06	s	1	R	64	tetM, cat
BSAC_bs1672	ERS362104	2007	North	44	367	4	2	3	11	17	3	61	s	0.125	s	0.06	s	1	R	64	tetM, cat
BSAC_bs1673	ERS361919	2007	North	78	253	16	2	11	3	1	13	1	s	0.125	s	0.06	s	1	R	64
BSAC_bs1674	ERS362105	2007	North	44	367	4	2	3	11	17	3	61	s	0.125	s	0.06	s	1	R	64	tetM, cat
BSAC_bs1675	ERS361918	2007	North	12	36	5	2	2	6	6	2	2	s	0.125	s	0.06	s	1	s	1
BSAC_bs1677	ERS362106	2007	North	44	367	4	2	3	11	17	3	61	s	0.125	s	0.06	s	1	R	64	tetM, cat
BSAC_bs1679	ERS362107	2007	North	48	161	16	41	2	29	2	25	7	s	0.125	s	0.06	s	1	s	0.5
BSAC_bs1680	ERS361993	2007	North	66	575	8	7	8	8	9	3	50	s	0.125	s	0.06	s	1	s	0.5
BSAC_bs1694	ERS361972	2007	South	70	24	3	4	24	5	4	23	6	s	0.125	s	0.06	s	1	R	64	tetM, dfrG
BSAC_bs1721	ERS361973	2007	South West 2	75	150	11	2	1	3	50	8	7	s	0.125	s	0.06	s	1	s	0.5
BSAC_bs1725	ERS361974	2007	South West 2	1	28	4	3	4	4	4	2	4	s	0.125	s	0.06	s	1	s	0.5
BSAC_bs1729	ERS361975	2007	South West 2	89	101	16	2	8	3	1	13	3	s	0.125	s	0.06	s	1	s	0.5
BSAC_bs1764	ERS361976	2008	South East	89	101	16	2	8	3	1	13	3	s	0.125	s	0.125	s	1	s	0.25
BSAC_bs1767	ERS361977	2008	South East	6	411	5	52	68	5	5	4	3	s	0.125	s	0.125	s	1	s	0.25
BSAC_bs1802	ERS379362	2008	West Midlands	4	39	5	11	8	5	15	2	1	s	0.125	s	0.125	s	1	s	0.25
BSAC_bs1803	ERS361978	2008	West Midlands	44	367	4	2	3	11	17	3	61	s	0.125	R	4	s	1	R	32	tetM, ermTR, cat
BSAC_bs1804	ERS361979	2008	West Midlands	1	28	4	3	4	4	4	2	4	s	0.125	s	0.125	s	1	s	0.25
BSAC_bs1815	ERS361980	2008	South West 1	3	315	2	6	8	5	2	3	53	s	0.25	s	0.125	s	1	s	0.25
BSAC_bs1841	ERS361981	2008	North West 2	12	36	5	2	2	6	6	2	2	s	0.125	s	0.125	s	1	s	0.25
BSAC_bs1881	ERS361982	2008	North East	76	50	11	6	3	6	6	27	4	R	>128	R	>128	s	1	R	32	tetM, ermB
BSAC_bs1889	ERS361983	2008	North East	89	101	16	2	8	3	1	13	3	s	0.25	s	0.125	s	1	s	0.25
BSAC_bs1890	ERS361984	2008	North East	1	28	4	3	4	4	4	2	4	s	0.25	s	0.125	s	1	s	0.5
BSAC_bs1911	ERS361985	2008	North West 1	3	1103	2	29	112	5	2	3	2	s	0.25	s	0.125	s	1	s	0.25
BSAC_bs1914	ERS361986	2008	North West 1	1	28	4	3	4	4	4	2	4	s	0.25	s	0.125	s	1	s	0.25
BSAC_bs1915	ERS362125	2008	North West 1	1	28	4	3	4	4	4	2	4	s	0.25	s	0.125	s	1	s	0.25
BSAC_bs1916	ERS361994	2008	North West 1	3	315	2	6	8	5	2	3	53	s	0.125	s	0.125	s	1	s	0.25
BSAC_bs1920	ERS361987	2008	North West 1	1	28	4	3	4	4	4	2	4	s	0.125	s	0.125	s	1	s	0.25
BSAC_bs1923	ERS362118	2008	North	6	382	5	52	5	5	5	4	3	s	0.125	s	0.125	s	1	s	0.25
BSAC_bs1925	ERS361988	2008	North	75	150	11	2	1	3	50	8	7	s	0.125	s	0.125	s	1	s	0.25
BSAC_bs1928	ERS361989	2008	North	1	28	4	3	4	4	4	2	4	s	0.125	s	0.125	s	1	s	0.25
BSAC_bs1941	ERS361990	2008	South	32	386	96	39	8	1	13	13	64	s	0.06	s	0.06	s	1	s	0.5
BSAC_bs1943	ERS362172	2008	South	32	386	96	39	8	1	13	13	64	s	0.125	s	0.125	s	1	s	0.25
BSAC_bs1944	ERS361991	2008	South	32	386	96	39	8	1	13	13	64	s	0.06	s	0.03	s	1	s	0.5
BSAC_bs1945	ERS362126	2008	South	89	101	16	2	8	3	1	13	3	s	0.125	s	0.125	s	1	s	0.25
BSAC_bs1952	ERS361992	2008	London	6	1104	5	52	5	5	5	4	137	s	0.125	s	0.125	s	1	s	0.25
BSAC_bs1979	ERS362002	2008	South West 2	1	28	4	3	4	4	4	2	4	s	0.125	s	0.06	s	2	s	1
BSAC_bs2020	ERS379363	2009	South East	89	101	16	2	8	3	1	13	3	s	0.125	s	0.06	s	2	s	0.5
BSAC_bs2055	ERS361995	2009	West Midlands	1	28	4	3	4	4	4	2	4	s	0.06	s	0.06	s	2	s	0.5
BSAC_bs2056	ERS362128	2009	West Midlands	1	28	4	3	4	4	4	2	4	s	0.06	s	0.06	s	2	s	0.5
BSAC_bs2059	ERS362174	2009	West Midlands	81	1059	38	2	2	96	39	2	25	s	0.25	R	>128	s	2	R	64	tetM, cat, ermB, ant6, aph
BSAC_bs2060	ERS361996	2009	West Midlands	232	228	4	31	8	11	34	3	40	s	0.06	s	0.06	s	2	s	0.5
BSAC_bs2067	ERS362171	2009	South West 1	75	150	11	2	1	3	50	8	7	s	0.125	s	0.06	s	2	s	0.5
BSAC_bs2068	ERS361997	2009	South West 1	89	101	16	2	8	3	1	13	3	s	0.125	s	0.125	s	1	s	0.5
BSAC_bs2070	ERS361998	2009	South West 1	3	315	2	6	8	5	2	3	53	s	0.25	s	0.125	s	2	s	0.5
BSAC_bs2091	ERS361999	2009	North West 2	6	382	5	52	5	5	5	4	3	s	0.125	s	0.06	s	2	s	0.5
BSAC_bs2094	ERS362000	2009	North West 2	75	150	11	2	1	3	50	8	7	s	0.06	R	8	s	2	s	0.5	mefA
BSAC_bs2095	ERS362001	2009	North West 2	3	315	2	6	8	5	2	3	53	s	0.125	s	0.06	s	2	s	0.5
BSAC_bs2096	ERS362003	2009	North West 2	75	150	11	2	1	3	50	8	7	s	0.125	s	0.06	s	2	s	0.5
BSAC_bs2098	ERS362004	2009	North West 2	1	28	4	3	4	4	4	2	4	s	0.125	s	0.06	s	2	s	0.5
BSAC_bs2099	ERS362005	2009	North West 2	28	52	11	6	14	5	9	17	19	s	0.06	s	0.06	s	2	s	0.5
BSAC_bs2132	ERS362006	2009	North East	1	28	4	3	4	4	4	2	4	s	0.125	s	0.06	s	2	s	0.5
BSAC_bs2133	ERS362007	2009	North East	6	382	5	52	5	5	5	4	3	s	0.125	s	0.06	s	2	s	0.5
BSAC_bs2138	ERS362129	2009	North East	65	127	3	39	1	7	1	8	24	s	0.125	s	0.06	s	2	R	64	tetM
BSAC_bs2162	ERS362012	2009	North West 1	3	315	2	6	8	5	2	3	53	s	0.125	s	0.06	s	2	s	0.5
BSAC_bs2168	ERS362011	2009	North West 1	89	101	16	2	8	3	1	13	3	s	0.125	s	0.06	s	2	s	1
BSAC_bs2171	ERS362010	2009	North	89	101	16	2	8	3	1	13	3	s	0.125	s	0.06	s	2	I	2
BSAC_bs2173	ERS362130	2009	North	1	28	4	3	4	4	4	2	4	s	0.125	s	0.25	s	2	s	0.5
BSAC_bs2176	ERS362009	2009	North	89	101	16	2	8	3	1	13	3	s	0.125	s	0.06	s	2	s	0.5
BSAC_bs2195	ERS362008	2009	South	77	63	13	6	2	3	23	3	11	s	0.125	s	0.06	s	2	R	64	tetO
BSAC_bs2197	ERS362131	2009	South	1	28	4	3	4	4	4	2	4	s	0.125	s	0.06	s	2	s	1
BSAC_bs2207	ERS362132	2009	London	3	406	2	29	8	5	2	3	2	s	0.125	s	0.06	s	2	s	0.5
BSAC_bs2223	ERS362133	2009	South West 2	3	315	2	6	8	5	2	3	53	s	0.125	s	0.125	s	2	s	0.5
BSAC_bs2227	ERS362134	2009	South West 2	1	1044	4	3	4	4	131	2	4	s	0.125	s	0.125	s	2	s	1
BSAC_bs2294	ERS362135	2010	West Midlands	44	367	4	2	3	11	17	3	61	s	0.06	s	0.06	s	2	R	64	tetM, ermTR, cat
BSAC_bs2297	ERS362136	2010	West Midlands	89	101	16	2	8	3	1	13	3	s	0.03	s	0.06	s	2	s	0.5
BSAC_bs2303	ERS362137	2010	South West 1	12	36	5	2	2	6	6	2	2	s	0.06	s	0.03	s	1	s	0.5
BSAC_bs2306	ERS362167	2010	South West 1	28	52	11	6	14	5	9	17	19	s	0.06	s	0.06	s	2	s	0.5
BSAC_bs2356	ERS362138	2010	North East	1	28	4	3	4	4	4	2	4	s	0.125	s	0.06	s	2	s	0.5
BSAC_bs2357	ERS362139	2010	North East	12	1105	5	2	2	6	6	2	138	s	0.125	s	0.06	s	2	s	0.5
BSAC_bs2364	ERS362156	2010	South East	89	791	16	2	8	3	1	99	3	s	0.125	s	0.06	s	2	s	1
BSAC_bs2367	ERS362157	2010	South East	3	15	2	6	8	5	2	3	2	s	0.125	s	0.06	s	2	s	1
BSAC_bs2377	ERS362169	2010	North West 1	12	36	5	2	2	6	6	2	2	s	0.125	s	0.06	s	2	s	1
BSAC_bs2378	ERS362158	2010	North West 1	12	36	5	2	2	6	6	2	2	s	0.125	s	0.06	s	2	s	1
BSAC_bs2393	ERS362159	2010	North	89	101	16	2	8	3	1	13	3	s	0.125	s	0.06	s	2	s	1
BSAC_bs2395	ERS362141	2010	North	1	28	4	3	4	4	4	2	4	s	0.125	s	0.06	s	2	s	1
BSAC_bs2438	ERS362142	2010	South	6	382	5	52	5	5	5	4	3	s	0.03	s	0.03	s	1	s	0.25
BSAC_bs2470	ERS362143	2010	South West 2	12	36	5	2	2	6	6	2	2	s	0.25	s	0.06	s	1	s	0.5
BSAC_bs2531	ERS362144	2011	South East	1	785	4	3	4	4	4	100	4	s	0.06	s	0.06	s	2	s	0.5
BSAC_bs2537	ERS362162	2011	South East	87	62	13	3	10	12	20	2	3	s	0.06	s	0.06	s	1	s	0.5
BSAC_bs2559	ERS362145	2011	West Midlands	1	28	4	3	4	4	4	2	4	s	0.06	s	0.06	s	2	s	0.5
BSAC_bs2560	ERS362163	2011	West Midlands	12	36	5	2	2	6	6	2	2	s	0.06	R	2	s	2	s	0.5	ermTR
BSAC_bs2566	ERS362164	2011	South West 1	12	36	5	2	2	6	6	2	2	s	0.06	s	0.03	s	2	s	0.25
BSAC_bs2567	ERS362165	2011	South West 1	1	28	4	3	4	4	4	2	4	s	0.06	s	0.06	s	2	s	0.5
BSAC_bs2570	ERS362166	2011	South West 1	89	101	16	2	8	3	1	13	3	s	0.06	s	0.06	s	2	s	0.5
BSAC_bs2587	ERS362146	2011	North West 2	1	28	4	3	4	4	4	2	4	s	0.06	s	0.06	s	2	s	0.5
BSAC_bs2592	ERS362160	2011	North West 2	87	62	13	3	10	12	20	2	3	s	0.06	s	0.06	s	1	s	0.25
BSAC_bs2593	ERS362161	2011	North West 2	87	62	13	3	10	12	20	2	3	s	0.125	s	0.03	s	2	s	0.25
BSAC_bs2616	ERS362147	2011	North East	1	28	4	3	4	4	4	2	4	s	0.06	s	0.06	s	2	s	0.5
BSAC_bs2619	ERS362148	2011	North East	1	28	4	3	4	4	4	2	4	s	0.06	s	0.06	s	2	s	0.5
BSAC_bs2621	ERS361917	2011	North East	1	28	4	3	4	4	4	2	4	s	0.06	s	0.06	s	2	s	0.5
BSAC_bs2632	ERS362149	2011	London	1	28	4	3	4	4	4	2	4	s	0.06	s	0.06	s	2	s	0.25
BSAC_bs2635	ERS362168	2011	London	12	36	5	2	2	6	6	2	2	s	0.06	s	0.03	s	2	s	0.5
BSAC_bs2643	ERS362150	2011	North West 1	1	28	4	3	4	4	4	2	4	s	0.06	s	0.06	s	2	s	0.25
BSAC_bs2647	ERS362151	2011	North West 1	12	36	5	2	2	6	6	2	2	s	0.06	s	0.06	s	2	s	0.5
BSAC_bs2657	ERS362152	2011	North	78	253	16	2	11	3	1	13	1	s	0.06	s	0.03	s	2	s	0.5
BSAC_bs2658	ERS379364	2011	North	78	253	16	2	11	3	1	13	1	s	0.06	s	0.03	s	2	s	0.5
BSAC_bs2662	ERS362154	2011	North	75	150	11	2	1	3	50	8	7	s	0.06	s	0.06	s	2	s	0.5
BSAC_bs2719	ERS362155	2011	South	12	36	5	2	2	6	6	2	2	s	0.06	s	0.06	s	2	s	0.5
BSAC_bs2758	ERS362175	2011	South West 2	11	907	3	4	6	7	1	24	0	s	0.125	s	0.06	s	2	R	64	tetM
BSAC_bs2761	ERS362108	2011	South West 2	1	28	4	3	4	4	4	2	4	s	0.125	s	0.125	s	2	s	0.5
