# Supplementary material for: The Emergence of Successful Streptococcus pyogenes Lineages through Convergent Pathways of Capsule Loss and Recombination Directing High Toxin Expression
Source: mBio. 2019 Dec 10;10(6):e02521-19. doi: 10.1128/mBio.02521-19 (PMC6904876; doi:10.1128/mBio.02521-19)
Supplement: DATA SET S2 [file mBio.02521-19-sd002.xlsx]

## Sheet: Supplementary Table 2
							Assembly statisticsa
Isolate	Sequence	Accession	emm-type	ST	Total length	Number of contigs	mean_length	longest	shortest	N50	Referenceb	Less than 3c	nga-slo promoter residues	Promoter subtype	HasA	HasB	HasC	CovR variationsd	CovS variations	RocA variations
20151644	SRR5858633	SRR5858633	1	28	1805729	68	26554.8	697395	121	118746	1		AGT	3.1	Full	Full	Full	-	I332V	Q259R
20151645	SRR5858632	SRR5858632	1	28	1806498	40	45162.4	751203	130	203580	1		AGT	3.1	STOP	Full	Full	-	I332V	Q259R
20151904	SRR5858637	SRR5858637	1	28	1807051	44	41069.3	424534	121	122699	1		AGT	3.1	Full	Full	Full	-	I332V	Q259R
20152165	SRR5858276	SRR5858276	1	28	1806279	48	37630.8	479844	124	203593	1		AGT	3.1	Full	Full	Full	-	I332V	Q259R
20152167	SRR5858384	SRR5858384	1	28	1807319	44	41075.4	478511	121	203611	1		AGT	3.1	Full	Full	Full	-	I332V	Q259R
20152184	SRR5858390	SRR5858390	1	28	1806361	57	31690.5	424561	121	118805	1		AGT	3.1	Full	Full	Full	-	I332V	Q259R
20152228	SRR5858381	SRR5858381	1	28	1806439	44	41055.4	424507	122	122739	1		AGT	3.1	Full	Full	Full	-	I332V	Q259R
20152229	SRR5858254	SRR5858254	1	28	1808084	46	39306.2	478516	121	220971	1		AGT	3.1	Full	Full	Full	-	I332V	Q259R
20152232	SRR5858257	SRR5858257	1	28	1808620	40	45215.5	478465	121	273028	1		AGT	3.1	Full	Full	Full	-	I332V	Q259R
20152235	SRR5858252	SRR5858252	1	28	1806815	42	43019.4	625914	121	203567	1		AGT	3.1	Full	Full	Full	-	I332V	Q259R
20152237	SRR5858248	SRR5858248	1	28	1804722	36	50131.2	478448	124	221230	1		AGT	3.1	Full	Full	Full	-	I332V	Q259R
20152238	SRR5858249	SRR5858249	1	28	1807603	46	39295.7	478522	121	203630	1		AGT	3.1	Full	Full	Full	-	119 STOP	Q259R
20152306	SRR5858610	SRR5858610	1	28	1812030	35	51772.3	424493	121	122751	1		AGT	3.1	Full	Full	Full	-	I332V	Q259R
20152309	SRR5858457	SRR5858457	1	28	1806103	34	53120.7	478500	121	232770	1		AGT	3.1	Full	Full	Full	-	I332V	Q259R
20152513	SRR5858454	SRR5858454	1	28	1806339	40	45158.5	478467	121	203589	1		AGT	3.1	Full	Full	Full	-	I332V	Q259R
20152515	SRR5858714	SRR5858714	1	28	1806896	37	48835	425038	121	182541	1		AGT	3.1	Full	Full	Full	-	I332V	Q259R
20152518	SRR5858734	SRR5858734	1	28	1807645	39	46349.9	478507	124	220913	1		AGT	3.1	Full	Full	Full	-	I332V	Q259R
20152524	SRR5858334	SRR5858334	1	28	1807925	36	50220.1	478508	128	221177	1		AGT	3.1	Full	Full	Full	-	I332V	Q259R
20152526	SRR5858336	SRR5858336	1	28	1807531	46	39294.2	478511	121	203565	1		AGT	3.1	Full	Full	Full	-	I332V	Q259R
20152612	SRR5858342	SRR5858342	1	28	1767652	35	50504.3	478504	124	177298	1		AGT	3.1	Full	Full	Full	-	I332V	Q259R
20152730	SRR5858705	SRR5858705	1	28	1808762	44	41108.2	751228	121	203591	1		AGT	3.1	Full	Full	Full	-	I332V	Q259R
20152742	SRR5858703	SRR5858703	1	28	1806474	49	36866.8	478492	121	222178	1		AGT	3.1	Full	Full	Full	-	I332V, H473Q	Q259R
20152743	SRR5858704	SRR5858704	1	28	1806431	48	37634	424489	121	122751	1		AGT	3.1	Full	Full	Full	-	I332V	Q259R
20152758	SRR5858641	SRR5858641	1	28	1807564	41	44086.9	478532	124	221231	1		AGT	3.1	Full	Full	Full	-	I332V	Q259R
20152767	SRR5858492	SRR5858492	1	28	1807693	45	40171	478508	121	203591	1		AGT	3.1	Full	Full	Full	-	I332V	Q259R
20152787	SRR5858491	SRR5858491	1	28	1808495	43	42058	475788	121	221043	1		AGT	3.1	Full	Full	Full	-	39 STOP	Q259R
20152788	SRR5858494	SRR5858494	1	28	1807948	40	45198.7	478510	121	220947	1		AGT	3.1	Full	Full	Full	-	I332V	Q259R
20152794	SRR5858324	SRR5858324	1	28	1807534	36	50209.3	478539	121	221177	1		AGT	3.1	Full	Full	Full	-	I332V	Q259R
20152837	SRR5858328	SRR5858328	1	28	1806996	43	42023.2	478398	121	203591	1		AGT	3.1	Full	Full	Full	-	I332V	Q259R
20152976	SRR5858447	SRR5858447	1	28	1808574	42	43061.3	478469	121	221177	1		AGT	3.1	Full	Full	Full	-	I332V, Y443C, S448P	Q259R
20152980	SRR5858443	SRR5858443	1	28	1808642	42	43062.9	478510	121	221090	1		AGT	3.1	Full	Full	Full	-	I332V	Q259R
20152993	SRR5858479	SRR5858479	1	28	1801965	44	40953.8	424567	121	221130	1		AGT	3.1	Full	Full	Full	-	I332V	Q259R
20153041	SRR5858594	SRR5858594	1	28	1803488	47	38372.1	478312	121	220974	1		AGT	3.1	Full	Full	Full	-	I332V	Q259R
20153043	SRR5858600	SRR5858600	1	28	1816097	130	13970	543701	121	203588	1		AGT	3.1	Full	Full	Full	-	I332V	Q259R
20153044	SRR5858597	SRR5858597	1	28	1802523	40	45063.1	751215	121	221977	1		AGT	3.1	Full	Full	Full	-	I332V	Q259R
20153045	SRR5858598	SRR5858598	1	28	1801169	43	41887.7	424555	121	203610	1		AGT	3.1	Full	Full	Full	151 STOP	35 STOP	Q259R
20153046	SRR5858477	SRR5858477	1	28	1801707	61	29536.2	424493	121	203602	1		AGT	3.1	Full	Full	Full	-	I332V	Q259R
20153047	SRR5858588	SRR5858588	1	28	1801046	38	47395.9	697329	121	203590	1		AGT	3.1	Full	Full	Full	-	I332V	Q259R
20153090	SRR5858739	SRR5858739	1	28	1800378	43	41869.3	424571	121	203591	1		AGT	3.1	Full	Full	Full	-	I332V	Q259R
20153091	SRR5858742	SRR5858742	1	28	1801269	40	45031.7	424539	130	220988	1		AGT	3.1	Full	Full	Full	-	I332V	Q259R
20153093	SRR5858741	SRR5858741	1	28	1802211	43	41911.9	424554	121	203592	1		AGT	3.1	Full	Full	Full	-	I332V	Q259R
20153094	SRR5858245	SRR5858245	1	28	1801065	34	52972.5	478508	121	272171	1		AGT	3.1	Full	Full	Full	-	I332V, R441H	Q259R
20153095	SRR5858244	SRR5858244	1	28	1759451	37	47552.7	424435	121	122703	1		AGT	3.1	Full	Full	Full	-	I332V	Q259R
20153096	SRR5858736	SRR5858736	1	28	1806316	40	45157.9	424508	124	122749	1		AGT	3.1	Full	Full	Full	-	I332V	Q259R
20153111	SRR5858310	SRR5858310	1	28	1801190	42	42885.5	571851	121	125506	1		AGT	3.1	STOP	Full	Full	-	I332V	Q259R
20153112	SRR5858288	SRR5858288	1	28	1801463	37	48688.2	424579	124	203589	1		AGT	3.1	Full	Full	Full	-	I332V	Q259R
20153143	SRR5858406	SRR5858406	1	852	1761744	33	53386.2	751264	124	221934	1		AGT	3.1	Full	Full	Full	-	I332V	Q259R
20153145	SRR5858405	SRR5858405	1	28	1803845	42	42948.7	478513	121	203609	1		AGT	3.1	Full	Full	Full	-	I332V	Q259R
20153146	SRR5858404	SRR5858404	1	28	1800447	34	52954.3	697268	124	220946	1		AGT	3.1	Full	Full	Full	-	I332V	Q259R
20153148	SRR5858291	SRR5858291	1	852	1762535	41	42988.7	751512	121	277814	1		AGT	3.1	Full	Full	Full	R82C	I332V	Q259R
20153439	SRR5858532	SRR5858532	1	28	1801317	40	45032.9	548934	121	203590	1		AGT	3.1	Full	Full	Full	-	I332V	Q259R
20153440	SRR5858529	SRR5858529	1	28	1802395	39	46215.3	478464	121	203611	1		AGT	3.1	Full	Full	Full	-	I332V	Q259R
20153480	SRR5858530	SRR5858530	1	28	1806371	35	51610.6	545901	124	203403	1		AGT	3.1	Full	Full	Full	-	I332V	Q259R
20153482	SRR5858527	SRR5858527	1	28	1802597	43	41920.9	478487	121	222248	1		AGT	3.1	Full	Full	Full	L52F	I332V	Q259R
20153486	SRR5858533	SRR5858533	1	28	1800778	36	50021.6	751249	130	220966	1		AGT	3.1	Full	Full	Full	-	I332V	Q259R
20153539	SRR5858692	SRR5858692	1	28	1801468	37	48688.3	742717	121	221140	1		AGT	3.1	Full	Full	Full	-	I332V	Q259R
20153552	SRR5858461	SRR5858461	1	28	1801548	40	45038.7	424496	124	203592	1		AGT	3.1	Full	Full	Full	-	I332V	Q259R
20153554	SRR5858463	SRR5858463	1	28	1800924	44	40930.1	424545	121	203609	1		AGT	3.1	Full	Full	Full	-	I332V	Q259R
20153556	SRR5858464	SRR5858464	1	28	1806982	34	53146.5	424559	124	122751	1		AGT	3.1	Full	Full	Full	-	I332V	Q259R
20153560	SRR5858451	SRR5858451	1	28	1807666	37	48855.8	478388	121	221486	1		AGT	3.1	Full	Full	Full	-	I332V	Q259R
20153561	SRR5858452	SRR5858452	1	28	1802732	42	42922.2	478481	121	222226	1		AGT	3.1	Full	Full	Full	-	I332V	Q259R
20153571	SRR5858607	SRR5858607	1	28	1806117	40	45152.9	424555	121	182232	1		AGT	3.1	Full	Full	Full	-	I332V	Q259R
20153579	SRR5858611	SRR5858611	1	28	1802283	39	46212.4	478498	122	221177	1		AGT	3.1	Full	Full	Full	-	I332V	Q259R
20153580	SRR5858472	SRR5858472	1	28	1801224	31	58104	478477	122	221177	1		AGT	3.1	Full	Full	Full	-	I332V	Q259R
20153601	SRR5858473	SRR5858473	1	858	1803081	42	42930.5	478430	117	222231	1		AGT	3.1	Full	Full	Full	-	I332V	Q259R
20153610	SRR5858348	SRR5858348	1	28	1800538	36	50014.9	478456	123	220911	1		AGT	3.1	Full	Full	Full	-	I332V	M91I, Q259R
20153611	SRR5858349	SRR5858349	1	28	1813260	36	50368.3	478480	124	221161	1		AGT	3.1	Full	Full	Full	V33I	I332V	Q259R
20153612	SRR5858344	SRR5858344	1	28	1813018	49	37000.4	478437	117	236012	1		AGT	3.1	Full	Full	Full	V33I	I332V	Q259R
20153615	SRR5858433	SRR5858433	1	785	1800786	34	52964.3	751267	124	203585	1		AGT	3.1	Full	Full	Full	-	I332V	Q259R
20153620	SRR5858263	SRR5858263	1	28	1803514	40	45087.8	478514	121	222027	1		AGT	3.1	Full	Full	Full	G95D	I332V	Q259R
20153622	SRR5858453	SRR5858453	1	28	1801493	45	40033.2	593884	117	203612	1		AGT	3.1	Full	Full	Full	-	I332V	Q259R
20153864	SRR5858620	SRR5858620	1	28	1800392	42	42866.5	478388	117	203560	1		AGT	3.1	Full	Full	Full	-	I332V	Q259R
20153865	SRR5858617	SRR5858617	1	28	1800693	36	50019.2	697248	117	203587	1		AGT	3.1	Full	Full	Full	-	I332V, 407 STOP	Q259R
20154009	SRR5858616	SRR5858616	1	28	1802094	40	45052.3	751227	117	221227	1		AGT	3.1	Full	Full	Full	T80P	I332V	Q259R
20154012	SRR5858621	SRR5858621	1	28	1801456	40	45036.4	424570	121	203593	1		AGT	3.1	Full	Full	Full	-	I332V	Q259R
20154033	SRR5858399	SRR5858399	1	28	1802179	38	47425.8	751163	124	221258	1		AGT	3.1	Full	Full	Full	-	I332V	Q259R
20154034	SRR5858400	SRR5858400	1	28	1803085	41	43977.7	478508	121	221069	1		AGT	3.1	Full	Full	Full	-	I332V	Q259R
20154052	SRR5858680	SRR5858680	1	28	1761382	36	48927.3	478489	121	221231	1		AGT	3.1	Full	STOP	Full	-	I332V	Q259R
20154127	SRR5858587	SRR5858587	1	28	1807133	35	51632.4	478510	124	220909	1		AGT	3.1	Full	Full	Full	-	I332V	Q259R
20154128	SRR5858586	SRR5858586	1	28	1818722	41	44359.1	478500	121	221177	1		AGT	3.1	Full	Full	Full	-	I332V	Q259R
20154134	SRR5858596	SRR5858596	1	28	1802655	40	45066.4	478468	121	221124	1		AGT	3.1	Full	Full	Full	-	I332V	Q259R
20154145	SRR5858658	SRR5858658	1	28	1803987	41	43999.7	478495	121	221937	1		AGT	3.1	Full	Full	Full	-	R229C, I332V	Q259R
20154157	SRR5858279	SRR5858279	1	28	1803095	45	40068.8	478509	121	221059	1		AGT	3.1	Full	Full	Full	-	I332V	Q259R
20154159	SRR5858281	SRR5858281	1	28	1817746	39	46608.9	478305	121	220945	1		AGT	3.1	Full	Full	Full	-	I332V	Q259R
20154160	SRR5858280	SRR5858280	1	28	1801272	36	50035.3	424555	130	203590	1		AGT	3.1	Full	Full	Full	-	I332V	Q259R
20154163	SRR5858285	SRR5858285	1	28	1801400	41	43936.6	543673	121	203590	1		AGT	3.1	Full	Full	Full	-	I332V	Q259R
20154164	SRR5858284	SRR5858284	1	28	1818263	39	46622.1	478482	121	221116	1		AGT	3.1	Full	Full	Full	-	I332V	Q259R
20154165	SRR5858287	SRR5858287	1	28	1807277	36	50202.1	478504	124	220919	1		AGT	3.1	Full	Full	Full	-	I332V, A495V	Q259R
20154295	SRR5858355	SRR5858355	1	28	1801872	40	45046.8	478492	121	221177	1		AGT	3.1	Full	Full	Full	-	I332V	Q259R
20154325	SRR5858482	SRR5858482	1	28	1802465	41	43962.6	478252	124	221179	1		AGT	3.1	Full	Full	Full	-	I332V	Q259R
20154326	SRR5858481	SRR5858481	1	28	1801338	40	45033.4	478235	121	220936	1		AGT	3.1	Full	Full	Full	-	I332V	Q259R
20154377	SRR5858488	SRR5858488	1	28	1802594	35	51502.7	478461	121	222234	1		AGT	3.1	Full	Full	Full	-	I332V	Q259R
20154379	SRR5858581	SRR5858581	1	28	1806465	40	45161.6	424464	124	118745	1		AGT	3.1	Full	Full	Full	-	I332V	Q259R
20154383	SRR5858577	SRR5858577	1	28	1800914	38	47392.5	424510	122	203591	1		AGT	3.1	Full	Full	Full	-	I332V	Q259R
20154544	SRR5858574	SRR5858574	1	28	1760400	37	47578.4	424479	121	223384	1		AGT	3.1	Full	Full	Full	-	I332V	Q259R
20154546	SRR5858729	SRR5858729	1	28	1760496	41	42938.9	424488	121	122670	1		AGT	3.1	Full	Full	Full	-	I332V	Q259R
20154551	SRR5858728	SRR5858728	1	28	1807057	41	44074.6	424556	124	122751	1		AGT	3.1	Full	Full	Full	-	I332V	Q259R
20154556	SRR5858307	SRR5858307	1	28	1802271	41	43957.8	478504	124	214087	1		AGT	3.1	Full	Full	Full	-	I332V	Q259R
20154557	SRR5858308	SRR5858308	1	856	1801550	39	46193.6	478510	124	221101	1		AGT	3.1	Full	Full	Full	-	I332V	Q259R
20154559	SRR5858302	SRR5858302	1	28	1807625	39	46349.4	478533	124	221177	1		AGT	3.1	Full	Full	Full	-	I332V	Q259R
20154562	SRR5858304	SRR5858304	1	28	1802401	40	45060	478470	121	221073	1		AGT	3.1	Full	Full	Full	-	I332V	Q259R
20154564	SRR5858311	SRR5858311	1	28	1800943	42	42879.6	697352	121	203589	1		AGT	3.1	Full	Full	Full	-	I332V	Q259R
20154566	SRR5858426	SRR5858426	1	28	1801984	42	42904.4	751121	121	203589	1		AGT	3.1	Full	Full	Full	T70I	I332V	Q259R
20154597	SRR5858431	SRR5858431	1	28	1802327	32	56322.7	478234	121	221178	1		AGT	3.1	Full	Full	Full	-	I332V	Q259R
20154603	SRR5858514	SRR5858514	1	28	1808720	38	47597.9	751402	121	221193	1		AGT	3.1	Full	Full	Full	-	I332V	Q259R
20154606	SRR5858501	SRR5858501	1	28	1801394	37	48686.3	478525	121	221171	1		AGT	3.1	Full	Full	Full	-	I332V	Q259R
20154617	SRR5858663	SRR5858663	1	28	1801798	38	47415.7	751283	121	221188	1		AGT	3.1	Full	Full	Full	-	I332V	Q259R
20154619	SRR5858299	SRR5858299	1	28	1760798	39	45148.7	424441	122	162791	1		AGT	3.1	Full	Full	Full	-	I332V	Q259R
20154620	SRR5858298	SRR5858298	1	28	1802221	41	43956.6	478502	121	221101	1		AGT	3.1	Full	Full	Full	-	I332V	Q259R
20154623	SRR5858295	SRR5858295	1	28	1802188	39	46209.9	478253	124	221060	1		AGT	3.1	Full	Full	Full	-	I332V	Q259R
20154624	SRR5858294	SRR5858294	1	28	1801025	38	47395.4	478253	121	220909	1		AGT	3.1	Full	Full	Full	-	I332V	Q259R
20154661	SRR5858370	SRR5858370	1	28	1800288	45	40006.4	424279	121	203591	1		AGT	3.1	Full	STOP	Full	-	I332V	Q259R
20154787	SRR5858545	SRR5858545	1	858	1804043	41	44001.1	478505	121	222181	1		AGT	3.1	Full	Full	Full	-	I332V	Q259R
20154788	SRR5858544	SRR5858544	1	28	1801044	37	48676.9	816751	121	203590	1		AGT	3.1	Full	Full	Full	-	I332V	Q259R
20154795	SRR5858557	SRR5858557	1	28	1803424	42	42938.7	478534	121	221231	1		AGT	3.1	Full	Full	Full	-	I332V, 481 STOP	M91I, Q259R
20154801	SRR5858371	SRR5858371	1	28	1802436	39	46216.3	478485	121	221047	1		AGT	3.1	Full	Full	Full	-	I332V	Q259R
20154803	SRR5858373	SRR5858373	1	899	1801513	32	56297.3	422025	122	221072	1		AGT	3.1	Full	Full	Full	-	I332V	Q259R
20154807	SRR5858313	SRR5858313	1	28	1802468	45	40054.8	478455	121	220936	1		AGT	3.1	Full	Full	Full	-	I332V	M91I, Q259R
20154812	SRR5858359	SRR5858359	1	28	1801822	40	45045.6	478508	121	221231	1		AGT	3.1	Full	Full	Full	-	I332V, 362 STOP	Q259R
20154821	SRR5858717	SRR5858717	1	858	1803166	40	45079.2	478453	121	222181	1		AGT	3.1	Full	Full	Full	-	I332V	Q259R
20154945	SRR5858246	SRR5858246	1	28	1801392	38	47405.1	478493	121	203590	1		AGT	3.1	Full	Full	Full	-	I332V	Q259R
20154947	SRR5858258	SRR5858258	1	28	1801051	34	52972.1	478492	124	203589	1		AGT	3.1	Full	Full	Full	-	I332V, R444G	Q259R
20154948	SRR5858259	SRR5858259	1	28	1801330	41	43934.9	424488	121	203591	1		AGT	3.1	Full	Full	Full	-	I332V	Q259R
20154951	SRR5858572	SRR5858572	1	28	1802000	37	48702.7	478510	121	221207	1		AGT	3.1	Full	Full	Full	-	I332V	Q259R
20154962	SRR5858569	SRR5858569	1	28	1802878	43	41927.4	697322	121	122596	1		AGT	3.1	Full	Full	Full	A96T	I332V	Q259R
20154964	SRR5858567	SRR5858567	1	28	1802750	41	43969.5	478498	121	221174	1		AGT	3.1	Full	Full	Full	-	I332V	Q259R
20154968	SRR5858416	SRR5858416	1	28	1802638	39	46221.5	478520	121	221192	1		AGT	3.1	Full	Full	Full	-	I332V, 387 STOP	Q259R
20155022	SRR5858698	SRR5858698	1	28	1806435	42	43010.4	424461	121	122739	1		AGT	3.1	Full	Full	Full	-	I332V	Q259R
20155023	SRR5858697	SRR5858697	1	28	1793270	36	49813.1	428137	121	264029	1		AGT	3.1	Full	Full	Full	-	I332V, 344 STOP	M188I, Q259R
20155026	SRR5858694	SRR5858694	1	28	1818247	42	43291.6	478528	121	221231	1		AGT	3.1	Full	Full	Full	-	I332V	Q259R
20155032	SRR5858701	SRR5858701	1	28	1803295	41	43982.8	478506	121	221154	1		AGT	3.1	Full	Full	Full	-	I332V	Q259R
20155038	SRR5858538	SRR5858538	1	28	1806531	36	50181.4	424608	124	273031	1		AGT	3.1	Full	Full	Full	-	I332V	Q259R
20155043	SRR5854053	SRR5854053	1	28	1801571	37	48691.1	751424	121	220708	1		AGT	3.1	Full	Full	Full	-	I332V	Q259R
20155049	SRR5854059	SRR5854059	1	28	1801763	35	51478.9	751397	121	221232	1		AGT	3.1	Full	Full	Full	-	I332V	Q259R
20155052	SRR5854050	SRR5854050	1	28	1817214	40	45430.3	424560	121	221177	1		AGT	3.1	Full	Full	Full	-	I332V	Q259R
20155053	SRR5854186	SRR5854186	1	28	1840340	35	52581.1	478474	121	221125	1		AGT	3.1	Full	Full	Full	-	I332V	Q259R
20155057	SRR5854182	SRR5854182	1	28	1807542	35	51644.1	751472	121	220909	1		AGT	3.1	Full	Full	Full	-	I332V	Q259R
20155058	SRR5854183	SRR5854183	1	28	1800608	46	39143.7	697240	121	203591	1		AGT	3.1	Full	Full	Full	-	I332V	Q259R
20155069	SRR5853830	SRR5853830	1	28	1801026	39	46180.2	424555	128	203590	1		AGT	3.1	Full	Full	Full	-	I332V	Q259R
20155193	SRR5853821	SRR5853821	1	28	1807308	40	45182.7	478491	121	203595	1		AGT	3.1	Full	Full	Full	-	I332V	Q259R
20155196	SRR5853975	SRR5853975	1	28	1802208	35	51491.7	478462	121	221942	1		AGT	3.1	Full	Full	Full	-	35 STOP	Q259R
20155198	SRR5853981	SRR5853981	1	28	1801043	38	47395.9	424487	122	203590	1		AGT	3.1	Full	Full	Full	-	I332V	Q259R
20155199	SRR5853982	SRR5853982	1	28	1802411	40	45060.3	478493	121	221175	1		AGT	3.1	Full	Full	Full	-	I332V	Q259R
20155207	SRR5853961	SRR5853961	1	28	1807348	37	48847.2	697344	121	122865	1		AGT	3.1	Full	Full	Full	-	I332V	Q259R
20155211	SRR5853958	SRR5853958	1	28	1802101	43	41909.3	697363	121	122750	1		AGT	3.1	Full	Full	Full	-	I332V	I130T, Q259R
20155355	SRR5854096	SRR5854096	1	28	1802072	39	46207	478538	121	221045	1		AGT	3.1	Full	Full	Full	-	I332V	Q259R
20155358	SRR5854099	SRR5854099	1	28	1801992	35	51485.5	751267	124	221178	1		AGT	3.1	Full	Full	Full	-	I332V, Q475P	Q259R
20155362	SRR5854103	SRR5854103	1	28	1818106	41	44344.1	478554	121	221021	1		AGT	3.1	Full	Full	Full	-	D111N, I332V	Q259R
20155363	SRR5854094	SRR5854094	1	28	1808256	34	53184	478475	124	221176	1		AGT	3.1	Full	Full	Full	-	I332V	Q259R
20155368	SRR5854235	SRR5854235	1	28	1803070	40	45076.8	478517	121	221045	1		AGT	3.1	Full	Full	Full	-	I332V	Q259R
20155369	SRR5854230	SRR5854230	1	28	1800750	33	54568.2	751392	124	220909	1		AGT	3.1	Full	Full	Full	-	35 STOP	Q259R
20155370	SRR5854229	SRR5854229	1	28	1799659	37	48639.4	478490	121	221177	1		AGT	3.1	Full	Full	Full	-	35 STOP	Q259R
20155377	SRR5853861	SRR5853861	1	28	1762295	40	44057.4	478451	121	221230	1		AGT	3.1	Full	Full	Full	-	I332V	Q259R
20155382	SRR5853858	SRR5853858	1	28	1819349	40	45483.7	478506	121	221177	1		AGT	3.1	Full	Full	Full	-	I332V	Q259R
20155389	SRR5854195	SRR5854195	1	28	1802141	33	54610.3	478508	124	221245	1		AGT	3.1	Full	Full	Full	-	35 STOP	Q259R
20155391	SRR5854113	SRR5854113	1	28	1807205	34	53153.1	478510	121	221177	1		AGT	3.1	Full	Full	Full	-	I332V	Q259R
20155405	SRR5854174	SRR5854174	1	28	1800495	35	51442.7	697344	121	220571	1		AGT	3.1	Full	Full	Full	-	I332V	Q259R
20155411	SRR5853999	SRR5853999	1	28	1802358	39	46214.3	478504	121	203592	1		AGT	3.1	Full	Full	Full	-	I332V	Q259R
20155416	SRR5853968	SRR5853968	1	28	1805258	39	46288.7	816684	121	204103	1		AGT	3.1	Full	STOP	Full	-	I332V	Q259R
20155418	SRR5853966	SRR5853966	1	28	1801664	38	47412.2	424563	124	122739	1		AGT	3.1	Full	Full	Full	-	I332V	Q259R
20155575	SRR5853965	SRR5853965	1	28	1801151	42	42884.6	424548	121	221177	1		AGT	3.1	Full	Full	Full	-	I332V	Q259R
20155577	SRR5853971	SRR5853971	1	28	1817868	40	45446.7	478506	121	221073	1		AGT	3.1	Full	Full	Full	-	I332V	Q259R
20155586	SRR5853813	SRR5853813	1	28	1802028	40	45050.7	478430	121	203592	1		AGT	3.1	Full	Full	Full	-	I332V	Q259R
20155591	SRR5853812	SRR5853812	1	28	1801720	38	47413.7	543713	121	203591	1		AGT	3.1	Full	Full	Full	-	I332V	Q259R
20155593	SRR5854132	SRR5854132	1	28	1761347	43	40961.6	478390	121	221134	1		AGT	3.1	Full	Full	Full	R94C	I332V	Q259R
20155599	SRR5854240	SRR5854240	1	28	1761328	37	47603.5	424563	124	122751	1		AGT	3.1	Full	Full	Full	-	I332V	Q259R
20155604	SRR5854137	SRR5854137	1	28	1801416	36	50039.3	879016	121	203590	1		AGT	3.1	Full	Full	Full	-	I332V	Q259R
20155608	SRR5854110	SRR5854110	1	28	1802802	40	45070.1	478493	121	220909	1		AGT	3.1	Full	Full	Full	-	I332V	Q259R
20155613	SRR5854114	SRR5854114	1	28	1760966	37	47593.7	478516	121	220921	1		AGT	3.1	Full	Full	Full	-	I332V	Q259R
20155618	SRR5854008	SRR5854008	1	28	1840443	42	43820.1	482698	139	118746	1		AGT	3.1	Full	Full	Full	G204D	I332V	Q259R
20155620	SRR5854006	SRR5854006	1	28	1761783	42	41947.2	478520	121	221138	1		AGT	3.1	Full	Full	Full	-	I332V, 407 STOP	Q259R
20155621	SRR5854005	SRR5854005	1	28	1760416	39	45138.9	424570	124	122751	1		AGT	3.1	Full	Full	Full	-	I332V	Q259R
20155622	SRR5854004	SRR5854004	1	28	1801665	31	58118.2	751460	124	221182	1		AGT	3.1	Full	Full	Full	-	I332V	Q259R
20155623	SRR5854003	SRR5854003	1	28	1800185	37	48653.7	697155	121	203590	1		AGT	3.1	Full	Full	Full	-	I332V	Q259R
20155624	SRR5854002	SRR5854002	1	28	1801198	40	45029.9	697323	121	203590	1		AGT	3.1	Full	Full	Full	-	I332V	Q259R
20155626	SRR5853868	SRR5853868	1	28	1761822	37	47616.8	478523	124	221231	1		AGT	3.1	Full	Full	Full	-	39 STOP	Q259R
20155627	SRR5853869	SRR5853869	1	28	1800959	42	42880	697341	121	203592	1		AGT	3.1	Full	Full	Full	-	35 STOP	Q259R
20155629	SRR5853871	SRR5853871	1	28	1801071	36	50029.8	697200	121	203591	1		AGT	3.1	Full	Full	Full	-	I332V	Q259R
20155631	SRR5853873	SRR5853873	1	28	1806021	31	58258.7	478511	121	221060	1		AGT	3.1	Full	Full	Full	-	I332V	Q259R
20155634	SRR5853876	SRR5853876	1	28	1802077	39	46207.1	478462	124	221177	1		AGT	3.1	Full	Full	Full	-	35 STOP	Q259R
20155636	SRR5854278	SRR5854278	1	28	1759700	38	46307.9	478503	124	181868	1		AGT	3.1	Full	Full	Full	-	I332V, E479A	Q259R
20155643	SRR5854283	SRR5854283	1	28	1758972	32	54967.9	478522	124	181569	1		AGT	3.1	Full	Full	Full	-	I332V	Q259R
20155644	SRR5854276	SRR5854276	1	28	1801279	40	45032	424465	121	203589	1		AGT	3.1	Full	Full	Full	-	I332V	Q259R
20155645	SRR5854275	SRR5854275	1	28	1800825	32	56275.8	697183	151	203590	1		AGT	3.1	Full	Full	Full	-	218 STOP	Q259R
20155647	SRR5854143	SRR5854143	1	28	1800284	37	48656.3	478478	124	219794	1		AGT	3.1	Full	Full	Full	-	I332V	Q259R
20155655	SRR5854139	SRR5854139	1	28	1801040	39	46180.5	697311	121	203591	1		AGT	3.1	Full	Full	Full	-	I332V	Q259R
20155659	SRR5854062	SRR5854062	1	28	1802473	37	48715.5	478507	121	220913	1		AGT	3.1	Full	Full	Full	-	I332V	Q259R
20155660	SRR5854069	SRR5854069	1	28	1801914	34	52997.5	751466	122	221192	1		AGT	3.1	Full	Full	Full	-	I332V	Q259R
20155662	SRR5854067	SRR5854067	1	28	1803150	36	50087.5	478453	124	221230	1		AGT	3.1	Full	Full	Full	R66G	I332V	Q259R
20156011	SRR5854066	SRR5854066	1	28	1844657	53	34804.8	478354	121	114986	1		AGT	3.1	Full	Full	Full	-	I332V	Q259R
20156013	SRR5854072	SRR5854072	1	28	1800748	38	47388.1	424472	121	223063	1		AGT	3.1	Full	Full	Full	-	I332V	Q259R
20156020	SRR5853833	SRR5853833	1	28	1803019	42	42929	478255	121	221175	1		AGT	3.1	Full	Full	Full	-	I332V	Q259R
20156109	SRR5853791	SRR5853791	1	28	1801538	39	46193.3	478505	121	220914	1		AGT	3.1	Full	Full	Full	-	I332V	Q259R
20156156	SRR5853929	SRR5853929	1	28	1801281	39	46186.7	478520	121	220911	1		AGT	3.1	Full	Full	Full	-	I332V	Q259R
20156159	SRR5853926	SRR5853926	1	28	1801919	34	52997.6	751364	121	221176	1		AGT	3.1	Full	Full	Full	-	I332V	Q259R
20156166	SRR5854071	SRR5854071	1	28	1802552	35	51501.5	478465	121	222247	1		AGT	3.1	Full	Full	Full	-	I332V	Q259R
20156168	SRR5854077	SRR5854077	1	28	1801564	38	47409.6	478507	124	220899	1		AGT	3.1	Full	Full	Full	-	I332V	Q259R
20156170	SRR5854075	SRR5854075	1	28	1799969	41	43901.7	424503	124	203590	1		AGT	3.1	STOP	Full	Full	-	I332V	Q259R
20156172	SRR5854065	SRR5854065	1	28	1806892	32	56465.4	478506	124	221266	1		AGT	3.1	Full	Full	Full	-	I332V	Q259R
20156176	SRR5854207	SRR5854207	1	28	1801910	35	51483.1	478507	124	221090	1		AGT	3.1	Full	Full	Full	-	I332V	Q259R
20156180	SRR5854211	SRR5854211	1	28	1788577	37	48339.9	465949	124	181570	1		AGT	3.1	Full	Full	Full	-	I332V	Q259R
20156191	SRR5854243	SRR5854243	1	28	1801558	44	40944.5	424555	121	203591	1		AGT	3.1	Full	Full	Full	-	I332V	Q259R
20156325	SRR5854016	SRR5854016	1	28	1851038	45	41134.2	422416	121	201831	1		AGT	3.1	Full	Full	Full	-	I332V	Q259R
20156389	SRR5854155	SRR5854155	1	28	1800794	41	43921.8	424554	121	203480	1		AGT	3.1	Full	Full	Full	-	I332V	Q259R
20156393	SRR5854151	SRR5854151	1	28	1801462	34	52984.2	478534	130	221231	1		AGT	3.1	Full	Full	Full	D10Y	I332V	Q259R
20156394	SRR5854150	SRR5854150	1	28	1801693	35	51476.9	521165	121	221165	1		AGT	3.1	Full	Full	Full	-	I332V	Q259R
20156395	SRR5854161	SRR5854161	1	28	1800587	37	48664.5	543594	121	203590	1		AGT	3.1	Full	Full	Full	-	I332V	Q259R
20156397	SRR5853899	SRR5853899	1	28	1803285	42	42935.4	478461	121	221177	1		AGT	3.1	Full	Full	Full	-	I332V	Q259R
20156404	SRR5853906	SRR5853906	1	28	1800646	40	45016.2	697364	121	203559	1		AGT	3.1	Full	Full	Full	-	I332V	Q259R
20156414	SRR5854042	SRR5854042	1	897	1802832	44	40973.4	478353	121	221123	1		AGT	3.1	Full	Full	Full	-	I332V	Q259R
20156415	SRR5854041	SRR5854041	1	28	1802154	37	48706.9	520911	121	221178	1		AGT	3.1	Full	Full	Full	-	175 STOP	Q259R
20156416	SRR5854040	SRR5854040	1	28	1800816	42	42876.6	751510	121	203590	1		AGT	3.1	Full	Full	Full	-	35 STOP	Q259R
20156417	SRR5854039	SRR5854039	1	28	1800673	49	36748.4	697544	121	203665	1		AGT	3.1	Full	Full	Full	-	I332V	Q259R
20156418	SRR5854048	SRR5854048	1	28	1800104	43	41862.9	424575	121	203590	1		AGT	3.1	Full	Full	Full	-	I332V	Q259R
20156424	SRR5854133	SRR5854133	1	28	1801301	38	47402.7	478515	121	220905	1		AGT	3.1	Full	Full	Full	-	I332V	Q259R
20156426	SRR5854135	SRR5854135	1	28	1802425	41	43961.6	478489	121	221176	1		AGT	3.1	Full	Full	Full	-	I332V	Q259R
20156443	SRR5853842	SRR5853842	1	28	1800490	43	41871.9	697327	121	203589	1		AGT	3.1	Full	Full	Full	-	I332V	Q259R
20156453	SRR5854216	SRR5854216	1	28	1800874	45	40019.4	424593	121	203565	1		AGT	3.1	Full	Full	Full	-	I332V	Q259R
20156596	SRR5854084	SRR5854084	1	28	1801505	42	42893	424552	121	203590	1		AGT	3.1	Full	Full	Full	-	I332V	Q259R
20156630	SRR5853938	SRR5853938	1	28	1801268	42	42887.3	478450	121	203590	1		AGT	3.1	Full	Full	Full	-	I332V	Q259R
20156632	SRR5853936	SRR5853936	1	28	1802478	39	46217.4	478503	121	221173	1		AGT	3.1	Full	Full	Full	-	I332V	Q259R
20156634	SRR5853934	SRR5853934	1	28	1802537	39	46218.9	478536	121	221091	1		AGT	3.1	STOP	Full	Full	-	I332V	Q259R
20156638	SRR5853795	SRR5853795	1	28	1803113	43	41932.9	424542	121	122751	1		AGT	3.1	Full	Full	Full	-	I332V	Q259R
20156639	SRR5854027	SRR5854027	1	28	1798617	35	51389.1	478449	124	220908	1		AGT	3.1	Full	Full	Full	-	I332V	Q259R
20156712	SRR5854162	SRR5854162	1	28	1807454	35	51641.5	751243	124	221178	1		AGT	3.1	Full	Full	Full	-	I332V	Q259R
20156716	SRR5854158	SRR5854158	1	28	1802562	38	47435.8	478517	121	221904	1		AGT	3.1	Full	Full	Full	-	I332V	Q259R
20156721	SRR5854255	SRR5854255	1	28	1769287	35	50551.1	440520	124	221178	1		AGT	3.1	Full	Full	Full	-	I250M, S276R, I332V	Q259R
20156723	SRR5854258	SRR5854258	1	28	1761554	40	44038.8	478345	121	221102	1		AGT	3.1	Full	Full	Full	-	I332V	Q259R
20156784	SRR5854120	SRR5854120	1	28	1761824	39	45175	478520	121	221100	1		AGT	3.1	Full	Full	Full	-	I332V	Q259R
20156786	SRR5854124	SRR5854124	1	28	1802127	37	48706.1	478441	124	221231	1		AGT	3.1	Full	Full	Full	-	I332V	Q259R
20156788	SRR5854170	SRR5854170	1	28	1766111	49	36043.1	424547	121	122751	1		AGT	3.1	Full	Full	Full	-	I332V	Q259R
20156789	SRR5854171	SRR5854171	1	28	1805699	43	41993	424498	121	122673	1		AGT	3.1	Full	Full	Full	-	I332V	Q259R
20156793	SRR5854167	SRR5854167	1	28	1812620	37	48989.7	424545	121	122751	1		AGT	3.1	Full	Full	Full	D60A	I332V	Q259R
20160004	SRR5853802	SRR5853802	1	28	1806496	32	56453	546336	124	203590	1		AGT	3.1	Full	Full	Full	-	I332V	M91I, Q259R
20160006	SRR5853804	SRR5853804	1	28	1800976	37	48675	424547	121	203588	1		AGT	3.1	Full	Full	Full	-	I332V	M91I, Q259R
20160014	SRR5853893	SRR5853893	1	28	1801742	49	36770.2	424550	121	203592	1		AGT	3.1	Full	Full	Full	-	I332V	Q259R
20160022	SRR5853846	SRR5853846	1	28	1806753	44	41062.6	290180	121	122876	1		AGT	3.1	Full	Full	Full	-	I332V	Q259R
20160026	SRR5854031	SRR5854031	1	28	1806957	42	43022.8	424550	121	122719	1		AGT	3.1	Full	Full	Full	-	I332V	Q259R
20160137	SRR5853853	SRR5853853	1	28	1802256	38	47427.8	751184	121	203590	1		AGT	3.1	Full	Full	Full	-	I332V	Q259R
20160174	SRR5853949	SRR5853949	1	28	1802319	37	48711.3	478463	130	221097	1		AGT	3.1	Full	Full	Full	-	I332V	Q259R
20160178	SRR5854093	SRR5854093	1	28	1801966	38	47420.2	478510	124	203613	1		AGT	3.1	Full	Full	Full	-	I332V	Q259R
20160182	SRR5854201	SRR5854201	1	28	1802657	38	47438.3	478498	121	222126	1		AGT	3.1	Full	Full	Full	-	I332V	Q259R
20160319	SRR5854266	SRR5854266	1	28	1811151	39	46439.8	478484	121	219794	1		AGT	3.1	Full	Full	Full	-	I332V	Q259R
20160320	SRR5853914	SRR5853914	1	28	1801655	35	51475.9	478506	124	221015	1		AGT	3.1	Full	Full	Full	-	I332V, 407 STOP	Q259R
20160334	SRR5853756	SRR5853756	1	28	1802144	40	45053.6	478504	121	221178	1		AGT	3.1	Full	Full	Full	-	223 STOP	Q259R
20160335	SRR5853755	SRR5853755	1	28	1802847	39	46226.8	478501	121	221905	1		AGT	3.1	Full	Full	Full	-	I332V	Q259R
20160451	SRR5853753	SRR5853753	1	28	1802702	39	46223.1	478509	121	221154	1		AGT	3.1	Full	Full	Full	-	I332V	Q259R
20160453	SRR5853751	SRR5853751	1	28	1804185	40	45104.6	478491	121	221880	1		AGT	3.1	Full	Full	Full	-	I332V	Q259R
20160454	SRR5853641	SRR5853641	1	28	1803262	41	43982	457440	121	221008	1		AGT	3.1	Full	Full	Full	-	I332V	Q259R
20160758	SRR5853414	SRR5853414	1	28	1803584	40	45089.6	478386	121	221231	1		AGT	3.1	Full	Full	Full	-	I332V	Q259R
20160928	SRR5853383	SRR5853383	1	28	1800526	39	46167.3	707978	121	219694	1		AGT	3.1	Full	Full	Full	-	I332V	Q259R
20160929	SRR5853380	SRR5853380	1	28	1800869	46	39149.3	424515	121	203591	1		AGT	3.1	Full	Full	Full	-	I332V	Q259R
20160985	SRR5853488	SRR5853488	1	28	1801884	37	48699.6	478507	121	221933	1		AGT	3.1	Full	Full	Full	-	35 STOP	Q259R
20160987	SRR5853486	SRR5853486	1	28	1800158	38	47372.6	751396	121	221200	1		AGT	3.1	None	Full	Full	-	I332V	Q259R
20161022	SRR5853779	SRR5853779	1	28	1802267	40	45056.7	478169	121	221074	1		AGT	3.1	Full	Full	Full	-	I332V	Q259R
20161023	SRR5853782	SRR5853782	1	28	1803683	41	43992.3	478118	121	221176	1		AGT	3.1	Full	Full	Full	-	I332V	Q259R
20161065	SRR5853774	SRR5853774	1	858	1802409	42	42914.5	478508	121	203545	1		AGT	3.1	Full	Full	Full	-	I332V	Q259R
20161067	SRR5853428	SRR5853428	1	28	1802644	34	53018.9	478485	124	221231	1		AGT	3.1	Full	Full	Full	-	I332V	Q259R
20161077	SRR5853549	SRR5853549	1	28	1768902	40	44222.6	478501	121	203591	1		AGT	3.1	Full	Full	Full	-	I332V	Q259R
20161084	SRR5853550	SRR5853550	1	28	1801129	37	48679.2	478515	121	220868	1		AGT	3.1	Full	Full	Full	-	I332V	M91I, Q259R
20161086	SRR5853554	SRR5853554	1	28	1800768	36	50021.3	751411	121	203652	1		AGT	3.1	Full	Full	Full	-	I332V	Q259R
20161197	SRR5853772	SRR5853772	1	28	1803384	39	46240.6	478231	121	221177	1		AGT	3.1	Full	Full	Full	-	I332V	Q259R
20161198	SRR5853771	SRR5853771	1	28	1801676	36	50046.6	478469	121	221096	1		AGT	3.1	Full	Full	Full	-	I332V	Q259R
20161202	SRR5853767	SRR5853767	1	28	1801489	37	48688.9	424507	124	203590	1		AGT	3.1	Full	Full	Full	-	39 STOP	Q259R
20161337	SRR5853716	SRR5853716	1	28	1801284	46	39158.3	424537	121	203591	1		AGT	3.1	Full	Full	Full	-	I332V	Q259R
20161424	SRR5853720	SRR5853720	1	28	1806187	40	45154.7	527560	121	122751	1		AGT	3.1	Full	Full	Full	G61S	I332V	Q259R
20161431	SRR5853389	SRR5853389	1	28	1800912	41	43924.7	424553	121	203590	1		AGT	3.1	Full	Full	Full	-	I332V	Q259R
20161434	SRR5853390	SRR5853390	1	28	1870541	41	45622.9	478537	121	266178	1		AGT	3.1	Full	Full	Full	-	I332V	Q259R
20161444	SRR5853736	SRR5853736	1	28	1802635	40	45065.9	478508	121	220918	1		AGT	3.1	Full	Full	Full	-	I332V	Q259R
20161445	SRR5853729	SRR5853729	1	28	1803250	44	40982.9	478175	121	221057	1		AGT	3.1	Full	Full	Full	-	I332V	Q259R
20161447	SRR5853408	SRR5853408	1	28	1802836	39	46226.6	478522	121	221014	1		AGT	3.1	Full	Full	Full	-	I332V	Q259R
20161450	SRR5853405	SRR5853405	1	28	1801521	38	47408.4	478503	121	220910	1		AGT	3.1	Full	Full	Full	-	I332V	Q259R
20161531	SRR5853409	SRR5853409	1	28	1802408	37	48713.7	478541	121	221177	1		AGT	3.1	Full	Full	Full	-	I332V	Q259R
20161532	SRR5853400	SRR5853400	1	28	1800512	43	41872.4	422300	121	122736	1		AGT	3.1	Full	Full	Full	-	I332V	Q259R
20161534	SRR5853582	SRR5853582	1	28	1807897	39	46356.3	478459	121	221231	1		AGT	3.1	Full	Full	Full	-	I332V	Q259R
20161536	SRR5853580	SRR5853580	1	28	1804891	41	44021.7	298841	121	119110	1		AGT	3.1	Full	Full	Full	-	I332V	Q259R
20161538	SRR5853578	SRR5853578	1	28	1801521	46	39163.5	424223	121	122747	1		AGT	3.1	Full	Full	Full	-	I332V, 407 STOP	Q259R
20161542	SRR5853574	SRR5853574	1	28	1765323	36	49036.8	478238	121	220909	1		AGT	3.1	Full	Full	Full	M59V	I332V	Q259R
20161719	SRR5853460	SRR5853460	1	28	1801248	40	45031.2	424393	130	203591	1		AGT	3.1	Full	Full	Full	-	I332V	Q259R
20161827	SRR5853694	SRR5853694	1	28	1801187	46	39156.2	424537	121	203593	1		AGT	3.1	Full	Full	Full	-	I332V	Q259R
20161830	SRR5853693	SRR5853693	1	28	1799680	30	59989.3	424537	124	203592	1		AGT	3.1	Full	Full	Full	-	I332V	Q259R
20161859	SRR5853456	SRR5853456	1	28	1801480	41	43938.5	424553	121	203591	1		AGT	3.1	Full	Full	Full	-	I332V	Q259R
20161860	SRR5853455	SRR5853455	1	28	1801422	40	45035.6	424498	124	203592	1		AGT	3.1	Full	Full	Full	-	I332V	Q259R
20161861	SRR5853591	SRR5853591	1	28	1801532	41	43939.8	697331	121	203590	1		AGT	3.1	Full	Full	Full	-	I332V	Q259R
20161865	SRR5853336	SRR5853336	1	28	1801381	44	40940.5	375857	121	203580	1		AGT	3.1	Full	Full	Full	-	I332V	Q259R
20162130	SRR5853538	SRR5853538	1	28	1802239	39	46211.3	520922	121	220910	1		AGT	3.1	Full	Full	Full	-	I332V	Q259R
20162143	SRR5853677	SRR5853677	1	28	1805091	42	42978.4	336030	124	118812	1		AGT	3.1	Full	Full	Full	-	I332V	Q259R
20162150	SRR5853682	SRR5853682	1	28	1806366	43	42008.5	401410	121	122751	1		AGT	3.1	STOP	Full	Full	-	I332V	Q259R
20162154	SRR5853334	SRR5853334	1	28	1806900	44	41065.9	424553	121	122718	1		AGT	3.1	Full	Full	Full	-	I332V	Q259R
20162159	SRR5853341	SRR5853341	1	28	1806455	42	43010.8	424552	121	122751	1		AGT	3.1	Full	Full	Full	-	I332V	Q259R
20162270	SRR5853340	SRR5853340	1	28	1810735	47	38526.3	336282	124	110191	1		AGT	3.1	Full	Full	Full	-	I332V	Q259R
20162272	SRR5853441	SRR5853441	1	28	1806209	51	35415.9	258049	121	114095	1		AGT	3.1	Full	Full	Full	-	I332V	Q259R
20162427	SRR5853747	SRR5853747	1	28	1805272	44	41028.9	204461	121	122752	1		AGT	3.1	Full	Full	Full	-	I332V	Q259R
20162432	SRR5853448	SRR5853448	1	28	1822801	45	40506.7	424494	121	138493	1		AGT	3.1	Full	Full	Full	-	I332V	Q259R
20162597	SRR5853452	SRR5853452	1	28	1805158	32	56411.2	424555	124	122751	1		AGT	3.1	Full	Full	Full	-	I332V	Q259R
20162598	SRR5853451	SRR5853451	1	28	1807097	44	41070.4	424532	121	122738	1		AGT	3.1	Full	Full	Full	-	35 STOP	Q259R
20162629	SRR5853454	SRR5853454	1	858	1808211	41	44102.7	478505	121	222180	1		AGT	3.1	Full	Full	Full	-	I332V	Q259R
20162640	SRR5853500	SRR5853500	1	28	1806645	42	43015.4	424542	121	122750	1		AGT	3.1	Full	Full	Full	-	I332V	Q259R
20162642	SRR5853502	SRR5853502	1	28	1807969	41	44096.8	478509	121	221245	1		AGT	3.1	Full	Full	Full	-	I332V	Q259R
20162644	SRR5853634	SRR5853634	1	858	1807987	40	45199.7	478504	121	221954	1		AGT	3.1	Full	Full	Full	-	I332V	Q259R
20162649	SRR5853629	SRR5853629	1	28	1806903	45	40153.4	424505	121	122643	1		AGT	3.1	Full	Full	Full	-	I332V	Q259R
20162654	SRR5853353	SRR5853353	1	28	1805966	39	46306.8	424511	121	122751	1		AGT	3.1	Full	Full	Full	-	I332V	Q259R
20162660	SRR5853347	SRR5853347	1	28	1806924	42	43022	424508	121	122734	1		AGT	3.1	Full	Full	Full	-	I332V	Q259R
20162664	SRR5853515	SRR5853515	1	28	1819770	42	43327.9	273108	121	134468	1		AGT	3.1	Full	Full	Full	V33I	I332V	Q259R
20162672	SRR5853509	SRR5853509	1	28	1806837	45	40151.9	424555	121	122736	1		AGT	3.1	Full	Full	Full	-	I332V	Q259R
20162676	SRR5853606	SRR5853606	1	28	1807156	41	44077	424618	121	122751	1		AGT	3.1	Full	Full	Full	-	I332V	M91I, Q259R
20163034	SRR5853701	SRR5853701	1	898	1798177	69	26060.5	157320	121	69341	1		AGT	3.1	Full	Full	Full	-	32 STOP	Q259R
20163035	SRR5853700	SRR5853700	1	858	1824633	45	40547.4	424559	121	122542	1		AGT	3.1	STOP	Full	Full	-	L26I, I332V	Q259R
20163038	SRR5853394	SRR5853394	1	28	1807220	42	43029.1	424546	121	122751	1		AGT	3.1	Full	Full	Full	R82H	I332V	Q259R
20164741	SRR5853764	SRR5853764	1	28	1798399	69	26063.8	203590	121	60989	1		AGT	3.1	Full	Full	Full	-	I332V	Q259R
20164911	SRR5853662	SRR5853662	1	28	1804657	56	32226	203591	124	78101	1		AGT	3.1	Full	Full	Full	-	I332V	Q259R
20164913	SRR5853664	SRR5853664	1	858	1807504	41	44085.5	478507	121	203547	1		AGT	3.1	Full	Full	Full	-	I332V	Q259R
20164914	SRR5853665	SRR5853665	1	28	1870787	45	41573	424545	121	131093	1		AGT	3.1	Full	Full	Full	-	I332V	Q259R
20164916	SRR5853667	SRR5853667	1	28	1804284	47	38389	273031	121	118746	1		AGT	3.1	Full	Full	Full	-	I332V	Q259R
20164922	SRR5853373	SRR5853373	1	28	1868885	71	26322.3	197523	121	71435	1		AGT	3.1	Full	Full	Full	-	I332V	Q259R
20164924	SRR5853459	SRR5853459	1	28	1805174	44	41026.7	478468	121	116655	1		AGT	3.1	Full	Full	Full	-	I332V	Q259R
BSAC_bs1057	11982_5#38	ERS361960	1	28	1800949	17	105938	698050	333	208889	This study		AGT	3.1	Full	Full	Full	-	I332V	Q259R
BSAC_bs1078	11983_2#79	ERS362030	1	28	1856953	24	77373	468477	407	224434	This study		AGT	3.1	Full	Full	Full	-	I332V	50 STOP
BSAC_bs1093	11940_6#9	ERS362029	1	28	1799692	15	119979	751360	453	342927	This study		AGT	3.1	Full	Full	Full	-	I332V	Q259R
BSAC_bs1094	11940_6#10	ERS362031	1	28	1800199	20	90009.9	698205	348	343973	This study		AGT	3.1	Full	Full	Full	R67C	I332V	Q259R
BSAC_bs1095	11983_2#80	ERS362032	1	28	1799988	20	89999.4	698326	376	327768	This study		AGT	3.1	Full	Full	Full	R67C	I332V	Q259R
BSAC_bs1097	11940_6#11	ERS362033	1	28	1800107	19	94742.5	697958	467	260453	This study		AGT	3.1	Full	Full	Full	-	I332V	Q259R
BSAC_bs1174	11940_6#17	ERS362040	1	28	1807527	26	69520.3	522863	336	229295	This study		AGT	3.1	Full	Full	Full	-	I332V	Q259R
BSAC_bs1179	11940_6#84	ERS362122	1	28	1801943	13	138611	751960	523	306833	This study		AGT	3.1	Full	Full	Full	-	I332V	Q259R
BSAC_bs1204	11940_6#24	ERS362047	1	28	1837233	19	96696.5	482046	305	197679	This study		AGT	3.1	Full	Full	Full	-	I332V	Q259R
BSAC_bs1228	11983_2#81	ERS362049	1	28	1798954	18	99941.9	751613	467	203829	This study		AGT	3.1	Full	Full	Full	-	I332V	65 STOP
BSAC_bs1270	11940_6#27	ERS362051	1	28	1800570	19	94766.8	698352	512	303352	This study		AGT	3.1	Full	Full	Full	-	I332V	Q259R
BSAC_bs1316	11940_6#34	ERS362058	1	28	1834885	22	83403.9	469211	519	181912	This study		AGT	3.1	Full	Full	Full	-	I332V	Q259R
BSAC_bs1325	11940_6#39	ERS362063	1	28	1800490	16	112531	751915	731	327922	This study		AGT	3.1	Full	Full	Full	-	I332V	Q259R
BSAC_bs1344	11940_6#42	ERS362066	1	28	1799368	16	112460	751738	461	303360	This study		AGT	3.1	Full	Full	Full	-	I332V	Q259R
BSAC_bs1346	11940_6#44	ERS362067	1	1101	1799836	17	105873	697598	517	306839	This study		AGT	3.1	Full	Full	Full	-	I332V	Q259R
BSAC_bs1411	11940_6#48	ERS362071	1	28	1799126	16	112445	751496	461	303356	This study		AGT	3.1	Full	Full	Full	-	I332V	Q259R
BSAC_bs143	11983_2#46	ERS361841	1	28	1800325	17	105901	697850	461	260409	This study		AGT	3.1	Full	Full	Full	-	I332V	Q259R
BSAC_bs1442	11983_2#83	ERS362078	1	28	1798992	18	99944	697494	477	303983	This study		AGT	3.1	Full	Full	Full	-	35 STOP	Q259R
BSAC_bs1443	12045_3#35	ERS379360	1	28	1800415	15	120028	751928	305	220656	This study		AGT	3.1	Full	Full	Full	-	I332V	Q259R
BSAC_bs1446	11940_6#56	ERS362081	1	28	1799997	17	105882	698054	513	209735	This study		AGT	3.1	Full	Full	Full	-	I332V	Q259R
BSAC_bs1450	11940_6#59	ERS362084	1	28	1874704	24	78112.7	481203	497	122907	This study		AGT	3.1	STOP	Full	Full	-	I332V	Q259R
BSAC_bs1451	11940_6#60	ERS362085	1	28	1800581	20	90029.1	698251	513	327899	This study		AGT	3.1	Full	Full	Full	-	I332V	Q259R
BSAC_bs1631	11940_6#71	ERS362098	1	28	1760122	19	92638	698839	305	118798	This study		AGT	3.1	Full	Full	Full	-	I332V	Q259R
BSAC_bs1666	11983_2#87	ERS362102	1	28	1799765	16	112485	817116	461	303364	This study		AGT	3.1	Full	Full	Full	-	I332V	Q259R
BSAC_bs1725	11982_5#53	ERS361974	1	28	1800306	17	105900	697933	467	328291	This study		AGT	3.1	Full	Full	Full	-	I332V	Q259R
BSAC_bs1804	11982_5#57	ERS361979	1	28	1803384	16	112712	522675	731	229508	This study		AGT	3.1	Full	Full	Full	-	I332V	Q259R
BSAC_bs1890	11982_5#62	ERS361984	1	28	1800519	15	120035	522719	392	229839	This study		AGT	3.1	Full	Full	Full	-	I332V	Q259R
BSAC_bs1914	11982_5#64	ERS361986	1	28	1814711	17	106748	697899	461	303387	This study		AGT	3.1	Full	Full	Full	-	I332V	Q259R
BSAC_bs1915	11940_6#86	ERS362125	1	28	1813578	17	106681	698450	461	306992	This study		AGT	3.1	Full	Full	Full	-	I332V	Q259R
BSAC_bs1920	11982_5#65	ERS361987	1	28	1838266	23	79924.6	535112	507	202213	This study		AGT	3.1	Full	Full	Full	-	I332V	Q259R
BSAC_bs1928	11982_5#67	ERS361989	1	28	1801004	18	100056	698288	530	303391	This study		AGT	3.1	Full	Full	Full	-	I332V	Q259R
BSAC_bs1979	11982_5#80	ERS362002	1	28	1841614	22	83709.7	424775	305	198697	This study		AGT	3.1	Full	Full	Full	-	I332V	Q259R
BSAC_bs2055	11982_5#73	ERS361995	1	28	1800046	16	112503	468821	467	229268	This study		AGT	3.1	Full	Full	Full	-	I332V	Q259R
BSAC_bs2056	11940_6#88	ERS362128	1	28	1801249	17	105956	469623	305	229493	This study		AGT	3.1	Full	Full	Full	-	I332V	Q259R
BSAC_bs2098	11982_5#82	ERS362004	1	28	1798794	17	105811	751805	461	304106	This study		AGT	3.1	Full	Full	Full	-	I332V	Q259R
BSAC_bs21	11983_2#33	ERS361826	1	28	1799207	17	105836	698422	521	328111	This study		AGT	3.1	Full	Full	Full	-	I332V	Q259R
BSAC_bs2132	11982_5#84	ERS362006	1	28	1800350	17	105903	697817	305	155632	This study		AGT	3.1	Full	Full	Full	-	I332V	Q259R, 343 STOP
BSAC_bs2173	11940_6#90	ERS362130	1	28	1800600	16	112538	698062	513	306917	This study		AGT	3.1	Full	Full	Full	-	I332V	Q259R
BSAC_bs2197	11940_6#91	ERS362131	1	28	1798778	15	119919	697748	724	320021	This study		AGT	3.1	Full	Full	Full	-	I332V	Q259R
BSAC_bs22	11983_2#34	ERS361827	1	28	1799455	17	105850	697685	467	303276	This study		AGT	3.1	Full	Full	Full	-	I332V	Q259R
BSAC_bs2227	11940_6#94	ERS362134	1	1044	1799952	16	112497	698168	10999	210801	This study		AGT	3.1	Full	Full	Full	-	I332V	Q259R
BSAC_bs2356	11940_6#96	ERS362138	1	28	1801166	17	105951	464335	522	290023	This study		AGT	3.1	Full	Full	Full	-	I332V	Q259R
BSAC_bs236	11982_4#52	ERS361855	1	28	1800432	17	105908	468755	529	203805	This study		AGT	3.1	Full	Full	Full	-	I332V	Q259R
BSAC_bs2395	12045_1#3	ERS362141	1	28	1801745	20	90087.2	408300	305	221506	This study		AGT	3.1	Full	Full	Full	-	I332V	Q259R
BSAC_bs2531	12045_1#5	ERS362144	1	785	1801583	18	100088	698430	392	209786	This study		AGT	3.1	Full	Full	Full	-	I332V	Q259R
BSAC_bs2559	12045_1#6	ERS362145	1	28	1801357	16	112585	588033	302	229521	This study		AGT	3.1	Full	Full	Full	-	259 STOP	Q259R
BSAC_bs2567	12045_3#10	ERS362165	1	28	1800763	17	105927	425106	527	273334	This study		AGT	3.1	Full	Full	Full	-	I332V	Q259R
BSAC_bs2587	12045_1#7	ERS362146	1	28	1800635	17	105920	697810	305	208886	This study		AGT	3.1	Full	Full	Full	-	I332V	Q259R
BSAC_bs2616	12045_1#9	ERS362147	1	28	1800344	15	120023	698044	305	306995	This study		AGT	3.1	Full	Full	Full	-	I332V	Q259R
BSAC_bs2619	12045_1#10	ERS362148	1	28	1800868	16	112554	424691	305	361592	This study		AGT	3.1	Full	Full	Full	-	I332V	Q259R
BSAC_bs2621	11982_4#91	ERS361917	1	28	1799377	20	89968.9	698275	461	327884	This study		AGT	3.1	Full	Full	Full	-	I332V	Q259R
BSAC_bs2632	12045_1#11	ERS362149	1	28	1763042	16	110190	713855	305	221515	This study		AGT	3.1	Full	Full	Full	-	I332V	Q259R
BSAC_bs2643	12045_1#12	ERS362150	1	28	1800514	19	94763.9	698109	305	260437	This study		AGT	3.1	Full	Full	Full	-	I332V	Q259R
BSAC_bs2761	11940_6#78	ERS362108	1	28	1801157	18	100064	424656	305	276113	This study		AGT	3.1	Full	Full	Full	R36C	I332V	Q259R
BSAC_bs391	11983_2#54	ERS361865	1	28	1801331	22	81878.7	698383	464	210630	This study		AGT	3.1	Full	Full	Full	-	I332V	Q259R
BSAC_bs398	11982_4#60	ERS361867	1	28	1797977	18	99887.6	697564	379	209478	This study		AGT	3.1	STOP	Full	Full	-	I332V	Q259R
BSAC_bs566	11940_6#80	ERS362110	1	28	1800211	15	120014	765963	674	327790	This study		AGT	3.1	Full	Full	Full	-	I332V	Q259R
BSAC_bs769	11982_4#87	ERS361913	1	28	1800310	18	100017	698658	730	303382	This study		AGT	3.1	Full	Full	Full	-	I332V, 408 STOP	Q259R
BSAC_bs810	11982_5#6	ERS361929	1	28	1800790	20	90039.5	698245	470	209785	This study		AGT	3.1	Full	Full	Full	-	39 STOP	Q259R
BSAC_bs822	11982_5#15	ERS361937	1	28	1799902	18	99994.6	697980	461	303380	This study		AGT	3.1	STOP	Full	Full	-	I332V	Q259R
BSAC_bs848	11982_5#19	ERS361941	1	28	1800163	16	112510	697864	1557	303370	This study		AGT	3.1	Full	Full	Full	-	I332V	Q259R
BSAC_bs927	11982_5#28	ERS361950	1	28	1799936	17	105879	697908	513	273114	This study		AGT	3.1	Full	Full	Full	-	I332V	Q259R
BSAC_bs945	11982_5#32	ERS361954	1	28	1841271	18	102293	587315	1547	201869	This study		AGT	3.1	Full	Full	Full	-	I332V	Q259R
BSAC_bs949	11982_5#45	ERS361966	1	28	1800608	16	112538	780476	473	304550	This study		AGT	3.1	Full	Full	Full	-	I332V	Q259R
GASAR0001	12045_2#92	ERR485848	1	28	1800855	20	90042.8	698066	305	221515	2		AGT	3.1	Full	Full	Full	-	I332V	Q259R
GASAR0003	11982_4#29	ERR473476	1	28	1799801	15	119987	817058	461	306993	2		AGT	3.1	Full	Full	Full	-	I332V	Q259R
GASAR0011	11983_2#23	ERR473656	1	28	1800734	20	90036.7	698542	513	203788	2		AGT	3.1	Full	Full	Full	-	I332V, 390 STOP	Q259R
GASAR0016	11982_4#35	ERR473481	1	28	1798302	18	99905.7	695636	513	231567	2		AGT	3.1	Full	Full	Full	-	I332V	Q259R
GASAR0019	12045_2#78	ERR485834	1	28	1802101	19	94847.4	698056	305	208893	2		AGT	3.1	Full	Full	Full	-	I332V	Q259R
GASAR0021	12045_3#25	ERR485876	1	28	1800943	15	120063	818158	486	307005	2		AGT	3.1	Full	Full	Full	-	I332V, T214P	Q259R
GASAR0022	11982_4#6	ERR473454	1	28	1800525	16	112533	816964	513	320034	2		AGT	3.1	Full	Full	Full	-	I332V	Q259R
GASAR0029	12045_2#81	ERR485837	1	28	1801515	20	90075.8	698547	308	208887	2		AGT	3.1	Full	Full	Full	-	I332V	Q259R
GASAR0033	11983_2#5	ERR473639	1	785	1801206	16	112575	751806	470	209783	2		AGT	3.1	Full	Full	Full	-	I332V	Q259R, 32 STOP
GASAR0042	12045_2#84	ERR485840	1	28	1800903	19	94784.4	698451	305	203792	2		AGT	3.1	Full	Full	Full	-	I332V	Q259R
GASAR0047	12045_3#26	ERR485877	1	785	1801297	15	120086	698582	305	320074	2		AGT	3.1	Full	Full	Full	-	I332V	Q259R
GASAR0048	11983_2#7	ERR473641	1	28	1807287	18	100405	698262	710	232380	2		AGT	3.1	Full	Full	Full	-	I332V	Q259R
GASAR0049	12045_3#27	ERR485878	1	28	1800265	16	112517	817198	461	208720	2		AGT	3.1	Full	Full	Full	-	I332V	Q259R
GASAR0052	12045_3#28	ERR485879	1	785	1801469	13	138575	911203	1325	911203	2		AGT	3.1	Full	Full	Full	-	I332V	Q259R
GASAR0065	11982_4#30	ERR473477	1	28	1801075	19	94793.4	698160	732	274131	2		AGT	3.1	Full	Full	Full	-	I332V	Q259R
GASAR0069	11983_2#25	ERR473658	1	28	1801051	17	105944	408612	678	203631	2		AGT	3.1	Full	Full	Full	-	I332V	Q259R
GASAR0082	11983_2#14	ERR473647	1	28	1798924	17	105819	697641	1200	390896	2		AGT	3.1	Full	Full	Full	-	I332V	Q259R
GASAR0086	12045_2#86	ERR485842	1	28	1801630	18	100091	698569	305	208896	2		AGT	3.1	Full	Full	Full	-	I332V	Q259R
GASAR0090	11983_2#15	ERR473648	1	28	1799650	19	94718.4	751714	513	327980	2		AGT	3.1	Full	Full	Full	-	I332V	Q259R
GASAR0092	12045_2#87	ERR485843	1	28	1800568	20	90028.4	697809	305	208886	2		AGT	3.1	Full	Full	Full	-	I332V	Q259R
GASAR0093	11982_4#16	ERR473463	1	28	1800751	19	94776.4	424753	734	273311	2		AGT	3.1	Full	Full	Full	-	I332V	Q259R
GASAR0098	11983_2#17	ERR473650	1	28	1799022	17	105825	697916	701	327841	2		AGT	3.1	Full	Full	Full	-	I332V	Q259R
GASAR0099	11982_4#22	ERR473469	1	28	1800369	13	138490	751818	1539	431601	2		AGT	3.1	Full	Full	Full	-	I332V	Q259R
GASAR0110	11982_4#33	ERR473479	1	28	1799194	14	128514	751437	726	343125	2		AGT	3.1	Full	Full	Full	-	I332V	Q259R
GASAR0112	11982_4#38	ERR473484	1	28	1838080	19	96741.1	468733	679	197708	2		AGT	3.1	Full	Full	Full	-	I332V	Q259R
GASEMM0075	GASEMM0075	ERR1732793	1	28	1800396	39	46164	424815	121	203591	3		AGT	3.1	Full	Full	Full	-	I332V	Q259R
GASEMM0076	GASEMM0076	ERR1732597	1	28	1800370	42	42865.9	424678	117	203589	3		AGT	3.1	Full	Full	Full	-	I332V	Q259R
GASEMM0077	GASEMM0077	ERR1735141	1	28	1800883	48	37518.4	604473	121	118637	3		AGT	3.1	Full	Full	Full	-	I332V	Q259R
GASEMM0079	GASEMM0079	ERR1733047	1	28	1801195	51	35317.6	384793	121	118746	3		AGT	3.1	Full	Full	Full	-	I332V	Q259R
GASEMM0084	GASEMM0084	ERR1734100	1	28	1799600	40	44990	330906	117	203581	3		AGT	3.1	Full	Full	Full	-	I332V	Q259R
GASEMM0085	GASEMM0085	ERR1733697	1	28	1805880	41	44045.8	536761	109	152140	3		AGT	3.1	Full	Full	Full	-	I332V	Q259R
GASEMM0088	GASEMM0088	ERR1732533	1	28	1799657	45	39992.4	781682	105	124740	3		AGT	3.1	Full	Full	Full	-	I332V	Q259R
GASEMM0098	GASEMM0098	ERR1735288	1	28	1800310	53	33968.1	528012	106	122750	3		AGT	3.1	Full	Full	Full	-	I332V	Q259R
GASEMM0099	GASEMM0099	ERR1733860	1	28	1800210	39	46159.2	289813	126	203591	3		AGT	3.1	Full	Full	Full	-	I332V	Q259R
GASEMM0109	GASEMM0109	ERR1734096	1	28	1806078	46	39262.6	424555	101	118990	3		AGT	3.1	Full	Full	Full	-	I332V	Q259R
GASEMM0110	GASEMM0110	ERR1734846	1	28	1799828	69	26084.5	154407	121	66073	3		AGT	3.1	Full	Full	Full	-	I332V, P285L	Q259R
GASEMM0111	GASEMM0111	ERR1733079	1	28	1842960	53	34772.8	424555	121	122702	3		AGT	3.1	Full	Full	Full	R66C	I332V	Q259R
GASEMM0112	GASEMM0112	ERR1734672	1	28	1800217	42	42862.3	697536	121	203580	3		AGT	3.1	Full	Full	Full	-	I332V	Q259R
GASEMM0116	GASEMM0116	ERR1733205	1	28	1801228	52	34639	525790	121	109260	3		AGT	3.1	Full	Full	Full	-	I332V	Q259R
GASEMM0117	GASEMM0117	ERR1734396	1	28	1805022	34	53088.9	901232	121	118746	3		AGT	3.1	Full	Full	Full	-	I332V	Q259R
GASEMM0118	GASEMM0118	ERR1735483	1	28	1800835	44	40928.1	568150	121	118746	3		AGT	3.1	Full	Full	Full	-	I332V	Q259R
GASEMM0128	GASEMM0128	ERR1733952	1	28	1800000	36	50000	424719	121	203591	3		AGT	3.1	STOP	Full	Full	-	I332V	Q259R
GASEMM0129	GASEMM0129	ERR1734928	1	28	1800266	40	45006.7	424574	121	203591	3		AGT	3.1	STOP	Full	Full	-	I332V	Q259R
GASEMM0130	GASEMM0130	ERR1735342	1	28	1806517	47	38436.5	525223	121	147046	3		AGT	3.1	Full	Full	Full	-	I332V	Q259R
GASEMM0131	GASEMM0131	ERR1733404	1	28	1799965	51	35293.4	422851	121	118650	3		AGT	3.1	Full	Full	Full	-	I332V	Q259R
GASEMM0132	GASEMM0132	ERR1733598	1	28	1800208	50	36004.2	422862	121	118637	3		AGT	3.1	STOP	Full	Full	-	I332V	Q259R
GASEMM0133	GASEMM0133	ERR1734933	1	28	1846069	53	34831.5	468611	121	162207	3		AGT	3.1	Full	Full	Full	-	I332V, 407 STOP	Q259R
GASEMM0136	GASEMM0136	ERR1732953	1	28	1839583	53	34709.1	289737	125	113122	3		AGT	3.1	Full	Full	Full	-	I332V	Q259R
GASEMM0139	GASEMM0139	ERR1733826	1	28	1799480	43	41848.4	421485	123	118741	3		AGT	3.1	Full	Full	Full	-	I332V	Q259R
GASEMM0140	GASEMM0140	ERR1733380	1	28	1839540	42	43798.6	468640	121	122750	3		AGT	3.1	Full	Full	Full	-	I332V	Q259R
GASEMM0159	GASEMM0159	ERR1733325	1	28	1799896	48	37497.8	516370	109	118734	3		AGT	3.1	Full	Full	Full	-	I332V, H473Y	Q259R
GASEMM0160	GASEMM0160	ERR1735336	1	28	1800312	43	41867.7	697304	114	203575	3		AGT	3.1	Full	Full	Full	-	I332V, H473Y	Q259R
GASEMM0164	GASEMM0164	ERR1734588	1	28	1800078	47	38299.5	490434	105	203575	3		AGT	3.1	Full	Full	Full	-	I332V, H473Y	Q259R
GASEMM0173	GASEMM0173	ERR1732514	1	28	1800041	44	40910	697450	109	203579	3		AGT	3.1	Full	Full	Full	-	I332V	Q259R
GASEMM0174	GASEMM0174	ERR1735066	1	28	1798974	49	36713.8	563149	93	118718	3		AGT	3.1	Full	Full	Full	-	I332V	Q259R
GASEMM0176	GASEMM0176	ERR1732915	1	28	1799155	40	44978.9	697455	101	203571	3		AGT	3.1	Full	Full	Full	-	I332V	Q259R
GASEMM0177	GASEMM0177	ERR1734299	1	28	1800649	49	36747.9	316713	109	113093	3		AGT	3.1	Full	Full	Full	-	I332V	Q259R
GASEMM0178	GASEMM0178	ERR1733608	1	28	1800688	47	38312.5	697503	105	203575	3		AGT	3.1	Full	Full	Full	-	I332V	Q259R
GASEMM0179	GASEMM0179	ERR1734032	1	28	1800367	47	38305.7	247706	109	122739	3		AGT	3.1	Full	Full	Full	-	I332V	Q259R
GASEMM0186	GASEMM0186	ERR1733563	1	28	1799693	40	44992.3	672546	109	122740	3		AGT	3.1	Full	Full	Full	-	I332V	Q259R
GASEMM0187	GASEMM0187	ERR1733643	1	28	1798720	53	33938.1	697357	81	203480	3		AGT	3.1	Full	Full	Full	A81T	I332V	Q259R
GASEMM0199	GASEMM0199	ERR1733659	1	28	1799859	47	38294.9	488146	109	109300	3		AGT	3.1	Full	Full	Full	-	I332V	Q259R
GASEMM0200	GASEMM0200	ERR1733015	1	28	1798779	50	35975.6	672277	81	122748	3		AGT	3.1	Full	Full	Full	-	I332V	Q259R
GASEMM0203	GASEMM0203	ERR1735217	1	28	1843689	76	24259.1	142714	121	89594	3		AGT	3.1	Full	Full	Full	-	I332V	Q259R
GASEMM0204	GASEMM0204	ERR1733050	1	28	1799296	56	32130.3	236457	121	113089	3		AGT	3.1	Full	Full	Full	-	I332V	Q259R
GASEMM0206	GASEMM0206	ERR1733973	1	28	1798945	43	41835.9	563734	121	132400	3		AGT	3.1	Full	Full	Full	-	I332V	Q259R
GASEMM0207	GASEMM0207	ERR1734526	1	28	1802121	41	43954.2	563697	121	134046	3		AGT	3.1	Full	Full	Full	-	I332V	Q259R
GASEMM0208	GASEMM0208	ERR1733232	1	28	1825298	93	19626.9	187235	121	59907	3		AGT	3.1	Full	Full	Full	-	I332V	Q259R
GASEMM0209	GASEMM0209	ERR1733713	1	28	1797307	55	32678.3	196362	121	118854	3		AGT	3.1	Full	Full	Full	-	I332V	Q259R
GASEMM0210	GASEMM0210	ERR1733655	1	28	1801258	45	40028	697448	121	203580	3		AGT	3.1	Full	Full	Full	-	I332V	Q259R
GASEMM0216	GASEMM0216	ERR1734651	1	28	1805572	35	51587.8	697588	124	118998	3		AGT	3.1	Full	Full	Full	-	I332V	Q259R
GASEMM0219	GASEMM0219	ERR1733436	1	28	1806166	33	54732.3	697763	124	119110	3		AGT	3.1	Full	Full	Full	-	I332V	Q259R
GASEMM0233	GASEMM0233	ERR1735470	1	28	1805246	36	50145.7	697439	124	119106	3		AGT	3.1	Full	Full	Full	-	I332V	Q259R
GASEMM0236	GASEMM0236	ERR1735068	1	28	1806053	33	54728.9	424594	147	122751	3		AGT	3.1	STOP	Full	Full	-	I332V	Q259R
GASEMM0261	GASEMM0261	ERR1732444	1	28	1803993	54	33407.3	697824	121	118746	3		AGT	3.1	Full	Full	Full	-	I332V	Q259R
GASEMM0266	GASEMM0266	ERR1732460	1	28	1800877	42	42878	697754	121	203590	3		AGT	3.1	Full	Full	Full	-	I332V	Q259R
GASEMM0280	GASEMM0280	ERR1734086	1	28	1800673	58	31046.1	501424	121	114093	3		AGT	3.1	Full	Full	Full	-	I332V	Q259R
GASEMM0282	GASEMM0282	ERR1735326	1	28	1799855	50	35997.1	697333	121	203580	3		AGT	3.1	Full	Full	Full	-	I332V	Q259R
GASEMM0286	GASEMM0286	ERR1734716	1	28	1800325	55	32733.2	247873	122	118542	3		AGT	3.1	Full	Full	Full	-	I332V	I19L, Q259R
GASEMM0288	GASEMM0288	ERR1734694	1	1135	1838904	53	34696.3	424735	121	113092	3		AGT	3.1	Full	Full	Full	-	I332V, 407 STOP	Q259R
GASEMM0290	GASEMM0290	ERR1733194	1	28	1800985	36	50027.4	697551	121	203580	3		AGT	3.1	Full	Full	Full	-	I332V	Q259R
GASEMM0296	GASEMM0296	ERR1734317	1	28	1801683	50	36033.7	751708	121	182311	3		AGT	3.1	Full	Full	Full	-	I332V	Q259R
GASEMM0303	GASEMM0303	ERR1732498	1	28	1800845	54	33349	672629	121	118542	3		AGT	3.1	Full	Full	Full	-	I332V	Q259R
GASEMM0321	GASEMM0321	ERR1734401	1	28	1801814	55	32760.2	213857	124	96108	3		AGT	3.1	Full	Full	Full	-	I332V	Q259R
GASEMM0325	GASEMM0325	ERR1734888	1	28	1800092	53	33964	331042	121	122751	3		AGT	3.1	Full	Full	Full	-	I332V	Q259R
GASEMM0326	GASEMM0326	ERR1732791	1	28	1801243	59	30529.5	133401	121	94330	3		AGT	3.1	Full	Full	Full	-	I332V	Q259R
GASEMM0330	GASEMM0330	ERR1732999	1	28	1801353	57	31602.7	351677	121	136384	3		AGT	3.1	Full	Full	Full	-	I332V	Q259R
GASEMM0333	GASEMM0333	ERR1735330	1	28	1799974	63	28571	203589	121	90089	3		AGT	3.1	Full	Full	Full	-	I332V	Q259R
GASEMM0341	GASEMM0341	ERR1732882	1	28	1801182	59	30528.5	203410	121	109305	3		AGT	3.1	Full	Full	Full	-	I332V, V355D	Q259R
GASEMM0350	GASEMM0350	ERR1734868	1	28	1800053	54	33334.3	314689	121	118542	3		AGT	3.1	Full	Full	Full	-	I332V	Q259R
GASEMM0351	GASEMM0351	ERR1732487	1	28	1800041	48	37500.8	774449	121	147125	3		AGT	3.1	Full	Full	Full	-	I332V	Q259R
GASEMM0354	GASEMM0354	ERR1734677	1	28	1800059	54	33334.4	461345	121	122739	3		AGT	3.1	Full	Full	Full	-	I332V	Q259R
GASEMM0369	GASEMM0369	ERR1733200	1	28	1801386	45	40030.8	697744	121	203581	3		AGT	3.1	Full	Full	Full	-	I332V	Q259R
GASEMM0379	GASEMM0379	ERR1733247	1	28	1762324	49	35965.8	361002	121	139928	3		AGT	3.1	Full	Full	Full	-	I332V	Q259R
GASEMM0385	GASEMM0385	ERR1735036	1	28	1799373	114	15784	109258	121	57929	3		AGT	3.1	Full	Full	Full	-	I332V	Q259R
GASEMM0398	GASEMM0398	ERR1734992	1	28	1799802	54	33329.7	443610	124	113125	3		AGT	3.1	Full	Full	Full	-	I332V	Q259R
GASEMM0407	GASEMM0407	ERR1733933	1	28	1800790	40	45019.8	632042	121	122739	3		AGT	3.1	Full	Full	Full	-	I332V	Q259R
GASEMM0408	GASEMM0408	ERR1733306	1	28	1801503	41	43939.1	697707	121	203558	3		AGT	3.1	Full	Full	Full	-	113 STOP	Q259R
GASEMM0415	GASEMM0415	ERR1732559	1	28	1840641	74	24873.5	197008	121	97152	3		AGT	3.1	Full	Full	Full	-	I332V	Q259R
GASEMM0423	GASEMM0423	ERR1735043	1	28	1806103	37	48813.6	697699	121	122751	3		AGT	3.1	Full	STOP	Full	-	I332V	Q259R
GASEMM0430	GASEMM0430	ERR1733515	1	28	1797388	80	22467.3	159791	121	67518	3		AGT	3.1	Full	Full	Full	-	I332V	Q259R
GASEMM0435	GASEMM0435	ERR1733794	1	28	1800310	56	32148.4	309925	121	112454	3		AGT	3.1	Full	Full	Full	-	I332V	Q259R
GASEMM0445	GASEMM0445	ERR1733824	1	28	1800758	54	33347.4	443994	121	118542	3		AGT	3.1	Full	Full	Full	-	I332V	Q259R
GASEMM0451	GASEMM0451	ERR1734819	1	28	1801059	60	30017.7	246106	121	92254	3		AGT	3.1	Full	Full	Full	-	I332V	Q259R
GASEMM0478	GASEMM0478	ERR1735250	1	28	1799764	76	23681.1	153382	121	67517	3		AGT	3.1	Full	Full	Full	-	I332V	Q259R
GASEMM0500	GASEMM0500	ERR1734816	1	785	1796539	67	26814	340054	121	103080	3		AGT	3.1	Full	Full	Full	-	I332V	Deletion of 5' region up to codon 189
GASEMM0504	GASEMM0504	ERR1734037	1	28	1817750	88	20656.2	313332	121	96718	3		AGT	3.1	Full	Full	Full	-	I332V	Q259R
GASEMM0505	GASEMM0505	ERR1734756	1	28	1800188	63	28574.4	382994	121	118542	3		AGT	3.1	Full	Full	Full	-	I332V	I19L, Q259R
GASEMM0506	GASEMM0506	ERR1735004	1	28	1800726	60	30012.1	444105	121	118542	3		AGT	3.1	Full	Full	Full	-	I332V	Q259R
GASEMM0507	GASEMM0507	ERR1732742	1	28	1799892	55	32725.3	444017	121	118542	3		AGT	3.1	Full	Full	Full	-	I332V	Q259R
GASEMM0511	GASEMM0511	ERR1733329	1	28	1801115	57	31598.5	392863	121	118542	3		AGT	3.1	Full	Full	Full	-	I332V	Q259R
GASEMM0513	GASEMM0513	ERR1732484	1	28	1801590	54	33362.8	444418	121	118644	3		AGT	3.1	Full	Full	Full	-	I332V	Q259R
GASEMM0525	GASEMM0525	ERR1732864	1	28	1800507	58	31043.2	443960	121	122751	3		AGT	3.1	Full	Full	Full	-	I332V	Q259R
GASEMM0537	GASEMM0537	ERR1734231	1	28	1800984	60	30016.4	383441	121	103070	3		AGT	3.1	Full	Full	Full	-	I332V, 407 STOP	Q259R
GASEMM0538	GASEMM0538	ERR1733350	1	28	1800367	44	40917.4	697343	121	203580	3		AGT	3.1	Full	Full	Full	-	I332V, 407 STOP	Q259R
GASEMM0544	GASEMM0544	ERR1732732	1	28	1800116	55	32729.4	443941	121	118542	3		AGT	3.1	Full	Full	Full	-	I332V	Q259R
GASEMM0545	GASEMM0545	ERR1733180	1	28	1800632	59	30519.2	444005	121	114095	3		AGT	3.1	Full	Full	Full	-	I332V	Q259R
GASEMM0547	GASEMM0547	ERR1733091	1	28	1800214	58	31038.2	443701	121	114095	3		AGT	3.1	Full	Full	Full	-	I332V	Q259R
GASEMM0548	GASEMM0548	ERR1732828	1	28	1840785	66	27890.7	480688	121	118526	3		AGT	3.1	Full	Full	Full	-	S232F, I332V	Q259R
GASEMM0550	GASEMM0550	ERR1735306	1	28	1800252	53	33967	444000	121	122739	3		AGT	3.1	Full	Full	Full	-	I332V	Q259R
GASEMM0557	GASEMM0557	ERR1732631	1	28	1801650	56	32172.3	443866	121	122751	3		AGT	3.1	Full	Full	Full	-	I332V	Q259R
GASEMM0567	GASEMM0567	ERR1733571	1	28	1800772	52	34630.2	493098	121	113115	3		AGT	3.1	Full	Full	Full	-	I332V	Q259R
GASEMM0593	GASEMM0593	ERR1733116	1	28	1800976	42	42880.4	525106	121	118746	3		AGT	3.1	Full	Full	Full	-	I332V	Q259R
GASEMM0610	GASEMM0610	ERR1735205	1	28	1807278	58	31160	299470	124	109620	3		AGT	3.1	Full	Full	Full	-	I332V	Q259R
GASEMM0611	GASEMM0611	ERR1733662	1	28	1803218	61	29561	203972	121	109508	3		AGT	3.1	Full	Full	Full	-	I332V	Q259R
GASEMM0617	GASEMM0617	ERR1735458	1	28	1800637	43	41875.3	697709	121	203580	3		AGT	3.1	Full	Full	Full	-	I332V	Q259R
GASEMM0618	GASEMM0618	ERR1732579	1	28	1806009	40	45150.2	424584	124	119110	3		AGT	3.1	Full	Full	Full	-	I332V	Q259R
GASEMM0623	GASEMM0623	ERR1734831	1	28	1839844	53	34714	452818	121	99361	3		AGT	3.1	Full	Full	Full	-	I332V	Q259R
GASEMM0628	GASEMM0628	ERR1733026	1	28	1800358	35	51438.8	697539	124	203579	3		AGT	3.1	STOP	Full	Full	-	I332V	Q259R
GASEMM0629	GASEMM0629	ERR1733140	1	28	1800343	39	46162.6	697332	124	203580	3		AGT	3.1	Full	Full	Full	-	I332V	Q259R
GASEMM0632	GASEMM0632	ERR1732584	1	28	1805052	33	54698.6	501447	121	203580	3		AGT	3.1	Full	Full	Full	-	I332V, 407 STOP	Q259R
GASEMM0633	GASEMM0633	ERR1734543	1	28	1801105	51	35315.8	410242	121	118942	3		AGT	3.1	Full	Full	Full	-	39 STOP	Q259R
GASEMM0648	GASEMM0648	ERR1734935	1	28	1806172	36	50171.4	697318	124	122751	3		AGT	3.1	Full	Full	Full	-	I332V	Q259R
GASEMM0654	GASEMM0654	ERR1734673	1	28	1800930	34	52968.5	672514	121	122751	3		AGT	3.1	Full	Full	Full	-	M260V, I332V	Q259R
GASEMM0656	GASEMM0656	ERR1734283	1	28	1841253	55	33477.3	477907	121	118730	3		AGT	3.1	Full	Full	Full	-	S232F, I332V	Q259R
GASEMM0659	GASEMM0659	ERR1734818	1	28	1805696	34	53108.7	697480	124	122736	3		AGT	3.1	Full	Full	Full	-	I332V	Q259R
GASEMM0666	GASEMM0666	ERR1733375	1	28	1805857	41	44045.3	697883	117	113104	3		AGT	3.1	Full	Full	Full	-	I332V	Q259R
GASEMM0670	GASEMM0670	ERR1734287	1	28	1806120	40	45153	697793	121	160342	3		AGT	3.1	Full	Full	Full	-	I332V	Q259R
GASEMM0673	GASEMM0673	ERR1732706	1	28	1805629	39	46298.2	697327	121	122850	3		AGT	3.1	Full	Full	Full	-	I332V	Q259R
GASEMM0674	GASEMM0674	ERR1733493	1	28	1846422	49	37682.1	477779	124	118541	3		AGT	3.1	Full	Full	Full	-	S232F, I332V	Q259R
GASEMM0677	GASEMM0677	ERR1734725	1	28	1806391	32	56449.7	697605	124	122751	3		AGT	3.1	Full	Full	Full	-	I332V	Q259R
GASEMM0699	GASEMM0699	ERR1734600	1	28	1842243	46	40048.8	477863	121	104537	3		AGT	3.1	Full	Full	Full	-	39 STOP	Q259R
GASEMM0700	GASEMM0700	ERR1733043	1	28	1799803	39	46148.8	697292	121	203590	3		AGT	3.1	Full	Full	Full	-	I332V	Q259R
GASEMM0706	GASEMM0706	ERR1733748	1	28	1846517	51	36206.2	241930	121	113113	3		AGT	3.1	Full	Full	Full	-	I332V	Q259R
GASEMM0709	GASEMM0709	ERR1733346	1	28	1799903	33	54542.5	697748	121	203580	3		AGT	3.1	Full	Full	Full	-	I332V	Q259R
GASEMM0714	GASEMM0714	ERR1734883	1	28	1806927	41	44071.4	424704	124	119110	3		AGT	3.1	Full	Full	Full	-	I332V	Q259R
GASEMM0721	GASEMM0721	ERR1734328	1	28	1801774	42	42899.4	424708	121	203592	3		AGT	3.1	Full	Full	Full	-	I332V	Q259R
GASEMM0730	GASEMM0730	ERR1734132	1	28	1806126	34	53121.3	697680	121	119109	3		AGT	3.1	Full	Full	Full	-	I332V	Q259R
GASEMM0748	GASEMM0748	ERR1733844	1	28	1816121	34	53415.3	698081	124	129014	3		AGT	3.1	Full	Full	Full	-	I332V	Q259R
GASEMM0755	GASEMM0755	ERR1733390	1	28	1801429	41	43937.3	697659	124	122751	3		AGT	3.1	Full	Full	Full	-	I332V	Q259R
GASEMM0776	GASEMM0776	ERR1735328	1	28	1806013	35	51600.4	424695	124	119292	3		AGT	3.1	Full	Full	Full	-	I332V	Q259R
GASEMM0785	GASEMM0785	ERR1735013	1	28	1806635	43	42014.8	697495	121	119095	3		AGT	3.1	Full	Full	Full	-	I332V	Q259R
GASEMM0812	GASEMM0812	ERR1733926	1	28	1805085	31	58228.6	697452	130	119114	3		AGT	3.1	Full	Full	Full	-	I332V	Q259R
GASEMM0819	GASEMM0819	ERR1732764	1	28	1805640	56	32243.6	203197	117	67514	3		AGT	3.1	Full	Full	Full	-	I332V	Q259R
GASEMM0821	GASEMM0821	ERR1735021	1	28	1802725	55	32776.8	349543	124	94330	3		AGT	3.1	Full	Full	Full	-	I332V	Q259R
GASEMM0832	GASEMM0832	ERR1733362	1	785	1801164	40	45029.1	697478	121	203590	3		AGT	3.1	Full	Full	Full	-	I332V	Q259R
GASEMM0834	GASEMM0834	ERR1735045	1	28	1805835	32	56432.3	646571	124	138399	3		AGT	3.1	Full	Full	Full	-	I332V	Q259R
GASEMM0835	GASEMM0835	ERR1732979	1	28	1800688	48	37514.3	312822	124	94326	3		AGT	3.1	Full	Full	Full	-	I332V	Q259R
GASEMM0838	GASEMM0838	ERR1733674	1	28	1800819	36	50022.8	697607	121	203580	3		AGT	3.1	STOP	Full	Full	-	I332V	Q259R
GASEMM0848	GASEMM0848	ERR1733107	1	28	1799191	35	51405.5	751280	124	203579	3		AGT	3.1	Full	Full	Full	-	I332V	Q259R
GASEMM0850	GASEMM0850	ERR1735422	1	28	1800314	40	45007.8	697177	121	203580	3		AGT	3.1	Full	Full	Full	-	I332V	Q259R
GASEMM0855	GASEMM0855	ERR1733496	1	28	1805213	33	54703.4	697718	110	122731	3		AGT	3.1	Full	Full	Full	-	I332V	Q259R
GASEMM0858	GASEMM0858	ERR1732656	1	28	1800592	37	48664.7	697610	121	203590	3		AGT	3.1	STOP	Full	Full	-	I332V	Q259R
GASEMM0869	GASEMM0869	ERR1733731	1	28	1801430	46	39161.5	697553	121	203580	3		AGT	3.1	Full	Full	Full	-	I332V	Q259R
GASEMM0883	GASEMM0883	ERR1735413	1	28	1802409	44	40963.8	697739	121	203590	3		AGT	3.1	Full	Full	Full	-	I332V, 407 STOP	Q259R
GASEMM0902	GASEMM0902	ERR1734302	1	28	1801057	45	40023.5	697542	121	203589	3		AGT	3.1	Full	Full	Full	-	I332V	Q259R
GASEMM0929	GASEMM0929	ERR1733654	1	28	1800302	42	42864.3	697459	121	203580	3		AGT	3.1	Full	Full	Full	-	I332V	Q259R
GASEMM0936	GASEMM0936	ERR1734359	1	28	1801250	59	30529.7	336447	121	94308	3		AGT	3.1	Full	Full	Full	-	I332V	Q259R
GASEMM0940	GASEMM0940	ERR1733644	1	28	1805135	36	50142.6	697467	128	122751	3		AGT	3.1	Full	Full	Full	-	I332V	Q259R
GASEMM0947	GASEMM0947	ERR1734874	1	28	1806724	43	42016.8	461837	124	109226	3		AGT	3.1	Full	Full	Full	-	I332V	Q259R
GASEMM0964	GASEMM0964	ERR1733307	1	28	1800727	46	39146.2	697345	121	203580	3		AGT	3.1	Full	Full	Full	-	I332V	Q259R
GASEMM0974	GASEMM0974	ERR1734158	1	28	1800871	40	45021.8	697775	121	203580	3		AGT	3.1	Full	Full	Full	-	I332V	Q259R
GASEMM0989	GASEMM0989	ERR1734117	1	28	1800930	36	50025.8	697723	121	203580	3		AGT	3.1	Full	Full	Full	-	I332V	Q259R
GASEMM1017	GASEMM1017	ERR1734282	1	28	1801336	36	50037.1	650207	121	182870	3		AGT	3.1	Full	Full	Full	-	V227A, I332V	Q259R
GASEMM1022	GASEMM1022	ERR1733403	1	28	1801316	48	37527.4	307841	121	118851	3		AGT	3.1	Full	Full	Full	-	I332V	Q259R
GASEMM1027	GASEMM1027	ERR1732733	1	28	1841813	55	33487.5	483833	121	104524	3		AGT	3.1	Full	Full	Full	S213F	I332V	Q259R
GASEMM1030	GASEMM1030	ERR1732554	1	28	1801396	45	40031	697644	121	203680	3		AGT	3.1	Full	Full	Full	-	I332V	Q259R
GASEMM1032	GASEMM1032	ERR1732739	1	28	1800454	37	48660.9	697457	123	203580	3		AGT	3.1	Full	Full	Full	-	I332V	Q259R
GASEMM1035	GASEMM1035	ERR1734969	1	28	1840250	54	34078.7	477791	121	113101	3		AGT	3.1	Full	Full	Full	-	I332V	Q259R
GASEMM1048	GASEMM1048	ERR1735171	1	28	1842574	60	30709.6	406467	121	92253	3		AGT	3.1	Full	Full	Full	-	I332V	Q259R
GASEMM1053	GASEMM1053	ERR1733753	1	28	1801825	60	30030.4	338076	121	100907	3		AGT	3.1	Full	Full	Full	-	I332V	Q259R
GASEMM1056	GASEMM1056	ERR1733301	1	28	1801131	43	41886.8	247865	121	122738	3		AGT	3.1	Full	Full	Full	-	I332V	Q259R
GASEMM1057	GASEMM1057	ERR1734233	1	28	1801411	41	43936.8	698165	121	203659	3		AGT	3.1	Full	Full	Full	-	I332V	Q259R
GASEMM1058	GASEMM1058	ERR1734842	1	28	1840257	49	37556.3	276468	121	101689	3		AGT	3.1	Full	Full	Full	-	I332V	Q259R
GASEMM1060	GASEMM1060	ERR1733127	1	28	1800583	44	40922.3	494560	117	119356	3		AGT	3.1	Full	STOP	Full	-	I332V	Q259R
GASEMM1065	GASEMM1065	ERR1734789	1	28	1801529	57	31605.8	225796	121	113128	3		AGT	3.1	Full	Full	Full	-	I332V	Q259R
GASEMM1071	GASEMM1071	ERR1734915	1	28	1842877	72	25595.5	139975	121	80709	3		AGT	3.1	Full	Full	Full	-	S232F, I332V	Q259R
GASEMM1072	GASEMM1072	ERR1732783	1	28	1840784	48	38349.7	483914	121	103069	3		AGT	3.1	Full	Full	Full	-	S232F, I332V	Q259R
GASEMM1073	GASEMM1073	ERR1732591	1	1138	1806332	37	48819.8	697542	124	119110	3		AGT	3.1	Full	Full	Full	-	I332V	Q259R
GASEMM1075	GASEMM1075	ERR1735128	1	28	1800365	40	45009.1	697684	124	203580	3		AGT	3.1	Full	Full	Full	-	I332V	Q259R
GASEMM1080	GASEMM1080	ERR1734030	1	28	1801300	42	42888.1	697532	121	203660	3		AGT	3.1	Full	Full	Full	-	I332V	Q259R
GASEMM1084	GASEMM1084	ERR1734247	1	28	1806037	48	37625.8	327425	122	93404	3		AGT	3.1	Full	Full	Full	-	I332V	Q259R
GASEMM1088	GASEMM1088	ERR1732445	1	28	1799986	42	42856.8	361242	121	203588	3		AGT	3.1	Full	Full	Full	-	I332V	Q259R
GASEMM1095	GASEMM1095	ERR1733457	1	28	1800247	40	45006.2	697608	121	203590	3		AGT	3.1	Full	Full	Full	-	I332V	Q259R
GASEMM1113	GASEMM1113	ERR1732955	1	28	1801212	44	40936.6	672836	121	118875	3		AGT	3.1	Full	Full	Full	-	I332V	Q259R
GASEMM1114	GASEMM1114	ERR1733115	1	28	1801429	63	28594.1	221309	121	94444	3		AGT	3.1	Full	Full	Full	-	I332V	Q259R
GASEMM1115	GASEMM1115	ERR1733580	1	28	1805735	36	50159.3	697572	121	122750	3		AGT	3.1	Full	Full	Full	-	I332V	Q259R
GASEMM1116	GASEMM1116	ERR1732786	1	28	1761052	58	30363	225703	121	101819	3		AGT	3.1	Full	Full	Full	-	I332V	Q259R, 413 STOP
GASEMM1117	GASEMM1117	ERR1734745	1	28	1880807	93	20223.7	112042	121	79036	3		AGT	3.1	Full	Full	Full	-	35 STOP	Q259R
GASEMM1118	GASEMM1118	ERR1735450	1	28	1801651	43	41898.9	697580	121	203580	3		AGT	3.1	STOP	Full	Full	-	I332V	Q259R
GASEMM1122	GASEMM1122	ERR1733433	1	28	1881284	68	27665.9	476464	121	101201	3		AGT	3.1	Full	Full	Full	-	I332V	Q259R
GASEMM1124	GASEMM1124	ERR1733672	1	28	1800775	45	40017.2	594054	121	160357	3		AGT	3.1	Full	Full	Full	-	I332V	Q259R
GASEMM1131	GASEMM1131	ERR1735303	1	28	1801754	62	29060.5	144212	121	75321	3		AGT	3.1	Full	Full	Full	-	I332V	Q259R
GASEMM1144	GASEMM1144	ERR1732661	1	28	1800395	43	41869.7	697584	121	203580	3		AGT	3.1	Full	Full	Full	-	I332V	Q259R
GASEMM1145	GASEMM1145	ERR1732519	1	1138	1799993	37	48648.5	672575	121	118557	3		AGT	3.1	Full	Full	Full	-	I332V	Q259R
GASEMM1146	GASEMM1146	ERR1735015	1	28	1800731	41	43920.3	361274	121	203580	3		AGT	3.1	Full	Full	Full	-	I332V	Q259R
GASEMM1150	GASEMM1150	ERR1732513	1	28	1800441	41	43913.2	564397	121	132899	3		AGT	3.1	Full	Full	Full	-	I332V	Q259R
GASEMM1154	GASEMM1154	ERR1733246	1	28	1801794	53	33996.1	349296	121	145107	3		AGT	3.1	Full	Full	Full	-	I332V	Q259R
GASEMM1159	GASEMM1159	ERR1735111	1	28	1799838	52	34612.3	697379	81	203545	3		AGT	3.1	Full	Full	Full	-	I332V	Q259R
GASEMM1164	GASEMM1164	ERR1734510	1	28	1800389	44	40917.9	361012	121	118761	3		AGT	3.1	Full	Full	Full	E108D	I332V	Q259R
GASEMM1165	GASEMM1165	ERR1732593	1	28	1801785	46	39169.2	697778	121	203580	3		AGT	3.1	Full	Full	Full	-	I332V	Q259R
GASEMM1171	GASEMM1171	ERR1732973	1	28	1764153	68	25943.4	180975	121	67631	3		AGT	3.1	Full	Full	Full	-	I332V	Q259R
GASEMM1176	GASEMM1176	ERR1732937	1	28	1836232	46	39918.1	477878	121	118746	3		AGT	3.1	Full	Full	Full	-	I332V	Q259R
GASEMM1177	GASEMM1177	ERR1733039	1	28	1837199	56	32807.1	337756	121	101044	3		AGT	3.1	Full	Full	Full	-	I332V	Q259R
GASEMM1178	GASEMM1178	ERR1734561	1	28	1835790	49	37465.1	479797	117	115205	3		AGT	3.1	Full	Full	Full	-	I332V	Q259R
GASEMM1179	GASEMM1179	ERR1734722	1	28	1836256	50	36725.1	452895	121	101044	3		AGT	3.1	Full	Full	Full	-	I332V	Q259R
GASEMM1180	GASEMM1180	ERR1734015	1	28	1836021	49	37469.8	477651	121	118746	3		AGT	3.1	Full	Full	Full	-	I332V	Q259R
GASEMM1182	GASEMM1182	ERR1734101	1	28	1799029	46	39109.3	599724	121	119868	3		AGT	3.1	Full	Full	Full	-	I332V	Q259R
GASEMM1193	GASEMM1193	ERR1734405	1	28	1797053	75	23960.7	203743	121	64184	3		AGT	3.1	Full	Full	Full	-	I332V	Q259R
GASEMM1197	GASEMM1197	ERR1734746	1	28	1842237	56	32897.1	436951	121	101523	3		AGT	3.1	Full	Full	Full	-	I332V	Q259R
GASEMM1200	GASEMM1200	ERR1733274	1	28	1801240	53	33985.7	527220	121	94032	3		AGT	3.1	Full	Full	Full	-	I332V	Q259R
GASEMM1210	GASEMM1210	ERR1733064	1	28	1801965	68	26499.5	151859	121	66073	3		AGT	3.1	Full	Full	Full	-	I332V	Q259R
GASEMM1221	GASEMM1221	ERR1735132	1	28	1801779	42	42899.5	494869	121	122738	3		AGT	3.1	Full	Full	Full	-	I332V	244 STOP
GASEMM1223	GASEMM1223	ERR1732598	1	28	1801227	52	34639	318460	121	113115	3		AGT	3.1	Full	Full	Full	-	I332V	Q259R
GASEMM1227	GASEMM1227	ERR1735456	1	28	1802220	63	28606.7	221341	121	92255	3		AGT	3.1	Full	Full	Full	-	I332V	Q259R
GASEMM1229	GASEMM1229	ERR1735229	1	28	1800360	45	40008	399636	121	122749	3		AGT	3.1	Full	Full	Full	-	35 STOP	Q259R
GASEMM1230	GASEMM1230	ERR1733151	1	1139	1800820	40	45020.5	646552	121	122751	3		AGT	3.1	Full	Full	Full	-	I332V	Q259R
GASEMM1231	GASEMM1231	ERR1734438	1	28	1801791	61	29537.6	203591	121	100417	3		AGT	3.1	Full	Full	Full	-	61 STOP	Q259R
GASEMM1232	GASEMM1232	ERR1733443	1	28	1839046	62	29662	428156	121	92252	3		AGT	3.1	Full	Full	Full	-	I332V	Q259R
GASEMM1233	GASEMM1233	ERR1732844	1	28	1800936	45	40020.8	449727	121	203580	3		AGT	3.1	Full	Full	Full	-	I332V	Q259R
GASEMM1246	GASEMM1246	ERR1734285	1	28	1799802	32	56243.8	697477	124	203590	3		AGT	3.1	Full	Full	Full	-	I332V	Q259R
GASEMM1253	GASEMM1253	ERR1732858	1	28	1800573	46	39142.9	424543	121	109261	3		AGT	3.1	Full	Full	Full	-	I332V	Q259R
GASEMM1255	GASEMM1255	ERR1734574	1	28	1800142	42	42860.5	697382	121	203580	3		AGT	3.1	Full	Full	Full	-	I332V, 407 STOP	Q259R
GASEMM1256	GASEMM1256	ERR1733955	1	28	1801030	47	38319.8	606265	121	109287	3		AGT	3.1	Full	Full	Full	-	I332V	Q259R
GASEMM1257	GASEMM1257	ERR1733898	1	28	1800041	38	47369.5	697342	121	203579	3		AGT	3.1	Full	Full	Full	-	P16L, I332V	Q259R
GASEMM1260	GASEMM1260	ERR1735387	1	28	1801340	57	31602.5	203580	121	100824	3		AGT	3.1	Full	Full	Full	-	I332V	Q259R
GASEMM1264	GASEMM1264	ERR1734054	1	28	1800817	39	46174.8	567736	121	129947	3		AGT	3.1	Full	Full	Full	-	I332V	Q259R
GASEMM1265	GASEMM1265	ERR1734180	1	28	1801132	42	42884.1	576507	121	122751	3		AGT	3.1	Full	Full	Full	-	I332V	Q259R
GASEMM1276	GASEMM1276	ERR1732874	1	28	1801899	44	40952.2	697738	121	203580	3		AGT	3.1	Full	Full	Full	-	I332V	Q259R
GASEMM1279	GASEMM1279	ERR1734303	1	28	1801382	48	37528.8	697716	121	203580	3		AGT	3.1	Full	Full	Full	-	I332V	Q259R
GASEMM1280	GASEMM1280	ERR1733083	1	28	1800688	42	42873.5	424537	121	203591	3		AGT	3.1	Full	Full	Full	-	I332V	Q259R
GASEMM1286	GASEMM1286	ERR1734185	1	28	1801583	40	45039.6	494268	121	203479	3		AGT	3.1	Full	Full	Full	-	I332V	Q259R
GASEMM1289	GASEMM1289	ERR1734711	1	28	1800878	48	37518.3	494287	121	118746	3		AGT	3.1	Full	Full	Full	-	I332V	Q259R
GASEMM1291	GASEMM1291	ERR1733948	1	28	1801040	41	43927.8	697684	121	122394	3		AGT	3.1	Full	Full	Full	-	I332V	Q259R
GASEMM1297	GASEMM1297	ERR1734195	1	28	1800841	42	42877.2	697669	121	203580	3		AGT	3.1	Full	Full	Full	-	I332V	Q259R
GASEMM1299	GASEMM1299	ERR1734103	1	28	1838607	57	32256.3	443840	121	97924	3		AGT	3.1	Full	Full	Full	-	I332V	Q259R
GASEMM1302	GASEMM1302	ERR1732883	1	28	1814579	51	35580	691023	81	129440	3		AGT	3.1	Full	Full	Full	-	I332V	Q259R
GASEMM1312	GASEMM1312	ERR1733074	1	28	1801236	42	42886.6	443310	121	121434	3		AGT	3.1	Full	Full	Full	-	I332V	Q259R
GASEMM1317	GASEMM1317	ERR1734713	1	28	1802884	49	36793.6	345451	121	118814	3		AGT	3.1	Full	Full	Full	-	I332V	Q259R
GASEMM1321	GASEMM1321	ERR1732608	1	28	1840990	52	35403.7	477799	121	118745	3		AGT	3.1	Full	Full	Full	-	I332V	Q259R
GASEMM1329	GASEMM1329	ERR1734705	1	28	1800334	35	51438.1	697343	122	203580	3		AGT	3.1	Full	Full	Full	-	I332V	Q259R
GASEMM1335	GASEMM1335	ERR1734619	1	28	1806576	40	45164.4	375819	124	122751	3		AGT	3.1	Full	Full	Full	-	I332V	Q259R
GASEMM1336	GASEMM1336	ERR1733729	1	28	1878659	38	49438.4	697485	122	122739	3		AGT	3.1	Full	Full	Full	-	I332V	I19L, Q259R
GASEMM1346	GASEMM1346	ERR1734581	1	28	1806098	40	45152.4	672406	124	118557	3		AGT	3.1	Full	Full	Full	-	I332V	Q259R
GASEMM1348	GASEMM1348	ERR1732921	1	28	1806256	37	48817.7	697343	124	118557	3		AGT	3.1	Full	Full	Full	-	I332V	Q259R
GASEMM1356	GASEMM1356	ERR1734630	1	28	1800878	41	43923.8	697534	121	203565	3		AGT	3.1	Full	Full	Full	-	I332V	Q259R
GASEMM1357	GASEMM1357	ERR1734114	1	28	1800606	41	43917.2	622534	121	118746	3		AGT	3.1	Full	Full	Full	R82H	I332V	Q259R
GASEMM1363	GASEMM1363	ERR1733806	1	28	1801943	53	33998.9	247948	121	113092	3		AGT	3.1	Full	Full	Full	-	I332V	Q259R
GASEMM1369	GASEMM1369	ERR1734587	1	28	1800704	39	46171.9	697663	124	203580	3		AGT	3.1	Full	Full	Full	-	I332V, 485 STOP	Q259R
GASEMM1393	GASEMM1393	ERR1733820	1	28	1800562	41	43916.2	697494	117	203575	3		AGT	3.1	Full	Full	Full	-	I332V	Q259R
GASEMM1397	GASEMM1397	ERR1733653	1	28	1800600	39	46169.2	672701	124	118557	3		AGT	3.1	Full	Full	Full	R82H	I332V	Q259R
GASEMM1399	GASEMM1399	ERR1733709	1	28	1805627	37	48800.7	468346	121	119110	3		AGT	3.1	Full	Full	Full	-	35 STOP	Q259R
GASEMM1405	GASEMM1405	ERR1735077	1	28	1800551	54	33343.5	424601	117	94339	3		AGT	3.1	Full	Full	Full	-	I332V	Q259R
GASEMM1406	GASEMM1406	ERR1733846	1	28	1800723	44	40925.5	697487	121	203580	3		AGT	3.1	Full	Full	Full	-	I332V	Q259R
GASEMM1407	GASEMM1407	ERR1734098	1	28	1800738	47	38313.6	449730	121	118746	3		AGT	3.1	Full	Full	Full	-	I332V	Q259R
GASEMM1408	GASEMM1408	ERR1733429	1	28	1800258	36	50007.2	697588	124	203580	3		AGT	3.1	Full	Full	Full	-	I332V	Q259R
GASEMM1409	GASEMM1409	ERR1735060	1	28	1801839	57	31611.2	316865	121	113191	3		AGT	3.1	Full	Full	Full	-	I332V	Q259R
GASEMM1413	GASEMM1413	ERR1734750	1	28	1801759	47	38335.3	697786	121	203580	3		AGT	3.1	Full	Full	Full	-	I332V	Q259R
GASEMM1416	GASEMM1416	ERR1734948	1	28	1801516	38	47408.3	697807	121	203878	3		AGT	3.1	Full	Full	Full	-	I332V	Q259R
GASEMM1437	GASEMM1437	ERR1733467	1	28	1800693	41	43919.3	361270	121	118557	3		AGT	3.1	Full	Full	Full	-	I332V	Q259R
GASEMM1443	GASEMM1443	ERR1734035	1	28	1800747	44	40926.1	697550	101	203571	3		AGT	3.1	Full	Full	Full	-	I332V	Q259R
GASEMM1444	GASEMM1444	ERR1735307	1	28	1801143	47	38322.2	697594	121	203580	3		AGT	3.1	Full	Full	Full	-	I332V	Q259R
GASEMM1451	GASEMM1451	ERR1733419	1	28	1799531	44	40898.4	697476	97	203548	3		AGT	3.1	Full	Full	Full	-	I332V	Q259R
GASEMM1456	GASEMM1456	ERR1735256	1	28	1801797	51	35329.3	461771	121	203591	3		AGT	3.1	Full	Full	Full	-	I332V	Q259R
GASEMM1459	GASEMM1459	ERR1734271	1	28	1800290	38	47376.1	697696	147	203580	3		AGT	3.1	Full	Full	Full	-	I332V	Q259R
GASEMM1461	GASEMM1461	ERR1733470	1	28	1801377	50	36027.5	424724	121	160486	3		AGT	3.1	Full	Full	Full	-	I332V	Q259R
GASEMM1464	GASEMM1464	ERR1733119	1	28	1801666	56	32172.6	308084	121	94358	3		AGT	3.1	Full	Full	Full	-	39 STOP	Q259R
GASEMM1474	GASEMM1474	ERR1734830	1	28	1797813	47	38251.3	542390	121	115800	3		AGT	3.1	Full	Full	Full	-	I332V	Q259R
GASEMM1478	GASEMM1478	ERR1733530	1	28	1800218	47	38302.5	563544	117	134047	3		AGT	3.1	Full	Full	Full	A111V	I332V	Q259R
GASEMM1479	GASEMM1479	ERR1732447	1	28	1843261	56	32915.4	241791	121	118746	3		AGT	3.1	Full	Full	Full	-	I332V	Q259R
GASEMM1486	GASEMM1486	ERR1733878	1	28	1801300	48	37527.1	565761	121	131890	3		AGT	3.1	Full	Full	Full	-	I332V	Q259R
GASEMM1489	GASEMM1489	ERR1733896	1	28	1800894	43	41881.3	697539	121	203648	3		AGT	3.1	Full	Full	Full	-	I332V	Q259R
GASEMM1497	GASEMM1497	ERR1733042	1	28	1801013	42	42881.3	424552	121	203591	3		AGT	3.1	Full	Full	Full	-	I332V	Q259R
GASEMM1498	GASEMM1498	ERR1732940	1	28	1800832	48	37517.3	697568	121	203591	3		AGT	3.1	Full	Full	Full	-	I332V	Q259R
GASEMM1505	GASEMM1505	ERR1735445	1	28	1760671	40	44016.8	697416	121	122734	3		AGT	3.1	STOP	Full	Full	-	I332V	Q259R, 413 STOP
GASEMM1506	GASEMM1506	ERR1735430	1	28	1800850	41	43923.2	461385	124	203579	3		AGT	3.1	Full	Full	Full	-	39 STOP	Q259R
GASEMM1514	GASEMM1514	ERR1735440	1	28	1842928	55	33507.8	210992	121	118746	3		AGT	3.1	Full	Full	Full	-	I332V	Q259R
GASEMM1515	GASEMM1515	ERR1734788	1	28	1800230	38	47374.5	697331	121	203580	3		AGT	3.1	Full	Full	Full	-	I332V	Q259R
GASEMM1517	GASEMM1517	ERR1734791	1	28	1811464	51	35518.9	361137	121	122751	3		AGT	3.1	Full	Full	Full	-	I332V	Q259R
GASEMM1545	GASEMM1545	ERR1732845	1	28	1805877	33	54723.6	424551	124	122739	3		AGT	3.1	Full	Full	Full	-	35 STOP	Q259R
GASEMM1551	GASEMM1551	ERR1735373	1	28	1801715	45	40038.1	424569	121	203592	3		AGT	3.1	Full	Full	Full	-	I332V	Q259R
GASEMM1560	GASEMM1560	ERR1734371	1	28	1802111	80	22526.4	133654	121	81360	3		AGT	3.1	Full	STOP	Full	-	I332V	Q259R
GASEMM1564	GASEMM1564	ERR1732506	1	28	1837717	155	11856.2	80389	121	27936	3		AGT	3.1	Full	Full	Full	-	I332V, 474 STOP	Q259R
GASEMM1568	GASEMM1568	ERR1734996	1	1146	1802051	60	30034.2	392114	121	94488	3		AGT	3.1	Full	Full	Full	-	I332V	Q259R
GASEMM1570	GASEMM1570	ERR1734822	1	28	1800712	45	40015.8	389560	121	203589	3		AGT	3.1	Full	Full	Full	-	I332V	Q259R
GASEMM1580	GASEMM1580	ERR1734055	1	28	1798412	48	37466.9	697344	121	203579	3		AGT	3.1	Full	Full	Full	-	I332V	Q259R
GASEMM1590	GASEMM1590	ERR1734253	1	28	1800835	45	40018.6	697678	117	203586	3		AGT	3.1	Full	STOP	Full	-	I332V	Q259R
GASEMM1597	GASEMM1597	ERR1733442	1	28	1800527	39	46167.4	697601	121	203580	3		AGT	3.1	Full	Full	Full	-	I332V	Q259R
GASEMM1604	GASEMM1604	ERR1734276	1	28	1800882	45	40019.6	576485	117	122747	3		AGT	3.1	Full	Full	Full	-	I332V	Q259R
GASEMM1610	GASEMM1610	ERR1733855	1	28	1841771	41	44921.2	503914	121	203584	3		AGT	3.1	Full	Full	Full	-	I332V	Q259R
GASEMM1613	GASEMM1613	ERR1734813	1	28	1800401	39	46164.1	697591	121	203580	3		AGT	3.1	Full	Full	Full	-	39 STOP	Q259R
GASEMM1616	GASEMM1616	ERR1734057	1	28	1813145	49	37003	482338	117	182363	3		AGT	3.1	Full	Full	Full	-	I332V, N396D	Q259R
GASEMM1621	GASEMM1621	ERR1734323	1	28	1806432	42	43010.3	700165	121	204553	3		AGT	3.1	Full	Full	Full	-	I332V	Q259R
GASEMM1628	GASEMM1628	ERR1732805	1	28	1800519	42	42869.5	697651	121	203590	3		AGT	3.1	Full	Full	Full	-	I332V	Q259R
GASEMM1630	GASEMM1630	ERR1733887	1	28	1801184	45	40026.3	697514	121	203580	3		AGT	3.1	Full	Full	Full	-	I332V	Q259R
GASEMM1631	GASEMM1631	ERR1733252	1	28	1800577	36	50016	697343	121	203580	3		AGT	3.1	Full	Full	Full	-	I332V	Q259R
GASEMM1632	GASEMM1632	ERR1735478	1	28	1799784	40	44994.6	697345	117	203698	3		AGT	3.1	Full	Full	Full	-	I332V	Q259R
GASEMM1633	GASEMM1633	ERR1733029	1	28	1803757	64	28183.7	203787	121	75249	3		AGT	3.1	Full	Full	Full	-	I332V	Q259R
GASEMM1634	GASEMM1634	ERR1733642	1	28	1800730	52	34629.4	337788	121	115191	3		AGT	3.1	Full	Full	Full	-	39 STOP	Q259R
GASEMM1646	GASEMM1646	ERR1734230	1	28	1806282	36	50174.5	451589	121	119110	3		AGT	3.1	Full	Full	Full	-	I332V	Q259R
GASEMM1661	GASEMM1661	ERR1733497	1	28	1801031	40	45025.8	697582	130	122686	3		AGT	3.1	Full	Full	Full	-	I332V	Q259R
GASEMM1665	GASEMM1665	ERR1734710	1	28	1800286	34	52949.6	697789	124	203589	3		AGT	3.1	Full	Full	Full	-	I332V	Q259R
GASEMM1671	GASEMM1671	ERR1734546	1	28	1801009	43	41883.9	697849	121	203580	3		AGT	3.1	Full	Full	Full	-	I332V	Q259R
GASEMM1673	GASEMM1673	ERR1734109	1	28	1800535	48	37511.2	494226	121	122749	3		AGT	3.1	Full	Full	Full	-	I332V	Q259R
GASEMM1678	GASEMM1678	ERR1734879	1	28	1802042	60	30034	228880	121	92254	3		AGT	3.1	Full	Full	Full	-	I332V	Q259R
GASEMM1689	GASEMM1689	ERR1732769	1	28	1800999	39	46179.5	672593	121	122751	3		AGT	3.1	Full	Full	Full	-	I332V	Q259R
GASEMM1690	GASEMM1690	ERR1734920	1	28	1807459	52	34758.8	211336	124	94459	3		AGT	3.1	Full	Full	Full	-	I332V	Q259R
GASEMM1693	GASEMM1693	ERR1734459	1	28	1800711	43	41877	697584	121	203580	3		AGT	3.1	Full	Full	Full	-	35 STOP	Q259R
GASEMM1710	GASEMM1710	ERR1734631	1	28	1840381	53	34724.2	326098	121	118557	3		AGT	3.1	Full	Full	Full	-	I332V	Q259R
GASEMM1713	GASEMM1713	ERR1735457	1	28	1800580	45	40012.9	672479	121	122751	3		AGT	3.1	Full	Full	Full	-	I332V	Q259R
GASEMM1715	GASEMM1715	ERR1732488	1	28	1802097	77	23403.9	213705	121	75755	3		AGT	3.1	Full	Full	Full	R114C	I332V	Q259R
GASEMM1732	GASEMM1732	ERR1734021	1	28	1800994	40	45024.8	697291	121	203579	3		AGT	3.1	Full	Full	Full	-	I332V	Q259R
GASEMM1740	GASEMM1740	ERR1732964	1	28	1800678	39	46171.2	697632	121	203590	3		AGT	3.1	Full	Full	Full	-	I332V	Q259R
GASEMM1746	GASEMM1746	ERR1732716	1	28	1800706	41	43919.7	697534	121	203580	3		AGT	3.1	Full	Full	Full	-	I332V	Q259R
GASEMM1750	GASEMM1750	ERR1734805	1	28	1800530	42	42869.8	697632	121	203591	3		AGT	3.1	Full	STOP	Full	-	I332V	Q259R
GASEMM1754	GASEMM1754	ERR1732704	1	28	1801234	41	43932.5	697731	121	203580	3		AGT	3.1	Full	Full	Full	-	I332V	Q259R
GASEMM1756	GASEMM1756	ERR1732922	1	28	1800945	47	38318	424555	121	203592	3		AGT	3.1	Full	Full	Full	-	I332V	Q259R
GASEMM1757	GASEMM1757	ERR1732836	1	28	1801981	62	29064.2	263684	121	80404	3		AGT	3.1	Full	Full	Full	-	I332V	Q259R
GASEMM1759	GASEMM1759	ERR1733478	1	28	1799056	104	17298.6	102317	121	43381	3		AGT	3.1	Full	Full	Full	-	I332V	Q259R
GASEMM1768	GASEMM1768	ERR1733379	1	28	1801330	50	36026.6	650615	121	111385	3		AGT	3.1	Full	Full	Full	-	I332V	Q259R
GASEMM1775	GASEMM1775	ERR1733217	1	28	1796589	149	12057.6	102110	121	30461	3		AGT	3.1	Full	Full	Full	-	I332V	Q259R
GASEMM1783	GASEMM1783	ERR1733685	1	28	1800011	45	40000.2	307839	121	118557	3		AGT	3.1	Full	Full	Full	-	I332V	Q259R
GASEMM1784	GASEMM1784	ERR1734691	1	28	1802774	90	20030.8	113838	121	59284	3		AGT	3.1	Full	Full	Full	-	I332V	Q259R
GASEMM1785	GASEMM1785	ERR1734043	1	28	1800986	77	23389.4	183129	121	69727	3		AGT	3.1	Full	Full	Full	-	I332V	Q259R
GASEMM1787	GASEMM1787	ERR1732840	1	28	1801494	54	33361	225430	121	94532	3		AGT	3.1	Full	Full	Full	-	I332V	Q259R
GASEMM1818	GASEMM1818	ERR1733413	1	28	1800662	43	41875.9	468346	121	109300	3		AGT	3.1	Full	Full	Full	-	I332V	Q259R
GASEMM1820	GASEMM1820	ERR1732847	1	28	1801920	77	23401.6	160380	121	67518	3		AGT	3.1	Full	Full	Full	-	I332V	Q259R
GASEMM1830	GASEMM1830	ERR1733859	1	28	1799007	48	37479.3	396003	93	122711	3		AGT	3.1	STOP	Full	Full	-	I332V	Q259R
GASEMM1835	GASEMM1835	ERR1734985	1	28	1800496	40	45012.4	697475	121	122733	3		AGT	3.1	Full	Full	Full	-	I332V	Q259R
GASEMM1837	GASEMM1837	ERR1735408	1	28	1800734	45	40016.3	308102	121	122751	3		AGT	3.1	Full	Full	Full	-	I332V	Q259R
GASEMM1838	GASEMM1838	ERR1734983	1	28	1801218	36	50033.8	751283	121	203580	3		AGT	3.1	Full	Full	Full	-	I332V	Q259R
GASEMM1844	GASEMM1844	ERR1733696	1	28	1800889	48	37518.5	454687	124	122751	3		AGT	3.1	Full	Full	Full	-	I332V	Q259R
GASEMM1850	GASEMM1850	ERR1734668	1	28	1800850	43	41880.2	424547	121	203592	3		AGT	3.1	Full	Full	Full	-	I332V	Q259R
GASEMM1851	GASEMM1851	ERR1733695	1	28	1801771	46	39168.9	700183	121	203555	3		AGT	3.1	Full	Full	Full	-	I332V	Q259R
GASEMM1852	GASEMM1852	ERR1733019	1	28	1801914	36	50053.2	751513	121	203580	3		AGT	3.1	Full	Full	Full	-	I332V	Q259R
GASEMM1863	GASEMM1863	ERR1735473	1	28	1830516	48	38135.8	336357	121	122751	3		AGT	3.1	Full	Full	Full	-	I332V	Q259R
GASEMM1877	GASEMM1877	ERR1735040	1	28	1800814	44	40927.6	236016	121	106359	3		AGT	3.1	Full	Full	Full	-	I332V	Q259R
GASEMM1878	GASEMM1878	ERR1734752	1	28	1801316	48	37527.4	494354	121	122751	3		AGT	3.1	Full	Full	Full	-	I332V	Q259R
GASEMM1893	GASEMM1893	ERR1734354	1	28	1800195	41	43907.2	697578	121	203580	3		AGT	3.1	Full	Full	Full	-	I332V	Q259R
GASEMM1899	GASEMM1899	ERR1733102	1	28	1800776	45	40017.2	657145	121	111371	3		AGT	3.1	Full	Full	Full	-	I332V	Q259R
GASEMM1909	GASEMM1909	ERR1733781	1	28	1800797	42	42876.1	236016	121	121115	3		AGT	3.1	Full	Full	Full	-	I332V	Q259R
GASEMM1918	GASEMM1918	ERR1735231	1	28	1801148	41	43930.4	375797	121	203580	3		AGT	3.1	Full	Full	Full	-	I332V	Q259R
GASEMM1920	GASEMM1920	ERR1734978	1	28	1800290	79	22788.5	126454	124	66220	3		AGT	3.1	Full	Full	Full	-	I332V	Q259R
GASEMM1925	GASEMM1925	ERR1733798	1	28	1801586	64	28149.8	312800	121	93768	3		AGT	3.1	Full	Full	Full	-	I332V	Q259R
GASEMM1928	GASEMM1928	ERR1735018	1	28	1800807	47	38315	399613	121	122750	3		AGT	3.1	Full	Full	Full	-	I332V	Q259R
GASEMM1944	GASEMM1944	ERR1734931	1	28	1806196	37	48816.1	697289	121	122739	3		AGT	3.1	Full	Full	Full	-	I332V	Q259R
GASEMM1945	GASEMM1945	ERR1733811	1	28	1800773	51	35309.3	227469	121	116595	3		AGT	3.1	Full	Full	Full	G220S	I332V	Q259R
GASEMM1946	GASEMM1946	ERR1734742	1	28	1800578	38	47383.6	697328	121	203590	3		AGT	3.1	Full	Full	Full	-	I332V	Q259R
GASEMM1950	GASEMM1950	ERR1733105	1	28	1800634	43	41875.2	361251	121	203589	3		AGT	3.1	Full	Full	Full	L39S	I332V	Q259R
GASEMM1952	GASEMM1952	ERR1733704	1	28	1805993	38	47526.1	672726	124	118852	3		AGT	3.1	Full	Full	Full	-	I332V	Q259R
GASEMM1955	GASEMM1955	ERR1734005	1	28	1800965	43	41882.9	697588	121	203589	3		AGT	3.1	Full	Full	Full	-	I332V	Q259R
GASEMM1960	GASEMM1960	ERR1732916	1	28	1800397	45	40008.8	361191	121	203590	3		AGT	3.1	Full	Full	Full	-	I332V	Q259R
GASEMM1964	GASEMM1964	ERR1733186	1	28	1837446	47	39094.6	481154	121	118750	3		AGT	3.1	Full	Full	Full	-	I332V	Q259R
GASEMM1972	GASEMM1972	ERR1734462	1	28	1801155	83	21700.7	161096	121	53759	3		AGT	3.1	Full	Full	Full	-	I332V	Q259R
GASEMM1973	GASEMM1973	ERR1734325	1	28	1800233	39	46159.8	697642	121	203590	3		AGT	3.1	Full	Full	Full	-	I332V	Q259R
GASEMM1979	GASEMM1979	ERR1734016	1	28	1800816	67	26877.8	228744	121	86604	3		AGT	3.1	Full	Full	Full	-	I332V	Q259R
GASEMM1990	GASEMM1990	ERR1732578	1	28	1800892	41	43924.2	697604	121	203589	3		AGT	3.1	Full	Full	Full	L39S	I332V	Q259R
GASEMM1995	GASEMM1995	ERR1732719	1	28	1827436	34	53748.1	735367	121	233111	3		AGT	3.1	Full	Full	Full	-	I332V	Q259R
GASEMM1998	GASEMM1998	ERR1733321	1	28	1800673	40	45016.8	697601	121	203580	3		AGT	3.1	Full	Full	Full	-	I332V	Q259R
GASEMM2001	GASEMM2001	ERR1733822	1	28	1801186	44	40936.1	697625	121	203580	3		AGT	3.1	Full	Full	Full	-	I332V	Q259R
GASEMM2013	GASEMM2013	ERR1733903	1	28	1801387	44	40940.6	563493	121	111371	3		AGT	3.1	Full	Full	Full	-	I332V	Q259R
GASEMM2019	GASEMM2019	ERR1733287	1	28	1800625	42	42872	697616	121	203590	3		AGT	3.1	Full	Full	Full	-	I332V	Q259R
GASEMM2025	GASEMM2025	ERR1733193	1	28	1798410	136	13223.6	102381	121	29832	3		AGT	3.1	Full	Full	Full	-	I332V	Q259R
GASEMM2037	GASEMM2037	ERR1733085	1	28	1797559	102	17623.1	94341	121	46648	3		AGT	3.1	Full	Full	Full	-	I332V	Q259R
GASEMM2040	GASEMM2040	ERR1733237	1	28	1798544	45	39967.6	336061	121	119259	3		AGT	3.1	Full	Full	Full	-	I332V	Q259R
GASEMM2042	GASEMM2042	ERR1734024	1	28	1801215	54	33355.8	178361	121	94314	3		AGT	3.1	Full	Full	Full	-	I332V	Q259R
GASEMM2056	GASEMM2056	ERR1733455	1	28	1801743	80	22521.8	114898	121	66073	3		AGT	3.1	Full	Full	Full	-	I332V	Q259R
GASEMM2060	GASEMM2060	ERR1733114	1	28	1798054	59	30475.5	312848	121	94002	3		AGT	3.1	STOP	Full	Full	-	I332V	Q259R
GASEMM2061	GASEMM2061	ERR1733705	1	28	1801766	61	29537.2	312904	121	93990	3		AGT	3.1	Full	Full	Full	-	I332V	Q259R
GASEMM2069	GASEMM2069	ERR1733535	1	28	1800754	48	37515.7	506887	121	190676	3		AGT	3.1	Full	Full	Full	-	I332V	Q259R
GASEMM2074	GASEMM2074	ERR1732846	1	28	1836301	52	35313.5	477779	121	118746	3		AGT	3.1	Full	Full	Full	-	35 STOP	Q259R
GASEMM2078	GASEMM2078	ERR1735233	1	28	1800774	53	33976.9	308089	121	118746	3		AGT	3.1	Full	Full	Full	-	I332V	Q259R
GASEMM2089	GASEMM2089	ERR1733671	1	28	1800623	38	47384.8	697450	121	203580	3		AGT	3.1	Full	Full	Full	-	I332V	Q259R
GASEMM2096	GASEMM2096	ERR1734777	1	28	1800490	49	36744.7	214138	121	116610	3		AGT	3.1	Full	Full	Full	-	I332V	Q259R
GASEMM2099	GASEMM2099	ERR1732698	1	28	1801316	57	31602	337788	121	121110	3		AGT	3.1	Full	Full	Full	-	I332V	Q259R
GASEMM2114	GASEMM2114	ERR1734198	1	28	1800570	48	37511.9	264881	121	118746	3		AGT	3.1	Full	Full	Full	-	I332V	Q259R
GASEMM2117	GASEMM2117	ERR1735259	1	28	1802306	44	40961.5	289960	121	183437	3		AGT	3.1	Full	Full	Full	-	I332V	Q259R
GASEMM2131	GASEMM2131	ERR1733891	1	28	1843203	43	42865.2	477636	122	119110	3		AGT	3.1	Full	Full	Full	-	I332V	Q259R
GASEMM2134	GASEMM2134	ERR1732594	1	28	1797751	43	41808.2	697566	121	203580	3		AGT	3.1	Full	Full	Full	-	I332V	Q259R
GASEMM2136	GASEMM2136	ERR1733165	1	28	1801003	47	38319.2	337787	121	122751	3		AGT	3.1	Full	Full	Full	-	I332V	Q259R
GASEMM2139	GASEMM2139	ERR1734824	1	28	1800104	34	52944.2	697532	124	203580	3		AGT	3.1	Full	Full	Full	-	I332V	Q259R
GASEMM2143	GASEMM2143	ERR1734690	1	28	1797801	133	13517.3	109526	121	41731	3		AGT	3.1	Full	Full	Full	-	I332V	Q259R
GASEMM2144	GASEMM2144	ERR1733259	1	28	1800945	150	12006.3	90900	121	29497	3		AGT	3.1	Full	Full	Full	-	35 STOP	Q259R
GASEMM2150	GASEMM2150	ERR1735378	1	28	1800235	81	22225.1	150545	121	58718	3		AGT	3.1	Full	Full	Full	-	I332V	Q259R
GASEMM2152	GASEMM2152	ERR1733840	1	28	1800763	120	15006.4	100842	121	39948	3		AGT	3.1	Full	Full	Full	-	I332V	Q259R
GASEMM2157	GASEMM2157	ERR1734044	1	28	1762516	77	22889.8	261407	121	74555	3		AGT	3.1	Full	Full	Full	-	35 STOP	Q259R
GASEMM2158	GASEMM2158	ERR1734765	1	28	1802198	101	17843.5	124859	121	47807	3		AGT	3.1	Full	Full	Full	-	I332V	Q259R
GASEMM2160	GASEMM2160	ERR1734076	1	28	1800546	80	22506.8	109645	121	64178	3		AGT	3.1	Full	Full	Full	-	S254F, I332V	Q259R
GASEMM2162	GASEMM2162	ERR1732717	1	28	1799871	51	35291.6	166021	124	75631	3		AGT	3.1	Full	Full	Full	-	I332V	Q259R
GASEMM2164	GASEMM2164	ERR1735198	1	28	1799120	64	28111.2	215775	121	81846	3		AGT	3.1	Full	Full	Full	-	T414A, I332V	Q259R
GASEMM2168	GASEMM2168	ERR1733082	1	28	1799951	53	33961.3	361357	121	118542	3		AGT	3.1	Full	Full	Full	-	I332V	Q259R
GASEMM2179	GASEMM2179	ERR1733777	1	28	1798830	148	12154.3	102055	121	28406	3		AGT	3.1	Full	Full	Full	-	I332V	Q259R
GASEMM2184	GASEMM2184	ERR1732529	1	28	1799988	88	20454.4	138126	121	75276	3		AGT	3.1	Full	Full	Full	-	I332V	Q259R
GASEMM2193	GASEMM2193	ERR1733710	1	28	1799891	38	47365.6	697457	121	203580	3		AGT	3.1	Full	Full	Full	-	123 STOP	Q259R
GASEMM2198	GASEMM2198	ERR1732486	1	28	1800260	41	43908.8	489174	121	121110	3		AGT	3.1	Full	Full	Full	-	I332V, 407 STOP	Q259R
GASEMM2199	GASEMM2199	ERR1735124	1	28	1801079	43	41885.6	384644	121	122751	3		AGT	3.1	Full	Full	Full	-	I332V	Q259R
GASEMM2200	GASEMM2200	ERR1734443	1	28	1801016	42	42881.3	552652	121	118746	3		AGT	3.1	Full	Full	Full	-	I332V	Q259R
GASEMM2210	GASEMM2210	ERR1733184	1	28	1800572	62	29041.5	188932	121	92254	3		AGT	3.1	Full	Full	Full	-	I332V	Q259R
GASEMM2213	GASEMM2213	ERR1734338	1	28	1801216	61	29528.1	226971	121	81238	3		AGT	3.1	Full	Full	Full	-	I332V	Q259R
GASEMM2223	GASEMM2223	ERR1732720	1	28	1840733	71	25925.8	183085	121	66073	3		AGT	3.1	Full	Full	Full	-	I332V	63 STOP
GASEMM2227	GASEMM2227	ERR1733269	1	28	1800206	52	34619.3	227920	121	94326	3		AGT	3.1	Full	Full	Full	-	I332V	Q259R
GASEMM2231	GASEMM2231	ERR1734218	1	28	1800797	55	32741.8	336367	121	94041	3		AGT	3.1	Full	Full	Full	-	I332V	Q259R
GASEMM2234	GASEMM2234	ERR1732857	1	28	1801194	49	36759.1	337786	121	122751	3		AGT	3.1	Full	Full	Full	-	I332V	Q259R
GASEMM2242	GASEMM2242	ERR1732494	1	28	1801011	75	24013.5	140504	121	67518	3		AGT	3.1	Full	Full	Full	-	I332V	Q259R, 368 STOP
GASEMM2243	GASEMM2243	ERR1732826	1	28	1799819	39	46149.2	361132	124	122739	3		AGT	3.1	Full	Full	Full	-	I332V	Q259R
GASEMM2244	GASEMM2244	ERR1734345	1	28	1800933	63	28586.2	174417	121	88669	3		AGT	3.1	Full	Full	Full	-	I332V	Q259R
GASEMM2278	GASEMM2278	ERR1733161	1	28	1801119	49	36757.5	468591	121	122417	3		AGT	3.1	Full	Full	Full	-	I332V	Q259R
GASEMM2282	GASEMM2282	ERR1733364	1	28	1801004	46	39152.3	361250	121	203580	3		AGT	3.1	Full	Full	Full	-	I332V	Q259R
GASEMM2283	GASEMM2283	ERR1733861	1	28	1815360	78	23273.8	183079	121	55498	3		AGT	3.1	Full	Full	Full	-	I332V	Q259R
GASEMM2287	GASEMM2287	ERR1734056	1	28	1833799	54	33959.2	477840	121	118620	3		AGT	3.1	Full	Full	Full	-	I332V	Q259R
GASEMM2292	GASEMM2292	ERR1734432	1	28	1800735	41	43920.4	697699	121	203580	3		AGT	3.1	Full	Full	Full	-	I332V	Q259R
GASEMM2293	GASEMM2293	ERR1732649	1	28	1833516	58	31612.3	336381	121	118716	3		AGT	3.1	Full	Full	Full	-	I332V	Q259R
GASEMM2297	GASEMM2297	ERR1735153	1	28	1801386	48	37528.9	646530	121	122750	3		AGT	3.1	Full	Full	Full	-	I332V	Q259R
GASEMM2298	GASEMM2298	ERR1734863	1	28	1805414	63	28657.4	283090	124	94046	3		AGT	3.1	Full	Full	Full	-	I332V	Q259R
GASEMM2300	GASEMM2300	ERR1732715	1	28	1800645	45	40014.3	697541	121	203580	3		AGT	3.1	Full	Full	Full	-	I332V	Q259R
GASEMM2306	GASEMM2306	ERR1732522	1	28	1800175	38	47373	697467	121	203580	3		AGT	3.1	Full	Full	Full	-	I332V	Q259R
GASEMM2313	GASEMM2313	ERR1734482	1	28	1800097	39	46156.3	697515	121	203591	3		AGT	3.1	Full	STOP	Full	-	I332V	Q259R
GASEMM2314	GASEMM2314	ERR1735168	1	28	1800779	44	40926.8	408054	124	122621	3		AGT	3.1	Full	Full	Full	-	I332V	Q259R
GASEMM2319	GASEMM2319	ERR1735423	1	28	1805783	43	41994.9	311451	124	119110	3		AGT	3.1	Full	Full	Full	-	I332V	Q259R
GASEMM2327	GASEMM2327	ERR1732949	1	28	1839917	48	38331.6	477783	121	118750	3		AGT	3.1	Full	Full	Full	-	I332V	Q259R
GASEMM2328	GASEMM2328	ERR1733049	1	28	1800622	45	40013.8	389921	121	203590	3		AGT	3.1	Full	Full	Full	M86V	I332V	Q259R
GASEMM2329	GASEMM2329	ERR1734200	1	28	1800991	50	36019.8	336340	121	119310	3		AGT	3.1	Full	Full	Full	-	I332V	Q259R
GASEMM2330	GASEMM2330	ERR1733098	1	28	1801974	72	25027.4	196169	121	81328	3		AGT	3.1	Full	Full	Full	-	I332V	Q259R
GASEMM2334	GASEMM2334	ERR1733942	1	28	1801766	71	25377	224253	121	80238	3		AGT	3.1	Full	Full	Full	-	I332V	Q259R
GASEMM2337	GASEMM2337	ERR1733694	1	28	1801218	65	27711	159259	121	78636	3		AGT	3.1	Full	Full	Full	-	I332V	Q259R
GASEMM2342	GASEMM2342	ERR1733717	1	28	1800782	62	29044.9	227288	121	82722	3		AGT	3.1	Full	Full	Full	-	I332V	Q259R
GASEMM2348	GASEMM2348	ERR1733270	1	28	1800166	47	38301.4	308084	121	100323	3		AGT	3.1	Full	Full	Full	-	I332V	Q259R
GASEMM2349	GASEMM2349	ERR1733517	1	28	1802059	75	24027.5	214392	121	79050	3		AGT	3.1	Full	Full	Full	-	I332V	Q259R
GASEMM2358	GASEMM2358	ERR1735338	1	28	1802022	71	25380.6	112379	121	67518	3		AGT	3.1	Full	Full	Full	-	I332V	Q259R
GASEMM2359	GASEMM2359	ERR1734702	1	28	1801789	52	34649.8	447651	121	118746	3		AGT	3.1	Full	Full	Full	-	39 STOP	Q259R
GASEMM2362	GASEMM2362	ERR1733768	1	28	1800707	52	34629	225894	124	86736	3		AGT	3.1	Full	Full	Full	-	I332V	Q259R
GASEMM2365	GASEMM2365	ERR1733076	1	28	1848532	71	26035.7	261182	121	94001	3		AGT	3.1	Full	Full	Full	-	I332V	Q259R
GASEMM2371	GASEMM2371	ERR1734440	1	28	1801421	50	36028.4	311208	121	94330	3		AGT	3.1	Full	Full	Full	-	I332V	Q259R
GASEMM2372	GASEMM2372	ERR1734465	1	28	1800366	47	38305.7	336372	121	113432	3		AGT	3.1	Full	Full	Full	-	I332V	Q259R
GASEMM2380	GASEMM2380	ERR1735325	1	28	1800160	36	50004.4	697574	121	203580	3		AGT	3.1	Full	Full	Full	-	I332V	Q259R
GASEMM2389	GASEMM2389	ERR1735175	1	28	1802747	69	26126.8	182821	121	67692	3		AGT	3.1	Full	Full	Full	-	I332V	Q259R
GASEMM2391	GASEMM2391	ERR1733249	1	28	1800507	44	40920.6	697524	121	203590	3		AGT	3.1	Full	Full	Full	-	I332V	Q259R
GASEMM2392	GASEMM2392	ERR1732540	1	28	1800205	41	43907.4	361297	121	203590	3		AGT	3.1	Full	Full	Full	-	I332V, 457 STOP	Q259R
GASEMM2394	GASEMM2394	ERR1734884	1	28	1800262	43	41866.6	308084	121	186336	3		AGT	3.1	Full	Full	Full	-	I332V	Q259R
GASEMM2395	GASEMM2395	ERR1735270	1	28	1812017	97	18680.6	697707	121	118854	3		AGT	3.1	Full	Full	Full	-	I332V	Q259R
GASEMM2398	GASEMM2398	ERR1732710	1	28	1800377	38	47378.3	697568	121	203580	3		AGT	3.1	Full	Full	Full	-	I332V	Q259R
GASEMM2403	GASEMM2403	ERR1734147	1	28	1800258	49	36740	308086	121	118746	3		AGT	3.1	Full	Full	Full	-	I332V	Q259R
GASEMM2406	GASEMM2406	ERR1733847	1	28	1808995	76	23802.6	697591	121	122923	3		AGT	3.1	Full	Full	Full	-	I332V	Q259R
GASEMM2412	GASEMM2412	ERR1734060	1	28	1799606	34	52929.6	364496	124	118746	3		AGT	3.1	Full	Full	Full	-	I332V	Q259R
GASEMM2413	GASEMM2413	ERR1734453	1	28	1801219	46	39156.9	312834	121	112053	3		AGT	3.1	Full	Full	Full	-	I332V	Q259R
GASEMM2418	GASEMM2418	ERR1733594	1	1146	1801501	62	29056.5	160045	121	92254	3		AGT	3.1	Full	Full	Full	-	I332V	Q259R
GASEMM2419	GASEMM2419	ERR1734160	1	28	1800590	47	38310.4	646306	124	118746	3		AGT	3.1	Full	Full	Full	-	I332V	Q259R
GASEMM2429	GASEMM2429	ERR1733862	1	28	1799763	44	40903.7	562891	124	118746	3		AGT	3.1	Full	Full	Full	-	I332V	Q259R
GASEMM2430	GASEMM2430	ERR1735349	1	28	1799792	47	38293.4	461611	121	122751	3		AGT	3.1	Full	Full	Full	-	I332V	Q259R
GASEMM2433	GASEMM2433	ERR1734575	1	28	1800082	44	40910.9	349458	121	122739	3		AGT	3.1	Full	Full	Full	-	I332V	Q259R
GASEMM2439	GASEMM2439	ERR1734943	1	28	1800136	43	41863.6	697327	121	203580	3		AGT	3.1	Full	Full	Full	-	I332V	Q259R
GASEMM2442	GASEMM2442	ERR1735239	1	28	1800700	40	45017.5	697553	121	203580	3		AGT	3.1	Full	Full	Full	-	I332V	Q259R
GASEMM2443	GASEMM2443	ERR1734965	1	28	1800966	40	45024.2	697614	121	203579	3		AGT	3.1	Full	Full	Full	-	I332V	Q259R
GASEMM2444	GASEMM2444	ERR1732738	1	28	1800511	41	43914.9	697562	124	203580	3		AGT	3.1	Full	Full	Full	-	I332V	Q259R
GASEMM2445	GASEMM2445	ERR1733417	1	28	1806851	50	36137	407942	121	109647	3		AGT	3.1	Full	Full	Full	-	I332V	Q259R
GASEMM2451	GASEMM2451	ERR1734138	1	28	1800509	43	41872.3	697459	121	203579	3		AGT	3.1	Full	Full	Full	-	I332V	Q259R
GASEMM2456	GASEMM2456	ERR1732617	1	28	1800831	43	41879.8	697588	121	203579	3		AGT	3.1	Full	Full	Full	-	I332V	Q259R
GASEMM2457	GASEMM2457	ERR1733519	1	28	1800422	40	45010.6	697627	121	203580	3		AGT	3.1	Full	Full	Full	-	I332V	Q259R
GASEMM2460	GASEMM2460	ERR1733376	1	28	1813199	75	24176	155532	124	63766	3		AGT	3.1	Full	Full	Full	-	39 STOP	Q259R
GASEMM2470	GASEMM2470	ERR1734420	1	28	1803868	56	32211.9	610262	121	113410	3		AGT	3.1	Full	Full	Full	-	I332V	Q259R
GASEMM2479	GASEMM2479	ERR1732971	1	28	1800078	36	50002.2	697729	124	203565	3		AGT	3.1	Full	Full	Full	-	I332V	Q259R
GASEMM2480	GASEMM2480	ERR1733924	1	28	1840597	72	25563.8	177018	121	86670	3		AGT	3.1	Full	Full	Full	-	I332V	Q259R
GASEMM2481	GASEMM2481	ERR1735412	1	28	1799951	39	46152.6	697539	121	122538	3		AGT	3.1	Full	Full	Full	-	I332V	Q259R
GASEMM2486	GASEMM2486	ERR1734675	1	28	1800909	42	42878.8	697569	121	203590	3		AGT	3.1	Full	Full	Full	-	I332V	Q259R
GASEMM2487	GASEMM2487	ERR1734279	1	28	1800677	47	38312.3	621465	121	122739	3		AGT	3.1	Full	Full	Full	-	I332V	Q259R
GASEMM2489	GASEMM2489	ERR1735298	1	28	1800462	39	46165.7	461609	121	203580	3		AGT	3.1	Full	Full	Full	-	I332V	Q259R
GASEMM2490	GASEMM2490	ERR1735092	1	28	1800208	41	43907.5	631822	121	122738	3		AGT	3.1	Full	Full	Full	-	I332V	Q259R
GASEMM2491	GASEMM2491	ERR1734170	1	28	1800959	45	40021.3	697389	124	203580	3		AGT	3.1	Full	Full	Full	-	I332V	Q259R
GASEMM2493	GASEMM2493	ERR1734843	1	28	1823111	52	35059.8	468346	121	122738	3		AGT	3.1	Full	Full	Full	-	I332V	Q259R
GASEMM2503	GASEMM2503	ERR1733336	1	28	1799189	38	47347.1	697601	97	203558	3		AGT	3.1	Full	Full	Full	-	I332V	Q259R
GASEMM2509	GASEMM2509	ERR1734707	1	28	1800695	39	46171.7	697556	124	203579	3		AGT	3.1	Full	Full	Full	-	I332V	Q259R
GASEMM2511	GASEMM2511	ERR1735179	1	28	1800956	42	42879.9	697345	121	203590	3		AGT	3.1	Full	Full	Full	-	I332V	Q259R
GASEMM2513	GASEMM2513	ERR1735038	1	28	1839786	43	42785.7	477895	124	118746	3		AGT	3.1	Full	Full	Full	-	I332V	Q259R
GASEMM2514	GASEMM2514	ERR1734047	1	28	1800097	42	42859.4	646272	121	122751	3		AGT	3.1	Full	Full	Full	-	I332V	Q259R
GASEMM2518	GASEMM2518	ERR1734944	1	28	1759215	41	42907.7	697346	121	122703	3		AGT	3.1	Full	Full	Full	-	I332V	Q259R
GASEMM2524	GASEMM2524	ERR1734202	1	28	1800317	39	46162	361263	121	203565	3		AGT	3.1	Full	Full	Full	-	I332V	Q259R
GASEMM2528	GASEMM2528	ERR1734445	1	28	1801042	45	40023.2	697450	121	203614	3		AGT	3.1	Full	Full	Full	-	I332V	Q259R
GASEMM2530	GASEMM2530	ERR1735332	1	28	1800527	43	41872.7	697685	121	203580	3		AGT	3.1	Full	Full	Full	-	I332V	Q259R
GASEMM2538	GASEMM2538	ERR1732875	1	28	1800089	39	46156.1	697322	121	203580	3		AGT	3.1	Full	Full	Full	-	35 STOP	Q259R
GASEMM2539	GASEMM2539	ERR1735145	1	28	1800271	42	42863.6	697752	121	203579	3		AGT	3.1	Full	Full	Full	-	I332V, 381 +3aa	Q259R
GASEMM2545	GASEMM2545	ERR1734262	1	28	1800486	43	41871.8	697638	121	203580	3		AGT	3.1	Full	Full	Full	-	I332V	Q259R
GASEMM2546	GASEMM2546	ERR1732853	1	28	1800171	37	48653.3	697570	121	203590	3		AGT	3.1	Full	Full	Full	-	I332V	Q259R
GASEMM2547	GASEMM2547	ERR1733489	1	28	1800866	39	46176.1	697434	121	203580	3		AGT	3.1	Full	Full	Full	-	I332V	Q259R
GASEMM2550	GASEMM2550	ERR1733997	1	28	1800829	40	45020.7	697570	121	203580	3		AGT	3.1	Full	Full	Full	-	I332V	Q259R
GASEMM2555	GASEMM2555	ERR1734038	1	28	1800912	45	40020.3	634975	121	122739	3		AGT	3.1	Full	Full	Full	-	I332V	Q259R
GASEMM2560	GASEMM2560	ERR1734839	1	28	1800507	43	41872.3	337785	121	118994	3		AGT	3.1	Full	Full	Full	-	I332V	Q259R
GASEMM2562	GASEMM2562	ERR1733093	1	28	1799809	36	49994.7	697557	121	203580	3		AGT	3.1	Full	Full	Full	-	I332V	Q259R
GASEMM2565	GASEMM2565	ERR1732547	1	28	1800736	42	42874.7	361179	121	203580	3		AGT	3.1	Full	Full	Full	-	I332V	Q259R
GASEMM2571	GASEMM2571	ERR1732552	1	28	1801161	50	36023.2	311406	121	122751	3		AGT	3.1	Full	Full	Full	-	I332V	Q259R
GASEMM2578	GASEMM2578	ERR1733202	1	28	1801847	56	32175.8	289804	121	119002	3		AGT	3.1	Full	Full	Full	-	I332V, 407 STOP	Q259R
GASEMM2581	GASEMM2581	ERR1734314	1	28	1800726	38	47387.5	697596	121	203580	3		AGT	3.1	Full	Full	Full	-	I332V	Q259R
GASEMM2588	GASEMM2588	ERR1732721	1	28	1806312	38	47534.5	697597	121	122736	3		AGT	3.1	Full	Full	Full	-	I332V	159 STOP
GASEMM2589	GASEMM2589	ERR1732654	1	28	1800184	39	46158.6	650562	121	122751	3		AGT	3.1	Full	Full	Full	-	I332V	Q259R
GASEMM2634	GASEMM2634	ERR1734593	1	28	1800705	42	42873.9	697580	121	203580	3		AGT	3.1	Full	Full	Full	-	I332V	207 STOP
GASEMM2638	GASEMM2638	ERR1732545	1	28	1801069	39	46181.3	697454	121	203579	3		AGT	3.1	Full	STOP	Full	-	I332V	Q259R
GASEMM2639	GASEMM2639	ERR1734485	1	28	1800424	44	40918.7	498264	121	122751	3		AGT	3.1	Full	Full	Full	-	I332V	Q259R
GASEMM2644	GASEMM2644	ERR1734957	1	28	1801084	39	46181.6	461367	121	203580	3		AGT	3.1	Full	Full	Full	-	P16S, I332V	Q259R
GASEMM2649	GASEMM2649	ERR1733509	1	28	1800794	51	35309.7	570504	121	118746	3		AGT	3.1	Full	Full	Full	-	I332V	Q259R
GASEMM2658	GASEMM2658	ERR1732768	1	28	1801213	55	32749.3	354110	121	95678	3		AGT	3.1	Full	Full	Full	-	I332V	Q259R
GASEMM2659	GASEMM2659	ERR1734174	1	28	1800278	42	42863.8	449645	121	203579	3		AGT	3.1	Full	Full	Full	-	I332V	Q259R
GASEMM2662	GASEMM2662	ERR1733773	1	28	1800898	54	33350	196145	121	94296	3		AGT	3.1	Full	Full	Full	-	I332V	Q259R
GASEMM2667	GASEMM2667	ERR1732585	1	28	1800536	43	41872.9	461280	121	203579	3		AGT	3.1	Full	Full	Full	-	I332V	Q259R
GASEMM2670	GASEMM2670	ERR1733511	1	28	1800103	40	45002.6	697697	121	203580	3		AGT	3.1	Full	Full	Full	-	I332V	Q259R
GASEMM2677	GASEMM2677	ERR1732667	1	28	1800782	42	42875.8	697584	121	203580	3		AGT	3.1	Full	Full	Full	-	I332V	Q259R
GASEMM2678	GASEMM2678	ERR1734164	1	28	1800622	49	36747.4	338499	121	114095	3		AGT	3.1	Full	Full	Full	-	I332V	Q259R
GASEMM2686	GASEMM2686	ERR1732894	1	28	1801265	48	37526.3	359983	121	118761	3		AGT	3.1	Full	Full	Full	-	I332V	Q259R
GASEMM2687	GASEMM2687	ERR1732670	1	28	1800432	42	42867.4	697345	121	203580	3		AGT	3.1	Full	Full	Full	-	I332V	Q259R
GASEMM2699	GASEMM2699	ERR1732811	1	28	1800764	49	36750.3	238658	121	118746	3		AGT	3.1	Full	Full	Full	-	I332V	Q259R
GASEMM2701	GASEMM2701	ERR1735158	1	28	1801299	51	35319.6	697492	121	203580	3		AGT	3.1	Full	Full	Full	-	I332V	Q259R
GASEMM2703	GASEMM2703	ERR1732988	1	28	1802572	48	37553.6	290050	121	182864	3		AGT	3.1	Full	Full	Full	R114H	I332V	Q259R
GASEMM2712	GASEMM2712	ERR1733552	1	28	1800449	38	47380.2	697565	121	203589	3		AGT	3.1	Full	Full	Full	-	I332V	Q259R
GASEMM2721	GASEMM2721	ERR1733986	1	28	1800695	40	45017.4	697657	121	203590	3		AGT	3.1	Full	Full	Full	-	I332V	Q259R
GASEMM2723	GASEMM2723	ERR1732662	1	28	1801647	76	23705.9	215789	121	74556	3		AGT	3.1	Full	Full	Full	-	I332V	Q259R
GASEMM2724	GASEMM2724	ERR1733677	1	28	1801523	65	27715.7	228873	121	78625	3		AGT	3.1	Full	Full	Full	168 STOP	I332V	Q259R
GASEMM2727	GASEMM2727	ERR1733384	1	28	1803222	62	29084.2	227493	121	113857	3		AGT	3.1	Full	Full	Full	-	I332V	Q259R
GASEMM2728	GASEMM2728	ERR1735461	1	28	1800768	60	30012.8	225656	121	94483	3		AGT	3.1	Full	Full	Full	-	I332V	Q259R
GASEMM2730	GASEMM2730	ERR1734682	1	28	1800715	42	42874.2	697565	121	203580	3		AGT	3.1	Full	Full	Full	-	I332V	Q259R
GASEMM2736	GASEMM2736	ERR1733954	1	1138	1799953	44	40908	697287	117	203586	3		AGT	3.1	Full	Full	Full	-	I332V	Q259R
GASEMM2738	GASEMM2738	ERR1733241	1	28	1801123	50	36022.5	551996	121	119347	3		AGT	3.1	Full	Full	Full	-	I332V	Q259R
GASEMM2741	GASEMM2741	ERR1734733	1	28	1801322	59	30530.9	203580	121	118557	3		AGT	3.1	Full	Full	Full	-	I332V	Q259R
GASEMM2742	GASEMM2742	ERR1734826	1	28	1800860	46	39149.1	697544	121	118746	3		AGT	3.1	Full	Full	Full	-	I332V	Q259R
GASEMM2749	GASEMM2749	ERR1735479	1	28	1800955	63	28586.6	171615	121	74941	3		AGT	3.1	Full	Full	Full	-	I332V	Q259R
GASEMM2750	GASEMM2750	ERR1733716	1	28	1801453	55	32753.7	230827	121	118557	3		AGT	3.1	Full	Full	Full	-	I332V	Q259R
GASEMM2754	GASEMM2754	ERR1735044	1	28	1800613	42	42871.7	697574	121	203580	3		AGT	3.1	Full	Full	Full	-	I332V	Q259R
GASEMM2755	GASEMM2755	ERR1734897	1	28	1801634	45	40036.3	424699	121	203592	3		AGT	3.1	Full	Full	Full	-	I332V	Q259R
GASEMM2757	GASEMM2757	ERR1733013	1	28	1800826	68	26482.7	214710	121	80982	3		AGT	3.1	Full	Full	Full	-	I332V	Q259R
GASEMM2758	GASEMM2758	ERR1734726	1	28	1800543	42	42870.1	697585	121	203580	3		AGT	3.1	Full	Full	Full	-	I332V	Q259R
GASEMM2760	GASEMM2760	ERR1733635	1	28	1800581	42	42871	672654	121	122751	3		AGT	3.1	Full	Full	Full	-	I332V	Q259R
GASEMM2764	GASEMM2764	ERR1733235	1	28	1819151	95	19149	336369	121	115027	3		AGT	3.1	Full	Full	Full	-	I332V	Q259R
GASEMM2765	GASEMM2765	ERR1733438	1	28	1799943	41	43901.1	697281	124	203586	3		AGT	3.1	Full	Full	Full	-	I332V	Q259R
GASEMM2767	GASEMM2767	ERR1732676	1	28	1801379	47	38327.2	697765	121	203590	3		AGT	3.1	Full	Full	Full	-	I332V	Q259R
GASEMM2776	GASEMM2776	ERR1732831	1	28	1842683	66	27919.4	139860	121	82422	3		AGT	3.1	Full	Full	Full	-	I332V	Q259R
GASEMM2777	GASEMM2777	ERR1735390	1	28	1840840	70	26297.7	139933	128	81230	3		AGT	3.1	Full	Full	Full	-	I332V, H385D	Q259R
GASEMM2779	GASEMM2779	ERR1734084	1	28	2055420	120	17128.5	296457	121	64241	3		AGT	3.1	Full	Full	Full	-	I332V	Q259R
GASEMM2781	GASEMM2781	ERR1732682	1	28	1801197	48	37524.9	657577	121	121110	3		AGT	3.1	Full	Full	Full	-	I332V	Q259R
GASEMM2789	GASEMM2789	ERR1733038	1	28	1800751	58	31047.4	226994	121	92254	3		AGT	3.1	Full	Full	Full	-	I332V	Q259R
GASEMM2797	GASEMM2797	ERR1732637	1	28	1801143	43	41887.1	697764	121	203589	3		AGT	3.1	Full	Full	Full	-	I332V	Q259R
GASEMM2799	GASEMM2799	ERR1733723	1	28	1840009	47	39149.1	483542	121	118747	3		AGT	3.1	Full	Full	Full	-	I332V	Q259R
GASEMM2803	GASEMM2803	ERR1734293	1	28	1800816	70	25725.9	262237	121	67499	3		AGT	3.1	Full	Full	Full	-	I332V	Q259R
GASEMM2804	GASEMM2804	ERR1734009	1	28	1800939	38	47393.1	424548	128	203591	3		AGT	3.1	Full	Full	Full	-	I332V	Q259R
GASEMM2805	GASEMM2805	ERR1733666	1	28	1801357	64	28146.2	225634	121	91733	3		AGT	3.1	Full	Full	Full	-	I332V	Q259R
GASEMM2807	GASEMM2807	ERR1733978	1	28	1801230	58	31055.7	214834	121	92254	3		AGT	3.1	Full	Full	Full	-	I332V	Q259R
GASEMM2810	GASEMM2810	ERR1733032	1	28	1801050	57	31597.4	203580	121	100405	3		AGT	3.1	Full	Full	Full	-	I332V	Q259R
GASEMM2811	GASEMM2811	ERR1734501	1	28	1800646	51	35306.8	410522	121	94340	3		AGT	3.1	Full	Full	Full	-	I332V	Q259R
GASEMM2814	GASEMM2814	ERR1732766	1	28	1801361	66	27293.3	161291	121	66073	3		AGT	3.1	Full	Full	Full	-	I332V	Q259R
GASEMM2815	GASEMM2815	ERR1732756	1	28	1800569	46	39142.8	650336	121	122751	3		AGT	3.1	Full	Full	Full	-	I332V	Q259R
GASEMM2816	GASEMM2816	ERR1734252	1	28	1801020	44	40932.3	697574	121	122577	3		AGT	3.1	Full	Full	Full	-	I332V	Q259R
GASEMM2817	GASEMM2817	ERR1735034	1	28	1840240	54	34078.5	234861	121	100403	3		AGT	3.1	Full	Full	Full	-	I332V	Q259R
GASEMM2822	GASEMM2822	ERR1733919	1	28	1801860	75	24024.8	119014	121	67518	3		AGT	3.1	Full	Full	Full	-	V186I, I332V	Q259R
GASEMM2826	GASEMM2826	ERR1733482	1	28	1841419	81	22733.6	178352	121	89381	3		AGT	3.1	Full	Full	Full	-	I332V	Q259R
GASEMM2827	GASEMM2827	ERR1732895	1	28	1801732	64	28152.1	203580	121	78612	3		AGT	3.1	Full	Full	Full	-	I332V	Q259R
GASEMM2828	GASEMM2828	ERR1735263	1	28	1802141	59	30544.8	156231	121	81857	3		AGT	3.1	Full	Full	Full	R112C	I332V	Q259R
GASEMM2839	GASEMM2839	ERR1734229	1	28	1801386	51	35321.3	443298	121	118831	3		AGT	3.1	Full	Full	Full	-	I332V	Q259R
GASEMM2843	GASEMM2843	ERR1732779	1	28	1802424	71	25386.2	131979	121	81307	3		AGT	3.1	Full	Full	Full	-	I332V	Q259R
GASEMM2844	GASEMM2844	ERR1734880	1	28	1801582	63	28596.5	130773	121	74756	3		AGT	3.1	Full	Full	Full	-	I332V	Q259R
GASEMM2845	GASEMM2845	ERR1733837	1	28	1801547	83	21705.4	128358	121	51028	3		AGT	3.1	Full	Full	Full	-	I332V	Q259R
GASEMM2851	GASEMM2851	ERR1733371	1	28	1802109	57	31616	214418	121	88689	3		AGT	3.1	Full	Full	Full	-	I332V	Q259R
GASEMM2852	GASEMM2852	ERR1734663	1	28	1800741	53	33976.2	303141	121	94330	3		AGT	3.1	Full	Full	Full	-	I332V	Q259R
GASEMM2854	GASEMM2854	ERR1732792	1	28	1801248	44	40937.4	361138	121	203590	3		AGT	3.1	Full	Full	Full	-	I332V	Q259R
GASEMM2857	GASEMM2857	ERR1733155	1	28	1803116	50	36062.3	443609	121	160340	3		AGT	3.1	Full	Full	Full	-	I332V	Q259R
GASEMM2859	GASEMM2859	ERR1734254	1	28	1801297	53	33986.7	348924	121	94485	3		AGT	3.1	Full	Full	Full	-	I332V	Q259R
GASEMM2862	GASEMM2862	ERR1734463	1	28	1801180	47	38323	563457	121	134050	3		AGT	3.1	Full	Full	Full	-	43 STOP	Q259R
GASEMM2869	GASEMM2869	ERR1735337	1	28	1801697	63	28598.4	188855	121	94389	3		AGT	3.1	Full	Full	Full	-	I332V	Q259R
GASEMM2872	GASEMM2872	ERR1734664	1	28	1802157	78	23104.6	169872	121	80979	3		AGT	3.1	Full	Full	Full	-	I332V	Q259R
GASEMM2873	GASEMM2873	ERR1733231	1	28	1801404	60	30023.4	203590	121	80504	3		AGT	3.1	Full	Full	Full	-	I332V	Q259R
GASEMM2877	GASEMM2877	ERR1733051	1	28	1800680	63	28582.2	122583	121	81036	3		AGT	3.1	Full	Full	Full	-	I332V	Q259R
GASEMM2879	GASEMM2879	ERR1733227	1	28	1801593	60	30026.5	214230	121	92254	3		AGT	3.1	Full	Full	Full	-	I332V	Q259R
GASEMM2899	GASEMM2899	ERR1732439	1	28	1843047	76	24250.6	160314	121	74789	3		AGT	3.1	Full	Full	Full	-	I332V	Q259R
GASEMM2907	GASEMM2907	ERR1733240	1	28	1801439	92	19580.9	160059	121	49913	3		AGT	3.1	Full	Full	Full	-	I332V	Q259R
GASEMM2909	GASEMM2909	ERR1733629	1	28	1801465	60	30024.4	236055	121	91694	3		AGT	3.1	Full	Full	Full	-	I332V	Q259R
GASEMM2914	GASEMM2914	ERR1734210	1	28	1802536	54	33380.3	203592	121	87652	3		AGT	3.1	Full	Full	Full	-	I332V	Q259R
GASEMM2917	GASEMM2917	ERR1732524	1	28	1800901	46	39150	697327	121	203580	3		AGT	3.1	Full	Full	Full	-	I332V	Q259R
GASEMM2921	GASEMM2921	ERR1734790	1	28	1801130	63	28589.4	133160	121	82473	3		AGT	3.1	Full	Full	Full	-	I332V	Q259R
GASEMM2927	GASEMM2927	ERR1733469	1	28	1801413	68	26491.4	155213	121	66073	3		AGT	3.1	Full	Full	Full	-	I332V	Q259R
GASEMM2929	GASEMM2929	ERR1735407	1	28	1803348	66	27323.5	156241	121	80215	3		AGT	3.1	Full	Full	Full	-	35 STOP	Q259R
GASEMM2934	GASEMM2934	ERR1734828	1	28	1802639	70	25752	218899	121	66073	3		AGT	3.1	Full	Full	Full	-	I332V	Q259R
GASEMM2935	GASEMM2935	ERR1734002	1	28	1801685	64	28151.3	214244	121	94356	3		AGT	3.1	Full	Full	Full	-	I332V	Q259R
GASEMM2938	GASEMM2938	ERR1732777	1	28	1802019	62	29064.8	316469	121	70546	3		AGT	3.1	Full	Full	Full	-	I332V	Q259R
GASEMM2940	GASEMM2940	ERR1734889	1	28	1763667	59	29892.7	214226	121	84257	3		AGT	3.1	Full	Full	Full	-	I332V	Q259R
GASEMM2941	GASEMM2941	ERR1733922	1	28	1801829	43	41903	617302	121	182863	3		AGT	3.1	Full	Full	Full	-	I332V, 407 STOP	Q259R
GASEMM2943	GASEMM2943	ERR1732705	1	28	1800528	82	21957.7	116634	121	53807	3		AGT	3.1	STOP	Full	Full	-	I332V	Q259R
GASEMM2944	GASEMM2944	ERR1734841	1	28	1801469	52	34643.6	336485	121	118746	3		AGT	3.1	Full	Full	Full	-	I332V	Q259R
GASEMM2948	GASEMM2948	ERR1735073	1	28	1801387	61	29530.9	225607	121	116640	3		AGT	3.1	Full	Full	Full	-	I332V	Q259R
GASEMM2954	GASEMM2954	ERR1734968	1	28	1801011	48	37521.1	308084	121	122739	3		AGT	3.1	Full	Full	Full	-	I332V	Q259R
GASEMM2956	GASEMM2956	ERR1734177	1	28	1801416	46	39161.2	461308	121	122751	3		AGT	3.1	Full	Full	Full	-	I332V	Q259R
GASEMM2961	GASEMM2961	ERR1734769	1	28	1801305	63	28592.1	316674	121	66073	3		AGT	3.1	Full	Full	Full	-	I332V	Q259R
GASEMM2963	GASEMM2963	ERR1735365	1	28	1800790	59	30521.9	156072	121	94301	3		AGT	3.1	Full	Full	Full	-	I332V	Q259R
GASEMM2969	GASEMM2969	ERR1732647	1	28	1802131	78	23104.2	172028	121	64192	3		AGT	3.1	Full	Full	Full	-	I332V	Q259R
GASEMM2970	GASEMM2970	ERR1734520	1	28	1800598	50	36012	449618	117	86029	3		AGT	3.1	Full	Full	Full	-	I332V	Q259R
GASEMM2971	GASEMM2971	ERR1732863	1	28	1800839	42	42877.1	697588	121	203580	3		AGT	3.1	Full	Full	Full	-	I332V	Q259R
GASEMM2972	GASEMM2972	ERR1733744	1	28	1801768	44	40949.3	605996	121	182675	3		AGT	3.1	Full	Full	Full	-	I332V	Q259R
GASEMM2978	GASEMM2978	ERR1733348	1	28	1802747	45	40061	461506	121	203555	3		AGT	3.1	Full	Full	Full	-	I332V	Q259R
GASEMM2982	GASEMM2982	ERR1734914	1	28	1802249	56	32183	443433	121	94341	3		AGT	3.1	Full	Full	Full	-	I332V	Q259R
GASEMM2983	GASEMM2983	ERR1734240	1	28	1801755	50	36035.1	551998	121	118901	3		AGT	3.1	Full	Full	Full	-	I332V	Q259R
GASEMM2984	GASEMM2984	ERR1734571	1	28	1800593	43	41874.3	697326	121	203580	3		AGT	3.1	Full	Full	Full	-	I332V	Q259R
GASEMM2985	GASEMM2985	ERR1733628	1	28	1800705	48	37514.7	538502	121	118761	3		AGT	3.1	Full	Full	Full	-	I332V	Q259R
GASEMM2987	GASEMM2987	ERR1732580	1	28	1801670	50	36033.4	507742	121	122736	3		AGT	3.1	Full	Full	Full	-	I332V	Q259R
GASEMM2990	GASEMM2990	ERR1734724	1	28	1800856	48	37517.8	361044	121	122736	3		AGT	3.1	Full	Full	Full	-	I332V	Q259R
GASEMM2991	GASEMM2991	ERR1733089	1	28	1801394	55	32752.6	225853	121	93449	3		AGT	3.1	Full	Full	Full	-	I332V	Q259R
GASEMM2995	GASEMM2995	ERR1734984	1	28	1806221	48	37629.6	538243	124	122739	3		AGT	3.1	Full	Full	Full	-	198 STOP	Q259R
GASEMM3002	GASEMM3002	ERR1733904	1	28	1800512	45	40011.4	389562	121	122621	3		AGT	3.1	Full	Full	Full	-	39 STOP	Q259R
GASEMM3005	GASEMM3005	ERR1734066	1	28	1842795	64	28793.7	312823	121	93875	3		AGT	3.1	Full	Full	Full	-	I332V	Q259R
GASEMM3007	GASEMM3007	ERR1734523	1	28	1801596	49	36767.3	225718	124	118961	3		AGT	3.1	Full	Full	Full	-	I332V	Q259R
GASEMM3017	GASEMM3017	ERR1735244	1	28	1802427	50	36048.5	327126	121	127010	3		AGT	3.1	Full	Full	Full	-	I332V	Q259R
GASEMM3019	GASEMM3019	ERR1733279	1	28	1801274	53	33986.3	215774	121	94345	3		AGT	3.1	Full	Full	Full	-	I332V	Q259R
GASEMM3022	GASEMM3022	ERR1732762	1	28	1800928	44	40930.2	697527	121	203580	3		AGT	3.1	Full	Full	Full	-	I332V	Q259R
GASEMM3027	GASEMM3027	ERR1733678	1	28	1801218	57	31600.3	327665	121	118558	3		AGT	3.1	Full	Full	Full	-	I332V	Q259R
GASEMM3028	GASEMM3028	ERR1735194	1	28	1800937	49	36753.8	494151	121	203247	3		AGT	3.1	Full	Full	Full	-	I332V	Q259R
PHE_107857	PHE_107857	ERR1359385	1	28	1801335	55	32751.5	220160	121	82719	4		AGT	3.1	Full	Full	Full	-	I332V	Q259R
PHE_12036	PHE_12036	ERR1359347	1	785	1796539	67	26814	340054	121	103080	4		AGT	3.1	Full	Full	Full	-	I332V	Deletion of 5' region up to codon 189
PHE_12041	PHE_12041	ERR1359824	1	28	1800188	63	28574.4	382994	121	118542	4		AGT	3.1	Full	Full	Full	-	I332V	I19L, Q259R
PHE_12042	PHE_12042	ERR1359630	1	28	1800726	60	30012.1	444105	121	118542	4		AGT	3.1	Full	Full	Full	-	I332V	Q259R
PHE_12043	PHE_12043	ERR1359597	1	28	1799892	55	32725.3	444017	121	118542	4		AGT	3.1	Full	Full	Full	-	I332V	Q259R
PHE_12047	PHE_12047	ERR1359665	1	28	1801115	57	31598.5	392863	121	118542	4		AGT	3.1	Full	Full	Full	-	I332V	Q259R
PHE_12049	PHE_12049	ERR1359839	1	28	1801590	54	33362.8	444418	121	118644	4		AGT	3.1	Full	Full	Full	-	I332V	Q259R
PHE_12061	PHE_12061	ERR1359781	1	28	1800507	58	31043.2	443960	121	122751	4		AGT	3.1	Full	Full	Full	-	I332V	Q259R
PHE_12073	PHE_12073	ERR1359469	1	28	1800984	60	30016.4	383441	121	103070	4		AGT	3.1	Full	Full	Full	-	I332V, 407 STOP	Q259R
PHE_12079	PHE_12079	ERR1359348	1	28	1800632	59	30519.2	444005	121	114095	4		AGT	3.1	Full	Full	Full	-	I332V	Q259R
PHE_12085	PHE_12085	ERR1359530	1	28	1800252	53	33967	444000	121	122739	4		AGT	3.1	Full	Full	Full	-	I332V	Q259R
PHE_12092	PHE_12092	ERR1359580	1	28	1801650	56	32172.3	443866	121	122751	4		AGT	3.1	Full	Full	Full	-	I332V	Q259R
PHE_12101	PHE_12101	ERR1359730	1	28	1800772	52	34630.2	493098	121	113115	4		AGT	3.1	Full	Full	Full	-	I332V	Q259R
PHE_12734	PHE_12734	ERR1359761	1	28	1799855	50	35997.1	697333	121	203580	4		AGT	3.1	Full	Full	Full	-	I332V	Q259R
PHE_12738	PHE_12738	ERR1359497	1	28	1800325	55	32733.2	247873	122	118542	4		AGT	3.1	Full	Full	Full	-	I332V	I19L, Q259R
PHE_12747	PHE_12747	ERR1359837	1	28	1801683	50	36033.7	751708	121	182311	4		AGT	3.1	Full	Full	Full	-	I332V	Q259R
PHE_12755	PHE_12755	ERR1359804	1	28	1800845	54	33349	672629	121	118542	4		AGT	3.1	Full	Full	Full	-	I332V	Q259R
PHE_12773	PHE_12773	ERR1359727	1	28	1801814	55	32760.2	213857	124	96108	4		AGT	3.1	Full	Full	Full	-	I332V	Q259R
PHE_12781	PHE_12781	ERR1359792	1	28	1801353	57	31602.7	351677	121	136384	4		AGT	3.1	Full	Full	Full	-	I332V	Q259R
PHE_12802	PHE_12802	ERR1359744	1	28	1800053	54	33334.3	314689	121	118542	4		AGT	3.1	Full	Full	Full	-	I332V	Q259R
PHE_12803	PHE_12803	ERR1359376	1	28	1800041	48	37500.8	774449	121	147125	4		AGT	3.1	Full	Full	Full	-	I332V	Q259R
PHE_12806	PHE_12806	ERR1359833	1	28	1800059	54	33334.4	461345	121	122739	4		AGT	3.1	Full	Full	Full	-	I332V	Q259R
PHE_12848	PHE_12848	ERR1359651	1	28	1799802	54	33329.7	443610	124	113125	4		AGT	3.1	Full	Full	Full	-	I332V	Q259R
PHE_12863	PHE_12863	ERR1359668	1	28	1840641	74	24873.5	197008	121	97152	4		AGT	3.1	Full	Full	Full	-	I332V	Q259R
PHE_12871	PHE_12871	ERR1359441	1	28	1797388	80	22467.3	159791	121	67518	4		AGT	3.1	Full	Full	Full	-	I332V	Q259R
PHE_12876	PHE_12876	ERR1359582	1	28	1800310	56	32148.4	309925	121	112454	4		AGT	3.1	Full	Full	Full	-	I332V	Q259R
PHE_12886	PHE_12886	ERR1359412	1	28	1800758	54	33347.4	443994	121	118542	4		AGT	3.1	Full	Full	Full	-	I332V	Q259R
PHE_12891	PHE_12891	ERR1359854	1	28	1801059	60	30017.7	246106	121	92254	4		AGT	3.1	Full	Full	Full	-	I332V	Q259R
PHE_18883	PHE_18883	ERR1359553	1	28	1800637	43	41875.3	697709	121	203580	4		AGT	3.1	Full	Full	Full	-	I332V	Q259R
PHE_18884	PHE_18884	ERR1359663	1	28	1806009	40	45150.2	424584	124	119110	4		AGT	3.1	Full	Full	Full	-	I332V	Q259R
PHE_18890	PHE_18890	ERR1359789	1	28	1800358	35	51438.8	697539	124	203579	4		AGT	3.1	STOP	Full	Full	-	I332V	Q259R
PHE_18891	PHE_18891	ERR1359414	1	28	1800343	39	46162.6	697332	124	203580	4		AGT	3.1	Full	Full	Full	-	I332V	Q259R
PHE_18893	PHE_18893	ERR1359510	1	28	1805052	33	54698.6	501447	121	203580	4		AGT	3.1	Full	Full	Full	-	I332V, 407 STOP	Q259R
PHE_18936	PHE_18936	ERR1359723	1	28	1805085	31	58228.6	697452	130	119114	4		AGT	3.1	Full	Full	Full	-	I332V	Q259R
PHE_18940	PHE_18940	ERR1359547	1	28	1805640	56	32243.6	203197	117	67514	4		AGT	3.1	Full	Full	Full	-	I332V	Q259R
PHE_18941	PHE_18941	ERR1359407	1	28	1802725	55	32776.8	349543	124	94330	4		AGT	3.1	Full	Full	Full	-	I332V	Q259R
PHE_18951	PHE_18951	ERR1359454	1	28	1805213	33	54703.4	697718	110	122731	4		AGT	3.1	Full	Full	Full	-	I332V	Q259R
PHE_24918	PHE_24918	ERR1359784	1	28	1839844	53	34714	452818	121	99361	4		AGT	3.1	Full	Full	Full	-	I332V	Q259R
PHE_24923	PHE_24923	ERR1359672	1	28	1806172	36	50171.4	697318	124	122751	4		AGT	3.1	Full	Full	Full	-	I332V	Q259R
PHE_24930	PHE_24930	ERR1359337	1	28	1800930	34	52968.5	672514	121	122751	4		AGT	3.1	Full	Full	Full	-	M260V, I332V	Q259R
PHE_24932	PHE_24932	ERR1359599	1	28	1805696	34	53108.7	697480	124	122736	4		AGT	3.1	Full	Full	Full	-	I332V	Q259R
PHE_24934	PHE_24934	ERR1359370	1	28	1805857	41	44045.3	697883	117	113104	4		AGT	3.1	Full	Full	Full	-	I332V	Q259R
PHE_24939	PHE_24939	ERR1359666	1	28	1806120	40	45153	697793	121	160342	4		AGT	3.1	Full	Full	Full	-	I332V	Q259R
PHE_24968	PHE_24968	ERR1359573	1	28	1842243	46	40048.8	477863	121	104537	4		AGT	3.1	Full	Full	Full	-	61 STOP	Q259R
PHE_24969	PHE_24969	ERR1359373	1	28	1799803	39	46148.8	697292	121	203590	4		AGT	3.1	Full	Full	Full	-	I332V	Q259R
PHE_24975	PHE_24975	ERR1359766	1	28	1846517	51	36206.2	241930	121	113113	4		AGT	3.1	Full	Full	Full	-	I332V	Q259R
PHE_25156	PHE_25156	ERR1359581	1	28	1806013	35	51600.4	424695	124	119292	4		AGT	3.1	Full	Full	Full	-	I332V	Q259R
PHE_25161	PHE_25161	ERR1359834	1	28	1806635	43	42014.8	697495	121	119095	4		AGT	3.1	Full	Full	Full	-	I332V	Q259R
PHE_26020	PHE_26020	ERR1359442	1	28	1800727	46	39146.2	697345	121	203580	4		AGT	3.1	Full	Full	Full	-	I332V	Q259R
PHE_26042	PHE_26042	ERR1359523	1	28	1802409	44	40963.8	697739	121	203590	4		AGT	3.1	Full	Full	Full	-	I332V, 407 STOP	Q259R
PHE_27663	PHE_27663	ERR1359389	1	28	1799191	35	51405.5	751280	124	203579	4		AGT	3.1	Full	Full	Full	-	I332V	Q259R
PHE_27669	PHE_27669	ERR1359419	1	28	1801316	48	37527.4	307841	121	118851	4		AGT	3.1	Full	Full	Full	-	I332V	Q259R
PHE_27672	PHE_27672	ERR1359492	1	28	1801336	36	50037.1	650207	121	182870	4		AGT	3.1	Full	Full	Full	-	V227A, I332V	Q259R
PHE_27675	PHE_27675	ERR1359427	1	28	1840250	54	34078.7	477791	121	113101	4		AGT	3.1	Full	Full	Full	-	I332V	Q259R
PHE_27677	PHE_27677	ERR1359799	1	28	1841813	55	33487.5	483833	121	104524	4		AGT	3.1	Full	Full	Full	S213F	I332V	Q259R
PHE_27678	PHE_27678	ERR1359864	1	28	1801396	45	40031	697644	121	203680	4		AGT	3.1	Full	Full	Full	-	I332V	Q259R
PHE_27680	PHE_27680	ERR1359755	1	28	1800454	37	48660.9	697457	123	203580	4		AGT	3.1	Full	Full	Full	-	I332V	Q259R
PHE_27705	PHE_27705	ERR1359818	1	28	1800583	44	40922.3	494560	117	119356	4		AGT	3.1	Full	STOP	Full	-	I332V	Q259R
PHE_27719	PHE_27719	ERR1359610	1	28	1761052	58	30363	225703	121	101819	4		AGT	3.1	Full	Full	Full	-	I332V	Q259R, 413 STOP
PHE_30584	PHE_30584	ERR1359421	1	28	1801250	59	30529.7	336447	121	94308	4		AGT	3.1	Full	Full	Full	-	I332V	Q259R
PHE_30593	PHE_30593	ERR1359608	1	28	1801300	42	42888.1	697532	121	203660	4		AGT	3.1	Full	Full	Full	-	I332V	Q259R
PHE_30597	PHE_30597	ERR1359724	1	28	1806037	48	37625.8	327425	122	93404	4		AGT	3.1	Full	Full	Full	-	I332V	Q259R
PHE_30608	PHE_30608	ERR1359705	1	28	1800247	40	45006.2	697608	121	203590	4		AGT	3.1	Full	Full	Full	-	I332V	Q259R
PHE_30629	PHE_30629	ERR1359670	1	28	1801212	44	40936.6	672836	121	118875	4		AGT	3.1	Full	Full	Full	-	I332V	Q259R
PHE_30630	PHE_30630	ERR1359562	1	28	1801429	63	28594.1	221309	121	94444	4		AGT	3.1	Full	Full	Full	-	I332V	Q259R
PHE_30631	PHE_30631	ERR1359515	1	28	1805735	36	50159.3	697572	121	122750	4		AGT	3.1	Full	Full	Full	-	I332V	Q259R
PHE_30632	PHE_30632	ERR1359387	1	28	1880807	93	20223.7	112042	121	79036	4		AGT	3.1	Full	Full	Full	-	35 STOP	Q259R
PHE_30637	PHE_30637	ERR1359477	1	28	1800775	45	40017.2	594054	121	160357	4		AGT	3.1	Full	Full	Full	-	I332V	Q259R
PHE_30644	PHE_30644	ERR1359560	1	28	1801754	62	29060.5	144212	121	75321	4		AGT	3.1	Full	Full	Full	-	I332V	Q259R
PHE_30648	PHE_30648	ERR1359336	1	28	1800395	43	41869.7	697584	121	203580	4		AGT	3.1	Full	Full	Full	-	I332V	Q259R
PHE_30653	PHE_30653	ERR1359680	1	28	1799802	32	56243.8	697477	124	203590	4		AGT	3.1	Full	Full	Full	-	I332V	Q259R
PHE_32239	PHE_32239	ERR1359695	1	28	1801794	53	33996.1	349296	121	145107	4		AGT	3.1	Full	Full	Full	-	I332V	Q259R
PHE_32244	PHE_32244	ERR1359711	1	28	1799838	52	34612.3	697379	81	203545	4		AGT	3.1	Full	Full	Full	-	I332V	Q259R
PHE_33014	PHE_33014	ERR1359821	1	28	1800790	40	45019.8	632042	121	122739	4		AGT	3.1	Full	Full	Full	-	I332V	Q259R
PHE_33015	PHE_33015	ERR1359835	1	28	1801503	41	43939.1	697707	121	203558	4		AGT	3.1	Full	Full	Full	-	113 STOP	Q259R
PHE_33033	PHE_33033	ERR1359688	1	785	1801164	40	45029.1	697478	121	203590	4		AGT	3.1	Full	Full	Full	-	I332V	Q259R
PHE_37684	PHE_37684	ERR1359338	1	28	1806103	37	48813.6	697699	121	122751	4		AGT	3.1	Full	STOP	Full	-	I332V	Q259R
PHE_39593	PHE_39593	ERR1359644	1	28	1805135	36	50142.6	697467	128	122751	4		AGT	3.1	Full	Full	Full	-	I332V	Q259R
PHE_39600	PHE_39600	ERR1359732	1	28	1806724	43	42016.8	461837	124	109226	4		AGT	3.1	Full	Full	Full	-	I332V	Q259R
PHE_55067	PHE_55067	ERR1359825	1	28	1800819	36	50022.8	697607	121	203580	4		AGT	3.1	STOP	Full	Full	-	I332V	Q259R
PHE_55069	PHE_55069	ERR1359440	1	28	1801430	46	39161.5	697553	121	203580	4		AGT	3.1	Full	Full	Full	-	I332V	Q259R
PHE_55070	PHE_55070	ERR1359613	1	28	1800930	36	50025.8	697723	121	203580	4		AGT	3.1	Full	Full	Full	-	I332V	Q259R
PHE_55071	PHE_55071	ERR1359866	1	28	1841253	55	33477.3	477907	121	118730	4		AGT	3.1	Full	Full	Full	-	S232F, I332V	Q259R
PHE_55081	PHE_55081	ERR1359402	1	28	1881284	68	27665.9	476464	121	101201	4		AGT	3.1	Full	Full	Full	-	I332V	Q259R
PHE_55082	PHE_55082	ERR1359632	1	28	1800985	36	50027.4	697551	121	203580	4		AGT	3.1	Full	Full	Full	-	I332V	Q259R
PHE_55107	PHE_55107	ERR1359400	1	28	1801386	45	40030.8	697744	121	203581	4		AGT	3.1	Full	Full	Full	-	I332V	Q259R
PHE_55112	PHE_55112	ERR1359819	1	28	1800367	44	40917.4	697343	121	203580	4		AGT	3.1	Full	Full	Full	-	I332V, 407 STOP	Q259R
PHE_55121	PHE_55121	ERR1359420	1	28	1800302	42	42864.3	697459	121	203580	4		AGT	3.1	Full	Full	Full	-	I332V	Q259R
20152305	SRR5858561	SRR5858561	2	55	1947537	38	51251	315552	121	213037	1		GTT	2.2	Full	Full	Full	-	-	-
20152795	SRR5858325	SRR5858325	2	55	1988166	46	43221	312884	121	213238	1		GTT	2.2	Full	Full	Full	-	-	-
20153147	SRR5858403	SRR5858403	2	55	1942130	42	46241.2	371887	125	213007	1		GTT	2.2	Full	Full	Full	-	-	-
20153583	SRR5858469	SRR5858469	2	55	1864725	32	58272.7	321312	140	203143	1		GTT	2.2	Full	Full	Full	-	-	-
20154015	SRR5858523	SRR5858523	2	55	1898893	45	42197.6	312884	121	170032	1		GTT	2.2	Full	Full	Full	-	-	-
20154131	SRR5858591	SRR5858591	2	55	1896846	47	40358.4	312848	121	162499	1		GTT	2.2	Full	Full	Full	-	-	-
20154149	SRR5858624	SRR5858624	2	55	1938679	46	42145.2	312847	121	169070	1		GTT	2.2	Full	Full	Full	-	-	-
20154150	SRR5858625	SRR5858625	2	55	1897839	42	45186.6	313238	121	168946	1		GTT	2.2	Full	Full	Full	-	-	-
20154155	SRR5858634	SRR5858634	2	55	1876452	45	41698.9	313253	121	157976	1		GTT	2.2	Full	Full	Full	-	-	-
20154621	SRR5858301	SRR5858301	2	55	1938600	39	49707.7	309128	121	220927	1		GTT	2.2	Full	Full	Full	-	-	-
20154629	SRR5858292	SRR5858292	2	55	1944326	42	46293.5	313276	132	169070	1		GTT	2.2	Full	Full	Full	-	39 STOP	-
20155034	SRR5858542	SRR5858542	2	55	1898749	43	44156.9	312908	121	169068	1		GTT	2.2	Full	Full	Full	-	F488L	L76A
20155061	SRR5854179	SRR5854179	2	55	1954457	44	44419.5	321427	121	145836	1		GTT	2.2	Full	Full	Full	-	377 STOP	-
20155378	SRR5853862	SRR5853862	2	55	1898348	40	47458.7	321209	121	234995	1		GTT	2.2	Full	STOP	Full	-	-	-
20155379	SRR5853859	SRR5853859	2	55	1898885	38	49970.7	321338	121	235290	1		GTT	2.2	Full	Full	Full	-	-	-
20155616	SRR5854010	SRR5854010	2	55	1949947	40	48748.7	313488	121	162481	1		GTT	2.2	Full	Full	Full	-	-	-
20155642	SRR5853784	SRR5853784	2	55	1950020	46	42391.7	312888	121	181921	1		GTT	2.2	Full	Full	Full	-	-	-
20156360	SRR5854014	SRR5854014	2	55	1941998	43	45162.7	312820	121	213238	1		GTT	2.2	Full	Full	Full	-	-	-
20156427	SRR5854134	SRR5854134	2	55	1877891	41	45802.2	313111	121	170130	1		GTT	2.2	Full	Full	Full	-	133 STOP	-
20156446	SRR5853839	SRR5853839	2	55	1900691	51	37268.4	312885	121	169775	1		GTT	2.2	Full	Full	Full	-	-	-
20160175	SRR5853950	SRR5853950	2	55	1937835	46	42126.8	309189	121	220779	1		GTT	2.2	Full	Full	Full	-	-	-
20161087	SRR5853697	SRR5853697	2	55	1856043	33	56243.7	321361	121	235589	1		GTT	2.2	Full	Full	Full	-	-	-
20161240	SRR5853601	SRR5853601	2	55	1937554	44	44035.3	313595	132	120690	1		GTT	2.2	Full	Full	Full	-	-	87 STOP
20161333	SRR5853610	SRR5853610	2	55	1954099	37	52813.5	312989	132	220729	1		GTT	2.2	Full	Full	Full	-	-	-
20161533	SRR5853399	SRR5853399	2	55	1984661	49	40503.3	313234	121	208801	1		GTT	2.2	Full	Full	Full	-	-	-
20161871	SRR5853584	SRR5853584	2	55	1950189	39	50004.8	429055	121	287409	1		GTT	2.2	Full	Full	Full	-	-	-
20162430	SRR5853742	SRR5853742	2	55	1952012	64	30500.2	183589	121	80756	1		GTT	2.2	Full	Full	Full	-	-	-
20164917	SRR5853668	SRR5853668	2	55	1937256	38	50980.4	312827	123	162480	1		GTT	2.2	STOP	Full	Full	R119H	-	-
BSAC_bs1387	11940_6#46	ERS362069	2	55	1918484	19	100973	413417	923	270712	This study		GTT	2.2	Full	Full	Full	-	-	-
GASAR0005	12045_3#23	ERR485874	2	55	1896083	20	94804.1	313472	811	170344	2		GTT	2.2	Full	Full	Full	R66C	-	-
GASAR0014	12045_3#24	ERR485875	2	55	1893354	14	135240	317472	933	223989	2		GTT	2.2	Full	Full	Full	-	E317D	-
GASAR0059	11983_2#10	ERR473643	2	55	1907188	20	95359.4	315831	370	244498	2		GTT	2.2	Full	Full	Full	-	-	-
GASAR0068	12045_2#85	ERR485841	2	55	1948905	20	97445.2	416996	908	287621	2		GTT	2.2	Full	Full	Full	-	-	-
GASEMM0165	GASEMM0165	ERR1733881	2	55	1883120	36	52308.9	308287	129	145967	3		GTT	2.2	STOP	Full	Full	-	-	-
GASEMM0212	GASEMM0212	ERR1732480	2	55	1923400	72	26713.9	171755	121	79754	3		GTT	2.2	Full	Full	Full	-	-	-
GASEMM0225	GASEMM0225	ERR1732574	2	55	1919054	92	20859.3	114380	121	55377	3		GTT	2.2	Full	Full	Full	-	-	-
GASEMM0320	GASEMM0320	ERR1735340	2	55	1967404	81	24288.9	254452	121	99802	3		GTT	2.2	Full	Full	Full	-	-	-
GASEMM0400	GASEMM0400	ERR1732592	2	55	1914497	129	14841.1	289801	121	111834	3		GTT	2.2	Full	Full	Full	-	-	-
GASEMM0444	GASEMM0444	ERR1733871	2	55	1899136	91	20869.6	180134	121	83858	3		GTT	2.2	Full	Full	Full	-	-	V386A
GASEMM0543	GASEMM0543	ERR1733154	2	55	1896464	113	16782.9	316454	121	103957	3		GTT	2.2	STOP	Full	Full	-	-	-
GASEMM0718	GASEMM0718	ERR1732726	2	55	1882045	31	60711.1	396913	122	224761	3		GTT	2.2	Full	Full	Full	-	-	-
GASEMM0769	GASEMM0769	ERR1733239	2	55	1951663	59	33079	289282	121	104316	3		GTT	2.2	Full	Full	Full	-	-	-
GASEMM0775	GASEMM0775	ERR1732804	2	55	1910250	45	42450	313208	132	104400	3		GTT	2.2	Full	Full	Full	-	-	-
GASEMM0806	GASEMM0806	ERR1735364	2	55	1955175	82	23843.6	300523	121	190572	3		GTT	2.2	Full	Full	Full	-	-	-
GASEMM0808	GASEMM0808	ERR1733260	2	55	1959822	62	31610	313271	151	138013	3		GTT	2.2	Full	Full	Full	-	-	-
GASEMM0829	GASEMM0829	ERR1735322	2	55	1971657	77	25605.9	309570	121	104124	3		GTT	2.2	Full	Full	Full	-	-	-
GASEMM0890	GASEMM0890	ERR1732502	2	55	1910663	64	29854.1	295319	121	162601	3		GTT	2.2	Full	Full	Full	-	-	-
GASEMM1270	GASEMM1270	ERR1734481	2	55	1911370	54	35395.7	257149	121	104412	3		GTT	2.2	Full	Full	Full	-	-	-
GASEMM1272	GASEMM1272	ERR1733687	2	55	1945989	133	14631.5	172903	121	99579	3		GTT	2.2	Full	Full	Full	-	-	-
GASEMM1354	GASEMM1354	ERR1733073	2	55	1917951	56	34249.1	430024	129	268188	3		GTT	2.2	Full	Full	Full	-	-	-
GASEMM1372	GASEMM1372	ERR1735482	2	55	1929215	43	44865.5	292417	117	124995	3		GTT	2.2	Full	Full	Full	-	-	V386A
GASEMM1400	GASEMM1400	ERR1733468	2	55	1912684	49	39034.4	260661	121	103308	3		GTT	2.2	STOP	Full	Full	-	-	-
GASEMM1419	GASEMM1419	ERR1734861	2	55	1944118	65	29909.5	271629	121	145835	3		GTT	2.2	STOP	Full	Full	-	-	V386A
GASEMM1421	GASEMM1421	ERR1733207	2	55	1951136	71	27480.8	223399	121	86939	3		GTT	2.2	Full	Full	Full	-	E265K	-
GASEMM1527	GASEMM1527	ERR1734074	2	55	1907151	72	26488.2	295403	97	162610	3		GTT	2.2	Full	Full	Full	-	-	-
GASEMM1528	GASEMM1528	ERR1732947	2	55	1910044	59	32373.6	294865	121	162636	3		GTT	2.2	Full	Full	Full	-	-	-
GASEMM1529	GASEMM1529	ERR1733087	2	55	1910916	71	26914.3	290094	121	136095	3		GTT	2.2	Full	Full	Full	-	-	-
GASEMM1619	GASEMM1619	ERR1734923	2	55	1910024	45	42445	313330	117	104419	3		GTT	2.2	STOP	Full	Full	-	-	-
GASEMM1660	GASEMM1660	ERR1734764	2	55	1890872	33	57299.2	297111	125	162628	3		GTT	2.2	Full	Full	Full	-	-	-
GASEMM1703	GASEMM1703	ERR1732541	2	55	1951715	86	22694.4	245802	121	99522	3		GTT	2.2	Full	Full	Full	-	-	-
GASEMM1782	GASEMM1782	ERR1734504	2	55	1885171	89	21181.7	124305	124	70301	3		GTT	2.2	Full	Full	Full	-	-	-
GASEMM1808	GASEMM1808	ERR1734958	2	55	1910235	54	35374.7	289903	121	104308	3		GTT	2.2	Full	Full	Full	-	-	-
GASEMM1894	GASEMM1894	ERR1735089	2	55	1903764	59	32267.2	426751	121	266701	3		GTT	2.2	Full	Full	Full	-	7 STOP	-
GASEMM1916	GASEMM1916	ERR1734214	2	55	1886504	38	49644.8	393566	121	188040	3		GTT	2.2	Full	Full	Full	-	-	-
GASEMM1951	GASEMM1951	ERR1733056	2	55	1912895	75	25505.3	289858	121	136380	3		GTT	2.2	Full	Full	Full	-	-	-
GASEMM1957	GASEMM1957	ERR1732754	2	55	1911110	80	23888.9	269258	121	110780	3		GTT	2.2	Full	Full	Full	-	-	-
GASEMM2156	GASEMM2156	ERR1732995	2	55	1936496	100	19365	138630	121	54528	3		GTT	2.2	Full	Full	Full	-	-	-
GASEMM2170	GASEMM2170	ERR1734620	2	55	1905176	120	15876.5	150028	121	50973	3		GTT	2.2	Full	Full	Full	-	-	-
GASEMM2224	GASEMM2224	ERR1734365	2	55	1897605	38	49937	230274	121	136752	3		GTT	2.2	Full	Full	Full	-	-	V386A
GASEMM2861	GASEMM2861	ERR1733378	2	55	1929726	67	28801.9	187365	121	99653	3		GTT	2.2	Full	Full	Full	-	-	-
GASEMM2897	GASEMM2897	ERR1733856	2	55	1936020	69	28058.3	174626	121	86957	3		GTT	2.2	Full	Full	Full	-	E281Q	-
GASEMM2915	GASEMM2915	ERR1735122	2	55	1909382	92	20754.2	164698	121	84011	3		GTT	2.2	Full	Full	Full	-	-	-
GASEMM2989	GASEMM2989	ERR1735434	2	55	1952150	99	19718.7	166917	121	90087	3		GTT	2.2	Full	Full	Full	-	-	-
PHE_104220	PHE_104220	ERR1359563	2	55	1969004	240	8204.18	246097	121	99988	4		GTT	2.2	Full	Full	Full	-	-	-
PHE_104228	PHE_104228	ERR1359692	2	55	1899136	91	20869.6	180134	121	83858	4		GTT	2.2	Full	Full	Full	-	-	V386A
PHE_12077	PHE_12077	ERR1359745	2	55	1896464	113	16782.9	316454	121	103957	4		GTT	2.2	STOP	Full	Full	-	-	-
PHE_18915	PHE_18915	ERR1359762	2	55	1910250	45	42450	313208	132	104400	4		GTT	2.2	Full	Full	Full	-	-	-
PHE_18932	PHE_18932	ERR1359798	2	55	1959822	62	31610	313271	151	138013	4		GTT	2.2	Full	Full	Full	-	-	-
PHE_26037	PHE_26037	ERR1359622	2	55	1910663	64	29854.1	295319	121	162601	4		GTT	2.2	Full	Full	Full	-	-	-
PHE_33031	PHE_33031	ERR1359852	2	55	1971657	77	25605.9	309570	121	104124	4		GTT	2.2	Full	Full	Full	-	-	-
PHE_55087	PHE_55087	ERR1359388	2	55	1955175	82	23843.6	300523	121	190572	4		GTT	2.2	Full	Full	Full	-	-	-
20151906	SRR5858636	SRR5858636	3	15	1839521	67	27455.5	275760	121	195216	1		AGT	3.1	Full	Full	Full	-	E252G	I203N, L247F, D396D, I404T, 416 STOP
20152164	SRR5858277	SRR5858277	3	15	1894908	98	19335.8	251284	121	190065	1		AGT	3.1	Full	Full	Full	-	E252G	I203N, L247F, D396D, I404T, 416 STOP
20152757	SRR5858289	SRR5858289	3	15	1841667	50	36833.3	531231	121	195215	1		AGT	3.1	Full	Full	Full	-	E252G	I203N, L247F, D396D, I404T, 416 STOP
20153597	SRR5858476	SRR5858476	3	15	1862616	59	31569.8	516436	121	196664	1		AGT	3.1	Full	Full	Full	-	35 STOP	I203N, L247F, D396D, I404T, 416 STOP
20154133	SRR5858589	SRR5858589	3	15	1830727	62	29527.8	516425	121	196685	1		AGT	3.1	Full	Full	Full	-	-	I203N, L247F, D396D, I404T, 416 STOP
20154166	SRR5858286	SRR5858286	3	15	1863389	63	29577.6	516804	121	196685	1		AGT	3.1	Full	Full	Full	-	-	L98V, I203N, L247F, D396D, I404T, 416 STOP
20154799	SRR5858377	SRR5858377	3	15	1830485	65	28161.3	516440	121	196684	1		AGT	3.1	Full	Full	Full	197 STOP	-	I203N, L247F, D396D, I404T, 416 STOP
20154813	SRR5858358	SRR5858358	3	15	1822023	45	40489.4	516438	121	196685	1		AGT	3.1	Full	Full	Full	-	-	I203N, L247F, D396D, I404T, 416 STOP
20155031	SRR5858702	SRR5858702	3	15	1863277	66	28231.5	516438	121	196685	1		AGT	3.1	Full	Full	Full	-	369 STOP	L98V, I203N, L247F, D396D, I404T, 416 STOP
20155041	SRR5858543	SRR5858543	3	15	1791014	35	51171.8	488552	122	196540	1		AGT	3.1	Full	Full	Full	-	E252G	I203N, L247F, D396D, I404T, 416 STOP
20155045	SRR5854055	SRR5854055	3	15	1861972	64	29093.3	516439	121	196686	1		AGT	3.1	Full	Full	Full	-	-	L98V, I203N, L247F, D396D, I404T, 416 STOP
20155054	SRR5854187	SRR5854187	3	15	1829157	59	31002.7	516438	121	196685	1		AGT	3.1	Full	Full	Full	-	-	I203N, L247F, D396D, I404T, 416 STOP
20155067	SRR5853828	SRR5853828	3	15	1833418	59	31074.9	516437	121	170770	1		AGT	3.1	Full	Full	Full	-	-	I203N, L247F, D396D, I404T, 416 STOP
20155385	SRR5854191	SRR5854191	3	15	1895275	50	37905.5	459332	123	249580	1		AGT	3.1	Full	Full	Full	-	E252G	I203N, L247F, D396D, I404T, 416 STOP
20155606	SRR5854112	SRR5854112	3	15	1822582	45	40501.8	516786	121	196685	1		AGT	3.1	Full	Full	Full	-	-	I203N, L247F, D396D, I404T, 416 STOP
20155607	SRR5854109	SRR5854109	3	15	1863307	63	29576.3	516423	121	175471	1		AGT	3.1	Full	Full	Full	-	-	L98V, I203N, L247F, D396D, I404T, 416 STOP
20155625	SRR5854001	SRR5854001	3	15	1822010	51	35725.7	516809	121	187608	1		AGT	3.1	Full	Full	Full	-	-	I203N, L247F, D396D, I404T, 416 STOP
20155628	SRR5853870	SRR5853870	3	15	1820669	43	42341.1	516435	121	221017	1		AGT	3.1	Full	Full	Full	-	334 STOP	I203N, L247F, D396D, I404T, 416 STOP
20155630	SRR5853872	SRR5853872	3	15	1825263	40	45631.6	604456	121	227250	1		AGT	3.1	Full	Full	Full	-	-	I203N, L247F, D396D, I404T, 416 STOP
20155635	SRR5853877	SRR5853877	3	15	1828718	51	35857.2	516437	123	196685	1		AGT	3.1	Full	Full	Full	-	-	I203N, L247F, D396D, I404T, 416 STOP
20155646	SRR5854142	SRR5854142	3	15	1826011	41	44536.8	516436	126	187608	1		AGT	3.1	Full	Full	Full	-	-	I203N, L247F, D396D, I404T, 416 STOP
20155650	SRR5854146	SRR5854146	3	15	1828367	51	35850.3	516801	121	196694	1		AGT	3.1	STOP	Full	Full	-	-	I203N, L247F, D396D, I404T, 416 STOP
20156162	SRR5853923	SRR5853923	3	15	1827931	61	29966.1	516436	121	175659	1		AGT	3.1	Full	Full	Full	-	264 STOP	I203N, L247F, D396D, I404T, 416 STOP
20156173	SRR5854206	SRR5854206	3	15	1827167	62	29470.4	516420	121	170770	1		AGT	3.1	Full	Full	Full	G35V	-	I203N, L247F, D396D, I404T, 416 STOP
20156184	SRR5854252	SRR5854252	3	15	1829119	56	32662.8	516135	121	196665	1		AGT	3.1	STOP	Full	Full	-	-	I203N, L247F, D396D, I404T, 416 STOP
20156720	SRR5854256	SRR5854256	3	15	1861089	51	36491.9	425286	121	249594	1		AGT	3.1	Full	Full	Full	27 STOP	E252G	F57I, I203N, L247F, D396D, I404T, 416 STOP
20156778	SRR5854118	SRR5854118	3	15	1822852	53	34393.4	516441	121	221162	1		AGT	3.1	Full	Full	Full	-	-	I203N, L247F, D396D, I404T, 416 STOP
20156779	SRR5854119	SRR5854119	3	15	1821569	51	35717	516419	121	196686	1		AGT	3.1	Full	Full	Full	-	-	I203N, L247F, D396D, I404T, 416 STOP
20156780	SRR5854116	SRR5854116	3	15	1832283	43	42611.2	516968	121	196686	1		AGT	3.1	Full	Full	Full	-	-	I203N, L247F, D396D, I404T, 416 STOP
20160321	SRR5853913	SRR5853913	3	15	1832621	59	31061.4	648424	121	196682	1		AGT	3.1	Full	Full	Full	-	E252G	I203N, L247F, D396D, I404T, 416 STOP
20160753	SRR5853419	SRR5853419	3	15	1822806	49	37200.1	516420	121	196685	1		AGT	3.1	Full	Full	Full	-	-	I203N, L247F, D396D, I404T, 416 STOP
20161429	SRR5853387	SRR5853387	3	15	1828360	56	32649.3	516438	124	196684	1		AGT	3.1	Full	Full	Full	-	-	I203N, L247F, D396D, I404T, 416 STOP
20161438	SRR5853625	SRR5853625	3	15	1828715	56	32655.6	516801	121	175659	1		AGT	3.1	Full	Full	Full	-	-	I203N, L247F, D396D, I404T, 416 STOP
20161837	SRR5853508	SRR5853508	3	15	1849594	60	30826.6	254440	123	189924	1		AGT	3.1	Full	Full	Full	-	E252G	I203N, L247F, D396D, I404T, 416 STOP
20162273	SRR5853442	SRR5853442	3	15	1846953	53	34848.2	276113	121	195226	1		AGT	3.1	Full	Full	Full	-	381 STOP	I203N, L247F, D396D, I404T, 416 STOP
20162424	SRR5853744	SRR5853744	3	15	1828416	55	33243.9	516788	121	175659	1		AGT	3.1	Full	Full	Full	N193D	-	I203N, L247F, D396D, I404T, 416 STOP
20162657	SRR5853348	SRR5853348	3	15	1831046	67	27329	407358	121	132887	1		AGT	3.1	Full	Full	Full	-	-	I203N, L247F, D396D, I404T, 416 STOP
20162673	SRR5853605	SRR5853605	3	15	1827879	70	26112.6	516421	121	166318	1		AGT	3.1	Full	Full	Full	-	-	I203N, L247F, D396D, I404T, 416 STOP
BSAC_bs1176	11940_6#19	ERS362042	3	315	1825498	24	76062.4	516480	307	188620	This study		AGT	3.1	Full	Full	Full	-	163 STOP	I203N, L247F, D396D, I404T, 416 STOP
BSAC_bs1267	11940_6#26	ERS362050	3	15	1831841	14	130846	283942	320	196782	This study		AGT	3.1	Full	Full	Full	-	-	I203N, L247F, D396D, I404T, 416 STOP
BSAC_bs1414	11940_6#50	ERS362073	3	15	1831359	15	122091	309984	316	205115	This study		AGT	3.1	Full	Full	Full	-	-	I203N, L247F, D396D, I404T, 416 STOP
BSAC_bs1815	11982_5#58	ERS361980	3	315	1860599	20	93029.9	516490	315	206287	This study		AGT	3.1	Full	Full	Full	-	-	I203N, L247F, D396D, I404T, 416 STOP
BSAC_bs1911	11982_5#63	ERS361985	3	1103	1859244	24	77468.5	516487	307	190113	This study		AGT	3.1	Full	Full	Full	-	-	I203N, L247F, D396D, I404T, 416 STOP
BSAC_bs1916	11982_5#72	ERS361994	3	315	1818852	23	79080.5	516540	315	176294	This study		AGT	3.1	Full	Full	Full	-	-	I203N, L247F, D396D, I404T, 416 STOP
BSAC_bs2070	11982_5#76	ERS361998	3	315	1819660	19	95771.6	517689	1584	188618	This study		AGT	3.1	Full	Full	Full	-	-	I203N, L247F, D396D, I404T, 416 STOP
BSAC_bs2095	11982_5#79	ERS362001	3	315	1859500	20	92975	516496	329	190628	This study		AGT	3.1	Full	Full	Full	-	-	I203N, L247F, D396D, I404T, 416 STOP
BSAC_bs2162	11982_5#90	ERS362012	3	315	1860436	22	84565.3	687718	307	176235	This study		AGT	3.1	Full	Full	Full	-	468 STOP	I203N, L247F, D396D, I404T, 416 STOP
BSAC_bs2207	11940_6#92	ERS362132	3	406	1845525	23	80240.2	516462	1233	196795	This study		AGT	3.1	Full	Full	Full	-	-	I203N, L247F, D396D, I404T, 416 STOP
BSAC_bs2223	11940_6#93	ERS362133	3	315	1858516	19	97816.6	516524	696	264667	This study		AGT	3.1	Full	Full	Full	-	410 STOP	I203N, L247F, D396D, I404T, 416 STOP
BSAC_bs224	11982_4#94	ERS361921	3	315	1861377	25	74455.1	519020	307	187706	This study		AGT	3.1	Full	Full	Full	-	39 STOP	I203N, L247F, D396D, I404T, 416 STOP
BSAC_bs2367	12045_3#3	ERS362157	3	15	1859909	22	84541.3	516499	307	177208	This study		AGT	3.1	Full	Full	Full	-	-	I203N, L247F, D396D, I404T, 416 STOP
BSAC_bs25	11983_2#35	ERS361829	3	406	1858780	17	109340	516469	696	227892	This study		AGT	3.1	Full	Full	Full	-	35 STOP	I203N, L247F, D396D, I404T, 416 STOP
BSAC_bs399	12045_3#14	ERS362170	3	406	1820155	18	101120	518888	1022	199107	This study		AGT	3.1	Full	Full	Full	-	-	I203N, L247F, D396D, I404T, 416 STOP
BSAC_bs462	11983_2#57	ERS361870	3	315	1820689	22	82758.6	516495	1229	193531	This study		AGT	3.1	Full	Full	Full	-	-	I203N, L247F, D396D, I404T, 416 STOP
BSAC_bs515	11982_4#65	ERS361879	3	315	1859151	25	74366	516495	336	200268	This study		AGT	3.1	Full	Full	Full	-	-	I203N, L247F, D396D, I404T, 416 STOP
BSAC_bs561	11982_4#96	ERS361923	3	315	1859651	22	84529.6	518786	315	176206	This study		AGT	3.1	Full	Full	Full	-	A206T	I203N, L247F, D396D, I404T, 416 STOP
BSAC_bs573	11982_4#71	ERS361888	3	315	1858076	23	80785.9	607717	307	177096	This study		AGT	3.1	Full	Full	Full	-	-	V182I, I203N, L247F, D396N, 416 STOP
BSAC_bs639	11983_2#67	ERS361893	3	15	1870677	17	110040	677501	336	269071	This study		AGT	3.1	Full	Full	Full	-	-	I203N, L247F, D396D, I404T, 416 STOP
BSAC_bs653	11983_2#69	ERS361895	3	315	1858395	23	80799.8	590249	374	196752	This study		AGT	3.1	Full	Full	Full	-	-	I203N, L247F, D396D, I404T, 416 STOP
BSAC_bs683	11982_4#74	ERS361898	3	406	1860720	27	68915.6	516476	320	193350	This study		AGT	3.1	Full	Full	Full	-	-	I203N, L247F, D396D, I404T, 416 STOP
BSAC_bs691	11983_2#72	ERS361907	3	315	1858858	37	50239.4	273255	320	196736	This study		AGT	3.1	Full	Full	Full	-	387 STOP	I203N, L247F, D396D, I404T, 416 STOP
BSAC_bs821	11982_5#14	ERS361936	3	315	1857908	25	74316.3	517694	307	175729	This study		AGT	3.1	Full	Full	Full	-	-	I203N, L247F, D396D, I404T, 416 STOP
BSAC_bs826	11983_2#88	ERS362114	3	315	1860141	22	84551.9	516858	307	191278	This study		AGT	3.1	Full	Full	Full	-	M260I	I203N, L247F, D396D, I404T, 416 STOP
BSAC_bs841	11982_5#17	ERS361939	3	315	1857557	22	84434.4	516495	793	175704	This study		AGT	3.1	Full	Full	Full	-	-	I203N, L247F, D396D, I404T, 416 STOP
BSAC_bs926	11982_5#27	ERS361949	3	315	1822498	25	72899.9	371788	372	187737	This study		AGT	3.1	Full	Full	Full	22 STOP	-	I203N, L247F, D396D, I404T, 416 STOP
BSAC_bs975	11983_2#90	ERS362119	3	315	1861860	21	88660	516856	315	191455	This study		AGT	3.1	Full	Full	Full	-	-	I203N, L247F, D396D, I404T, 416 STOP
GASAR0006	11982_4#24	ERR473471	3	15	1861292	25	74451.7	516854	307	176303	2		AGT	3.1	Full	Full	Full	-	-	I203N, L247F, D396D, I404T, 416 STOP
GASAR0008	11983_2#22	ERR473655	3	15	1881861	31	60705.2	251356	453	195302	2		AGT	3.1	Full	Full	Full	-	46 STOP	I203N, L247F, D396D, I404T, 416 STOP
GASAR0015	12045_2#79	ERR485835	3	315	1819827	19	95780.4	516491	315	228022	2		AGT	3.1	Full	Full	Full	-	-	I203N, L247F, D396D, I404T, 416 STOP
GASAR0034	12045_2#83	ERR485839	3	15	1860469	19	97919.4	516487	307	197943	2		AGT	3.1	Full	Full	Full	-	221 STOP	I203N, L247F, D396D, I404T, 416 STOP
GASAR0051	12045_2#91	ERR485847	3	15	1861426	26	71593.3	516856	315	176298	2		AGT	3.1	Full	Full	Full	-	-	I203N, L247F, D396D, I404T, 416 STOP
GASAR0062	11982_4#32	ERR473478	3	15	1859807	24	77492	516491	315	227944	2		AGT	3.1	Full	Full	Full	-	-	I203N, L247F, D396D, I404T, 416 STOP
GASAR0096	11983_2#27	ERR473660	3	15	1858779	20	92938.9	516445	386	196888	2		AGT	3.1	Full	Full	Full	-	407 STOP	I203N, L247F, D396D, I404T, 416 STOP
GASEMM0175	GASEMM0175	ERR1732727	3	15	1879092	115	16339.9	250895	105	170683	3		AGT	3.1	Full	Full	Full	-	E252G	I203N, L247F, D396D, I404T, 416 STOP
GASEMM0180	GASEMM0180	ERR1735223	3	15	1872528	126	14861.3	240804	89	167001	3		AGT	3.1	Full	Full	Full	-	E252G	I203N, L247F, D396D, I404T, 416 STOP
GASEMM0223	GASEMM0223	ERR1733789	3	15	1791762	64	27996.3	222857	121	114789	3		AGT	3.1	Full	Full	Full	-	E252G	I203N, L247F, D396D, I404T, 416 STOP
GASEMM0224	GASEMM0224	ERR1735003	3	15	1850328	95	19477.1	490209	121	170092	3		AGT	3.1	Full	Full	Full	-	E252G	I203N, L247F, D396D, I404T, 416 STOP
GASEMM0226	GASEMM0226	ERR1733372	3	15	1801108	34	52973.8	488370	135	176146	3		AGT	3.1	Full	Full	Full	-	E252G	I203N, L247F, D396D, I404T, 416 STOP
GASEMM0227	GASEMM0227	ERR1733939	3	15	1791884	61	29375.2	328647	121	101096	3		AGT	3.1	Full	Full	Full	-	E252G	I203N, L247F, D396D, I404T, 416 STOP
GASEMM0229	GASEMM0229	ERR1733576	3	15	1791204	41	43687.9	488492	121	170970	3		AGT	3.1	Full	Full	Full	-	E252G	I203N, L247F, D396D, I404T, 416 STOP
GASEMM0230	GASEMM0230	ERR1734023	3	15	1791585	53	33803.5	265577	109	170732	3		AGT	3.1	Full	Full	Full	-	E252G	I203N, L247F, D396D, I404T, 416 STOP
GASEMM0231	GASEMM0231	ERR1734793	3	15	1791524	51	35127.9	488370	121	132883	3		AGT	3.1	Full	Full	Full	-	E252G	I203N, L247F, D396D, I404T, 416 STOP
GASEMM0237	GASEMM0237	ERR1734390	3	15	1863042	96	19406.7	516789	121	132984	3		AGT	3.1	Full	Full	Full	-	-	I203N, L247F, D396D, I404T, 416 STOP
GASEMM0241	GASEMM0241	ERR1734169	3	406	1822511	58	31422.6	516787	121	187422	3		AGT	3.1	Full	Full	Full	-	-	I203N, L247F, D396D, I404T, 416 STOP
GASEMM0243	GASEMM0243	ERR1732907	3	15	1864483	93	20048.2	205942	121	137595	3		AGT	3.1	Full	Full	Full	-	-	I203N, L247F, D396D, I404T, 416 STOP
GASEMM0244	GASEMM0244	ERR1735273	3	15	1864027	89	20944.1	516802	121	159643	3		AGT	3.1	Full	Full	Full	-	-	I203N, L247F, D396D, I404T, 416 STOP
GASEMM0245	GASEMM0245	ERR1734426	3	15	1804163	40	45104.1	493905	121	209874	3		AGT	3.1	Full	Full	Full	-	T214M	I203N, L247F, D396D, I404T, 416 STOP
GASEMM0247	GASEMM0247	ERR1734687	3	406	1827290	57	32057.7	516904	121	170696	3		AGT	3.1	Full	Full	Full	-	-	I203N, L247F, D396D, I404T, 416 STOP
GASEMM0249	GASEMM0249	ERR1734400	3	15	1868089	75	24907.8	516423	121	162503	3		AGT	3.1	Full	Full	Full	-	-	I203N, L247F, D396D, I404T, 416 STOP
GASEMM0250	GASEMM0250	ERR1733052	3	406	1864528	80	23306.6	516420	121	132883	3		AGT	3.1	Full	Full	Full	-	-	I203N, L247F, D396D, I404T, 416 STOP
GASEMM0258	GASEMM0258	ERR1734662	3	315	1827703	53	34485	516783	121	187609	3		AGT	3.1	Full	Full	Full	-	-	I203N, L247F, D396D, I404T, 416 STOP
GASEMM0259	GASEMM0259	ERR1732673	3	15	1862864	90	20698.5	516786	121	162851	3		AGT	3.1	Full	Full	Full	-	160 STOP	I203N, L247F, D396D, I404T, 416 STOP
GASEMM0262	GASEMM0262	ERR1734699	3	15	1792120	59	30374.9	222835	121	147456	3		AGT	3.1	Full	Full	Full	-	E252G	I203N, L247F, D396D, I404T, 416 STOP
GASEMM0263	GASEMM0263	ERR1734628	3	406	1822319	50	36446.4	516789	121	187453	3		AGT	3.1	Full	Full	Full	-	-	I203N, L247F, D396D, I404T, 416 STOP
GASEMM0267	GASEMM0267	ERR1734238	3	315	1820924	57	31946	516433	121	187622	3		AGT	3.1	Full	Full	Full	-	-	I203N, L247F, D396D, I404T, 416 STOP
GASEMM0270	GASEMM0270	ERR1733054	3	15	1868986	71	26323.8	516732	121	148218	3		AGT	3.1	Full	Full	Full	-	-	I203N, L247F, D396D, I404T, 416 STOP
GASEMM0271	GASEMM0271	ERR1734635	3	15	1870195	75	24935.9	516716	121	170792	3		AGT	3.1	Full	STOP	Full	-	-	I203N, L247F, D396D, I404T, 416 STOP
GASEMM0273	GASEMM0273	ERR1734372	3	315	1863790	82	22729.2	516784	121	148190	3		AGT	3.1	Full	Full	Full	-	-	I203N, L247F, D396D, I404T, 416 STOP
GASEMM0276	GASEMM0276	ERR1732758	3	315	1863505	77	24201.4	516785	121	148191	3		AGT	3.1	Full	Full	Full	-	-	I203N, L247F, D396D, I404T, 416 STOP
GASEMM0278	GASEMM0278	ERR1734507	3	315	1862234	78	23874.8	516807	121	138354	3		AGT	3.1	Full	Full	Full	-	-	I203N, L247F, D396D, I404T, 416 STOP
GASEMM0279	GASEMM0279	ERR1734414	3	15	1867320	74	25234	516414	119	170818	3		AGT	3.1	Full	Full	Full	-	-	I203N, L247F, D396D, I404T, 416 STOP
GASEMM0281	GASEMM0281	ERR1734653	3	15	1856377	147	12628.4	516468	121	159570	3		AGT	3.1	Full	Full	Full	R118C	-	I203N, L247F, D396D, I404T, 416 STOP
GASEMM0287	GASEMM0287	ERR1735104	3	15	1856721	157	11826.2	516402	117	132879	3		AGT	3.1	Full	Full	Full	-	-	I203N, L247F, D396D, I404T, 416 STOP
GASEMM0292	GASEMM0292	ERR1732926	3	315	1860790	136	13682.3	323855	121	133075	3		AGT	3.1	Full	Full	Full	-	-	I203N, L247F, D396D, I404T, 416 STOP
GASEMM0293	GASEMM0293	ERR1734139	3	315	1861246	148	12576	193096	121	87353	3		AGT	3.1	Full	Full	Full	-	109 STOP	I203N, L247F, D396D, I404T, 416 STOP
GASEMM0297	GASEMM0297	ERR1734860	3	315	1857633	174	10676	516532	121	148207	3		AGT	3.1	Full	Full	Full	-	-	I203N, L247F, D396D, I404T, 416 STOP
GASEMM0300	GASEMM0300	ERR1732516	3	315	1860749	138	13483.7	516424	121	148318	3		AGT	3.1	Full	Full	Full	-	-	I203N, L247F, D396D, I404T, 416 STOP
GASEMM0301	GASEMM0301	ERR1733692	3	315	1859378	175	10625	554584	121	132883	3		AGT	3.1	Full	Full	Full	-	-	I203N, L247F, D396D, I404T, 416 STOP
GASEMM0309	GASEMM0309	ERR1734144	3	315	1860163	145	12828.7	465330	121	170144	3		AGT	3.1	Full	Full	Full	-	-	I203N, L247F, D396D, I404T, 416 STOP
GASEMM0310	GASEMM0310	ERR1733554	3	15	1857396	157	11830.5	515957	121	148197	3		AGT	3.1	Full	STOP	Full	-	-	I203N, L247F, D396D, I404T, 416 STOP
GASEMM0314	GASEMM0314	ERR1733394	3	315	1867216	186	10038.8	685128	121	132883	3		AGT	3.1	Full	Full	Full	-	-	I203N, L247F, D396D, I404T, 416 STOP
GASEMM0315	GASEMM0315	ERR1735118	3	315	1859947	153	12156.5	516441	121	120886	3		AGT	3.1	Full	Full	Full	-	-	I203N, L247F, D396D, I404T, 416 STOP
GASEMM0316	GASEMM0316	ERR1732830	3	315	1828307	114	16037.8	685455	121	132883	3		AGT	3.1	Full	Full	Full	-	-	I203N, L247F, D396D, I404T, 416 STOP
GASEMM0317	GASEMM0317	ERR1734531	3	15	1858968	162	11475.1	516420	121	132884	3		AGT	3.1	Full	Full	Full	-	407 STOP	I203N, L247F, D396D, I404T, 416 STOP
GASEMM0322	GASEMM0322	ERR1733491	3	15	1860152	142	13099.7	516431	121	132884	3		AGT	3.1	Full	Full	Full	-	35 STOP	I203N, L247F, D396D, I404T, 416 STOP
GASEMM0324	GASEMM0324	ERR1733459	3	315	1864618	94	19836.4	516799	121	170697	3		AGT	3.1	Full	Full	Full	-	-	I203N, L247F, D396D, I404T, 416 STOP
GASEMM0327	GASEMM0327	ERR1734942	3	15	1788872	103	17367.7	488000	121	170142	3		AGT	3.1	Full	Full	Full	-	E252G	I203N, L247F, D396D, I404T, 416 STOP
GASEMM0334	GASEMM0334	ERR1734255	3	15	1858610	192	9680.26	495506	93	170137	3		AGT	3.1	Full	Full	Full	-	35 STOP	I203N, L247F, D396D, I404T, 416 STOP
GASEMM0337	GASEMM0337	ERR1733565	3	15	1860389	148	12570.2	518897	121	132884	3		AGT	3.1	Full	Full	Full	-	-	I203N, L247F, D396D, I404T, 416 STOP
GASEMM0338	GASEMM0338	ERR1733175	3	15	1860015	153	12157	516463	117	148213	3		AGT	3.1	Full	Full	Full	-	-	I203N, L247F, D396D, I404T, 416 STOP
GASEMM0339	GASEMM0339	ERR1733802	3	315	1861290	157	11855.4	554584	121	132883	3		AGT	3.1	Full	Full	Full	-	-	I203N, L247F, D396D, I404T, 416 STOP
GASEMM0340	GASEMM0340	ERR1735049	3	15	1859124	142	13092.4	516559	121	132883	3		AGT	3.1	Full	Full	Full	-	-	I203N, L247F, D396D, I404T, 416 STOP
GASEMM0342	GASEMM0342	ERR1733058	3	315	1858440	138	13467	516513	121	148199	3		AGT	3.1	Full	Full	Full	-	T42I	I203N, L247F, D396D, I404T, 416 STOP
GASEMM0343	GASEMM0343	ERR1734099	3	315	1858599	141	13181.5	554582	121	132299	3		AGT	3.1	Full	STOP	Full	R119S	-	I203N, L247F, D396D, I404T, 416 STOP
GASEMM0344	GASEMM0344	ERR1733960	3	315	1859381	148	12563.4	516407	109	132871	3		AGT	3.1	Full	Full	Full	-	-	I203N, L247F, D396D, I404T, 416 STOP
GASEMM0345	GASEMM0345	ERR1734045	3	315	1858478	152	12226.8	265572	121	132883	3		AGT	3.1	Full	STOP	Full	R119S	-	I203N, L247F, D396D, I404T, 416 STOP
GASEMM0347	GASEMM0347	ERR1733574	3	315	1859299	141	13186.5	519124	121	132883	3		AGT	3.1	Full	Full	Full	-	-	I203N, L247F, D396D, I404T, 416 STOP
GASEMM0348	GASEMM0348	ERR1734094	3	315	1860033	135	13778	349346	121	132218	3		AGT	3.1	Full	Full	Full	-	-	I203N, L247F, D396D, I404T, 416 STOP
GASEMM0349	GASEMM0349	ERR1734582	3	15	1859907	121	15371.1	516436	121	132866	3		AGT	3.1	Full	Full	Full	-	-	I203N, L247F, D396D, I404T, 416 STOP
GASEMM0356	GASEMM0356	ERR1734209	3	315	1821172	105	17344.5	265597	121	170291	3		AGT	3.1	Full	Full	Full	-	-	I203N, L247F, D396D, I404T, 416 STOP
GASEMM0357	GASEMM0357	ERR1735448	3	315	1820307	105	17336.3	516418	121	187503	3		AGT	3.1	Full	Full	Full	-	-	I203N, L247F, D396D, I404T, 416 STOP
GASEMM0370	GASEMM0370	ERR1733971	3	315	1857954	168	11059.2	516196	121	170071	3		AGT	3.1	STOP	Full	Full	-	-	I203N, L247F, D396D, I404T, 416 STOP
GASEMM0371	GASEMM0371	ERR1734166	3	15	1855629	167	11111.5	516052	121	159658	3		AGT	3.1	Full	Full	Full	-	-	I203N, L247F, D396D, I404T, 416 STOP
GASEMM0372	GASEMM0372	ERR1733368	3	315	1859927	178	10449	516173	121	132883	3		AGT	3.1	Full	Full	Full	-	-	I203N, L247F, D396D, I404T, 416 STOP
GASEMM0373	GASEMM0373	ERR1734315	3	315	1864035	72	25889.4	516800	122	148199	3		AGT	3.1	Full	Full	Full	-	-	I203N, L247F, D396D, I404T, 416 STOP
GASEMM0376	GASEMM0376	ERR1732508	3	15	1857926	168	11059.1	265561	121	132883	3		AGT	3.1	Full	Full	Full	-	-	I203N, L247F, D396D, I404T, 416 STOP
GASEMM0378	GASEMM0378	ERR1734552	3	315	1860511	149	12486.6	385497	121	147598	3		AGT	3.1	Full	Full	Full	-	-	I203N, L247F, D396D, I404T, 416 STOP
GASEMM0380	GASEMM0380	ERR1733462	3	315	1856672	175	10609.5	388002	121	132166	3		AGT	3.1	Full	Full	Full	-	-	I203N, L247F, D396D, I404T, 416 STOP
GASEMM0383	GASEMM0383	ERR1733106	3	15	1855918	257	7221.47	328690	77	90652	3		AGT	3.1	Full	Full	Full	-	L295P	I203N, L247F, D396D, I404T, 416 STOP
GASEMM0388	GASEMM0388	ERR1734763	3	315	1821638	115	15840.3	300995	121	132862	3		AGT	3.1	Full	Full	Full	-	-	I203N, L247F, D396D, I404T, 416 STOP
GASEMM0390	GASEMM0390	ERR1732782	3	315	1860048	182	10220	214836	121	128480	3		AGT	3.1	Full	Full	Full	-	-	I203N, L247F, D396D, I404T, 416 STOP
GASEMM0393	GASEMM0393	ERR1735304	3	315	1821062	108	16861.7	516620	121	130544	3		AGT	3.1	Full	Full	Full	-	-	I203N, L247F, D396D, I404T, 416 STOP
GASEMM0395	GASEMM0395	ERR1733422	3	315	1820012	128	14218.8	384688	121	175646	3		AGT	3.1	Full	Full	Full	-	-	I203N, L247F, D396D, I404T, 416 STOP
GASEMM0396	GASEMM0396	ERR1734444	3	315	1816837	130	13975.7	462250	121	132862	3		AGT	3.1	Full	Full	Full	-	-	I203N, L247F, D396D, I404T, 416 STOP
GASEMM0401	GASEMM0401	ERR1735339	3	315	1821094	122	14927	385345	121	148216	3		AGT	3.1	STOP	Full	Full	-	-	I203N, L247F, D396D, I404T, 416 STOP
GASEMM0405	GASEMM0405	ERR1735063	3	15	1860475	170	10944	384853	121	175658	3		AGT	3.1	Full	Full	Full	-	-	I203N, L247F, D396D, I404T, 416 STOP
GASEMM0412	GASEMM0412	ERR1733027	3	315	1818667	129	14098.2	630728	121	132862	3		AGT	3.1	Full	Full	Full	-	35 STOP	I203N, L247F, D396D, I404T, 416 STOP
GASEMM0413	GASEMM0413	ERR1733814	3	315	1820099	118	15424.6	664780	121	175646	3		AGT	3.1	Full	Full	Full	-	5 STOP	I203N, L247F, D396D, I404T, 416 STOP
GASEMM0414	GASEMM0414	ERR1733007	3	315	1820754	124	14683.5	516594	121	157559	3		AGT	3.1	Full	Full	Full	-	-	I203N, L247F, D396D, I404T, 416 STOP
GASEMM0417	GASEMM0417	ERR1733907	3	315	1821726	109	16713.1	519356	121	129409	3		AGT	3.1	Full	Full	Full	-	-	I203N, L247F, D396D, I404T, 416 STOP
GASEMM0418	GASEMM0418	ERR1733238	3	315	1821164	100	18211.6	516812	121	157608	3		AGT	3.1	Full	Full	Full	-	5 STOP	I203N, L247F, D396D, I404T, 416 STOP
GASEMM0421	GASEMM0421	ERR1733553	3	315	1864916	83	22468.9	516801	121	170786	3		AGT	3.1	Full	Full	Full	-	-	I203N, L247F, D396D, I404T, 416 STOP
GASEMM0425	GASEMM0425	ERR1735416	3	15	1864128	80	23301.6	516804	121	187619	3		AGT	3.1	Full	Full	Full	-	51 STOP	I203N, L247F, D396D, I404T, 416 STOP
GASEMM0426	GASEMM0426	ERR1735099	3	15	1863178	91	20474.5	516716	121	170766	3		AGT	3.1	Full	Full	Full	-	-	I203N, L247F, D396D, I404T, 416 STOP
GASEMM0429	GASEMM0429	ERR1732822	3	315	1861103	147	12660.6	325840	121	132883	3		AGT	3.1	Full	Full	Full	-	-	I203N, L247F, D396D, I404T, 416 STOP
GASEMM0431	GASEMM0431	ERR1733157	3	315	1860993	146	12746.5	516642	121	122353	3		AGT	3.1	Full	Full	Full	-	-	I203N, L247F, D396D, I404T, 416 STOP
GASEMM0439	GASEMM0439	ERR1734343	3	315	1820894	109	16705.5	377981	121	129409	3		AGT	3.1	Full	Full	Full	-	-	I203N, L247F, D396D, I404T, 416 STOP
GASEMM0440	GASEMM0440	ERR1734161	3	315	1861504	168	11080.4	231130	121	100534	3		AGT	3.1	Full	Full	Full	-	-	I203N, L247F, D396D, I404T, 416 STOP
GASEMM0441	GASEMM0441	ERR1734773	3	315	1861108	171	10883.7	516639	121	122272	3		AGT	3.1	Full	Full	Full	-	-	I203N, L247F, D396D, I404T, 416 STOP
GASEMM0442	GASEMM0442	ERR1733309	3	315	1860708	165	11277	401698	121	129409	3		AGT	3.1	Full	STOP	Full	-	-	I203N, L247F, D396D, I404T, 416 STOP
GASEMM0443	GASEMM0443	ERR1733086	3	315	1859967	173	10751.2	516062	121	129409	3		AGT	3.1	Full	Full	Full	-	-	I203N, L247F, D396D, I404T, 416 STOP
GASEMM0446	GASEMM0446	ERR1732658	3	315	1862554	168	11086.6	375340	121	99559	3		AGT	3.1	Full	Full	Full	-	-	I203N, L247F, D396D, I404T, 416 STOP
GASEMM0447	GASEMM0447	ERR1734223	3	315	1859852	163	11410.1	385345	121	148187	3		AGT	3.1	Full	Full	Full	-	-	I203N, L247F, D396D, I404T, 416 STOP
GASEMM0448	GASEMM0448	ERR1734130	3	15	1857179	244	7611.39	401469	81	128729	3		AGT	3.1	Full	Full	Full	-	-	I203N, L247F, D396D, I404T, 416 STOP
GASEMM0450	GASEMM0450	ERR1735148	3	15	1860084	179	10391.5	425786	121	129482	3		AGT	3.1	Full	Full	Full	-	-	I203N, L247F, D396D, I404T, 416 STOP
GASEMM0453	GASEMM0453	ERR1733031	3	315	1821667	111	16411.4	204933	121	96751	3		AGT	3.1	Full	Full	Full	-	5 STOP	I203N, L247F, D396D, I404T, 416 STOP
GASEMM0454	GASEMM0454	ERR1732960	3	15	1922944	497	3869.1	257458	121	96266	3		AGT	3.1	Full	Full	Full	-	E252G	I203N, L247F, D396D, I404T, 416 STOP
GASEMM0455	GASEMM0455	ERR1732582	3	315	1821422	121	15053.1	219633	121	128783	3		AGT	3.1	Full	Full	Full	-	-	I203N, L247F, D396D, I404T, 416 STOP
GASEMM0457	GASEMM0457	ERR1733316	3	315	1860520	133	13988.9	519100	121	132883	3		AGT	3.1	Full	Full	Full	-	-	I203N, L247F, D396D, I404T, 416 STOP
GASEMM0461	GASEMM0461	ERR1733483	3	315	1858244	144	12904.5	120643	121	50840	3		AGT	3.1	Full	Full	Full	-	-	I203N, L247F, D396D, I404T, 416 STOP
GASEMM0464	GASEMM0464	ERR1735062	3	315	1862772	174	10705.6	159678	121	68928	3		AGT	3.1	Full	Full	Full	-	-	I203N, L247F, D396D, I404T, 416 STOP
GASEMM0465	GASEMM0465	ERR1734312	3	315	1823847	154	11843.2	216061	121	111520	3		AGT	3.1	Full	Full	Full	-	-	I203N, L247F, D396D, I404T, 416 STOP
GASEMM0466	GASEMM0466	ERR1733040	3	315	1859700	155	11998.1	516180	121	170144	3		AGT	3.1	Full	Full	Full	-	-	I203N, L247F, D396D, I404T, 416 STOP
GASEMM0468	GASEMM0468	ERR1735398	3	315	1858860	151	12310.3	255731	121	129410	3		AGT	3.1	Full	Full	Full	-	-	I203N, L247F, D396D, I404T, 416 STOP
GASEMM0469	GASEMM0469	ERR1733125	3	315	1859802	162	11480.3	323284	121	87297	3		AGT	3.1	Full	Full	Full	-	-	I203N, L247F, D396D, I404T, 416 STOP
GASEMM0471	GASEMM0471	ERR1733495	3	315	1860276	152	12238.7	349428	121	132883	3		AGT	3.1	Full	Full	Full	-	-	I203N, L247F, D396D, I404T, 416 STOP
GASEMM0473	GASEMM0473	ERR1735354	3	315	1859114	180	10328.4	516027	121	132883	3		AGT	3.1	Full	Full	Full	-	-	I203N, L247F, D396D, I404T, 416 STOP
GASEMM0476	GASEMM0476	ERR1735173	3	315	1859417	143	13002.9	349558	121	132126	3		AGT	3.1	Full	Full	Full	-	-	I203N, L247F, D396D, I404T, 416 STOP
GASEMM0479	GASEMM0479	ERR1734036	3	315	1858854	155	11992.6	516434	121	132883	3		AGT	3.1	Full	Full	Full	-	-	I203N, L247F, D396D, I404T, 416 STOP
GASEMM0480	GASEMM0480	ERR1735254	3	15	1859203	178	10445	495819	121	132883	3		AGT	3.1	Full	Full	Full	-	-	I203N, L247F, D396D, I404T, 416 STOP
GASEMM0484	GASEMM0484	ERR1732527	3	406	1820204	100	18202	516420	121	170143	3		AGT	3.1	Full	Full	Full	-	-	I203N, L247F, D396D, I404T, 416 STOP
GASEMM0485	GASEMM0485	ERR1735353	3	315	1821242	101	18032.1	488502	121	132862	3		AGT	3.1	Full	Full	Full	-	5 STOP	I203N, L247F, D396D, I404T, 416 STOP
GASEMM0490	GASEMM0490	ERR1733405	3	15	1858340	153	12146	513492	121	132892	3		AGT	3.1	Full	Full	Full	-	-	I203N, L247F, D396D, I404T, 416 STOP
GASEMM0491	GASEMM0491	ERR1733613	3	406	1819349	108	16845.8	516394	121	157491	3		AGT	3.1	Full	Full	Full	-	-	I203N, L247F, D396D, I404T, 416 STOP
GASEMM0494	GASEMM0494	ERR1732586	3	315	1858664	144	12907.4	385444	121	148194	3		AGT	3.1	Full	Full	Full	-	-	I203N, L247F, D396D, I404T, 416 STOP
GASEMM0497	GASEMM0497	ERR1732927	3	315	1859731	172	10812.4	516244	121	132883	3		AGT	3.1	Full	Full	Full	-	-	I203N, L247F, D396D, I404T, 416 STOP
GASEMM0499	GASEMM0499	ERR1733223	3	315	1820733	98	18578.9	516656	121	157746	3		AGT	3.1	Full	Full	Full	-	5 STOP	I203N, L247F, D396D, I404T, 416 STOP
GASEMM0503	GASEMM0503	ERR1734509	3	15	1860401	138	13481.2	516414	121	148197	3		AGT	3.1	Full	Full	Full	-	35 STOP	I203N, L247F, D396D, I404T, 416 STOP
GASEMM0508	GASEMM0508	ERR1735279	3	15	1861212	158	11779.8	685812	121	148264	3		AGT	3.1	Full	Full	Full	-	39 STOP	I203N, L247F, D396D, I404T, 416 STOP
GASEMM0512	GASEMM0512	ERR1734221	3	15	1790004	77	23246.8	385620	121	147960	3		AGT	3.1	Full	Full	Full	-	442 STOP	I203N, L247F, D396D, I404T, 416 STOP
GASEMM0514	GASEMM0514	ERR1734120	3	15	1859550	127	14642.1	595215	121	132884	3		AGT	3.1	Full	Full	Full	-	-	I203N, L247F, D396D, I404T, 416 STOP
GASEMM0515	GASEMM0515	ERR1734903	3	15	1857527	149	12466.6	516422	121	159557	3		AGT	3.1	Full	Full	Full	-	-	I203N, L247F, D396D, I404T, 416 STOP
GASEMM0517	GASEMM0517	ERR1734766	3	15	1853337	169	10966.5	516580	121	132216	3		AGT	3.1	Full	Full	Full	-	32 STOP	I203N, L247F, D396D, I404T, 416 STOP
GASEMM0522	GASEMM0522	ERR1735014	3	15	1859905	163	11410.5	516556	121	132884	3		AGT	3.1	Full	Full	Full	-	-	I203N, L247F, D396D, I404T, 416 STOP
GASEMM0524	GASEMM0524	ERR1732491	3	15	1858439	178	10440.7	265567	121	132883	3		AGT	3.1	Full	Full	Full	-	-	I203N, L247F, D396D, I404T, 416 STOP
GASEMM0526	GASEMM0526	ERR1733434	3	406	1819769	110	16543.3	516422	121	170142	3		AGT	3.1	Full	Full	Full	-	-	I203N, L247F, D396D, I404T, 416 STOP
GASEMM0529	GASEMM0529	ERR1735112	3	315	1861742	141	13203.8	685912	121	132883	3		AGT	3.1	Full	Full	Full	-	-	I203N, L247F, D396D, I404T, 416 STOP
GASEMM0532	GASEMM0532	ERR1732626	3	315	1819384	96	18951.9	516347	121	155098	3		AGT	3.1	Full	Full	Full	-	R441H	I203N, L247F, D396D, I404T, 416 STOP
GASEMM0535	GASEMM0535	ERR1733796	3	315	1862066	139	13396.2	358299	121	148311	3		AGT	3.1	Full	Full	Full	-	-	I203N, L247F, D396D, I404T, 416 STOP
GASEMM0536	GASEMM0536	ERR1734128	3	315	1860384	141	13194.2	519232	121	132883	3		AGT	3.1	Full	Full	Full	-	-	I203N, L247F, D396D, I404T, 416 STOP
GASEMM0546	GASEMM0546	ERR1734026	3	315	1860561	128	14535.6	516800	121	132883	3		AGT	3.1	Full	Full	Full	-	-	I203N, L247F, D396D, I404T, 416 STOP
GASEMM0553	GASEMM0553	ERR1734950	3	15	1859462	134	13876.6	516439	121	132892	3		AGT	3.1	Full	Full	Full	-	-	I203N, L247F, D396D, I404T, 416 STOP
GASEMM0555	GASEMM0555	ERR1733177	3	406	1821554	98	18587.3	516562	121	170278	3		AGT	3.1	Full	Full	Full	-	-	I203N, L247F, D396D, I404T, 416 STOP
GASEMM0559	GASEMM0559	ERR1734924	3	315	1821972	60	30366.2	516429	121	187609	3		AGT	3.1	Full	Full	Full	-	-	I203N, L247F, D396D, I404T, 416 STOP
GASEMM0566	GASEMM0566	ERR1734865	3	315	1862682	78	23880.5	516801	121	162617	3		AGT	3.1	Full	Full	Full	-	-	I203N, L247F, D396D, I404T, 416 STOP
GASEMM0569	GASEMM0569	ERR1733818	3	406	1867510	75	24900.1	516787	121	148236	3		AGT	3.1	Full	Full	Full	-	E214D	I203N, L247F, D396D, I404T, 416 STOP
GASEMM0574	GASEMM0574	ERR1732446	3	315	1821633	49	37176.2	516434	121	193274	3		AGT	3.1	Full	Full	Full	-	-	I203N, L247F, D396D, I404T, 416 STOP
GASEMM0576	GASEMM0576	ERR1733508	3	15	1868113	78	23950.2	516350	121	138792	3		AGT	3.1	Full	Full	Full	R119C	-	I203N, L247F, D396D, I404T, 416 STOP
GASEMM0578	GASEMM0578	ERR1735429	3	15	1869327	89	21003.7	251516	121	128133	3		AGT	3.1	Full	Full	Full	-	-	I203N, L247F, D396D, I404T, 416 STOP
GASEMM0582	GASEMM0582	ERR1735142	3	315	1865260	84	22205.5	516927	121	132883	3		AGT	3.1	Full	Full	Full	-	-	I203N, L247F, D396D, I404T, 416 STOP
GASEMM0584	GASEMM0584	ERR1734835	3	15	1863401	83	22450.6	349906	121	132884	3		AGT	3.1	Full	STOP	Full	-	-	I203N, L247F, D396D, I404T, 416 STOP
GASEMM0587	GASEMM0587	ERR1734145	3	315	1863354	93	20036.1	516418	121	132883	3		AGT	3.1	Full	Full	Full	-	-	I203N, L247F, D396D, I404T, 416 STOP
GASEMM0589	GASEMM0589	ERR1735054	3	315	1862069	94	19809.2	349920	121	127913	3		AGT	3.1	Full	Full	Full	-	-	I203N, L247F, D396D, I404T, 416 STOP
GASEMM0592	GASEMM0592	ERR1735225	3	315	1866917	79	23631.9	516840	138	132883	3		AGT	3.1	Full	Full	Full	-	-	I203N, L247F, D396D, I404T, 416 STOP
GASEMM0594	GASEMM0594	ERR1733597	3	15	1865445	99	18842.9	192204	121	98660	3		AGT	3.1	Full	Full	Full	-	-	I203N, L247F, D396D, I404T, 416 STOP
GASEMM0597	GASEMM0597	ERR1733152	3	315	1865622	88	21200.2	265584	121	132883	3		AGT	3.1	Full	Full	Full	-	-	I203N, L247F, D396D, I404T, 416 STOP
GASEMM0601	GASEMM0601	ERR1734660	3	315	1862704	90	20696.7	402041	121	132883	3		AGT	3.1	Full	Full	Full	-	-	I203N, L247F, D396D, I404T, 416 STOP
GASEMM0603	GASEMM0603	ERR1735215	3	15	1867379	76	24570.8	351612	121	138358	3		AGT	3.1	Full	Full	Full	-	-	I203N, L247F, D396D, I404T, 416 STOP
GASEMM0606	GASEMM0606	ERR1734216	3	315	1865365	88	21197.3	265973	121	159521	3		AGT	3.1	Full	STOP	Full	-	-	I203N, L247F, D396D, I404T, 416 STOP
GASEMM0607	GASEMM0607	ERR1734251	3	15	1860902	79	23555.7	253087	138	128138	3		AGT	3.1	Full	Full	Full	-	-	L98V, I203N, L247F, D396D, I404T, 416 STOP
GASEMM0609	GASEMM0609	ERR1735388	3	15	1861679	84	22162.8	516684	121	133890	3		AGT	3.1	Full	Full	Full	-	-	I203N, L247F, D396D, I404T, 416 STOP
GASEMM0613	GASEMM0613	ERR1734554	3	315	1868677	81	23070.1	516545	124	139706	3		AGT	3.1	Full	Full	Full	-	-	I203N, L247F, D396D, I404T, 416 STOP
GASEMM0615	GASEMM0615	ERR1733304	3	15	1867598	77	24254.5	516565	121	148341	3		AGT	3.1	Full	Full	Full	-	-	I203N, L247F, D396D, I404T, 416 STOP
GASEMM0621	GASEMM0621	ERR1735334	3	315	1867464	63	29642.3	516430	121	170043	3		AGT	3.1	Full	Full	Full	-	-	I203N, L247F, D396D, I404T, 416 STOP
GASEMM0622	GASEMM0622	ERR1733611	3	315	1862246	66	28215.8	516715	121	205297	3		AGT	3.1	Full	Full	Full	-	-	I203N, L247F, D396D, I404T, 416 STOP
GASEMM0627	GASEMM0627	ERR1733828	3	315	1863310	72	25879.3	516450	121	165242	3		AGT	3.1	Full	Full	Full	-	T214P	I203N, L247F, D396D, I404T, 416 STOP
GASEMM0638	GASEMM0638	ERR1735119	3	315	1822305	53	34383.1	516784	121	187609	3		AGT	3.1	Full	Full	Full	-	-	I203N, L247F, D396D, I404T, 416 STOP
GASEMM0640	GASEMM0640	ERR1734380	3	315	1821270	59	30869	250885	121	132125	3		AGT	3.1	Full	Full	Full	-	-	I203N, L247F, D396D, I404T, 416 STOP
GASEMM0642	GASEMM0642	ERR1732946	3	315	1822049	63	28921.4	430049	121	165862	3		AGT	3.1	Full	Full	Full	-	-	I203N, L247F, D396D, I404T, 416 STOP
GASEMM0643	GASEMM0643	ERR1733601	3	315	1868986	67	27895.3	516967	121	170659	3		AGT	3.1	Full	Full	Full	-	-	I203N, L247F, D396D, I404T, 416 STOP
GASEMM0644	GASEMM0644	ERR1733291	3	315	1827110	39	46849	517064	121	193244	3		AGT	3.1	Full	Full	Full	-	-	I203N, L247F, D396D, I404T, 416 STOP
GASEMM0646	GASEMM0646	ERR1733174	3	315	1868035	93	20086.4	250901	108	132176	3		AGT	3.1	Full	Full	Full	E9E	-	I203N, L247F, D396D, I404T, 416 STOP
GASEMM0647	GASEMM0647	ERR1733218	3	15	1867821	71	26307.3	516787	121	162565	3		AGT	3.1	Full	Full	Full	-	-	I203N, L247F, D396D, I404T, 416 STOP
GASEMM0649	GASEMM0649	ERR1732455	3	315	1821998	57	31964.9	516880	121	170693	3		AGT	3.1	Full	STOP	Full	-	-	I203N, L247F, D396D, I404T, 416 STOP
GASEMM0650	GASEMM0650	ERR1732618	3	315	1821192	47	38748.8	516800	121	193363	3		AGT	3.1	STOP	Full	Full	-	-	I203N, L247F, D396D, I404T, 416 STOP
GASEMM0651	GASEMM0651	ERR1735389	3	315	1822907	54	33757.5	516784	121	187608	3		AGT	3.1	Full	Full	Full	-	-	I203N, L247F, D396D, I404T, 416 STOP
GASEMM0653	GASEMM0653	ERR1733542	3	15	1796442	40	44911.1	488365	135	148292	3		AGT	3.1	Full	Full	Full	-	E252G	I203N, L247F, D396D, I404T, 416 STOP
GASEMM0658	GASEMM0658	ERR1733842	3	315	1861686	81	22983.8	516461	97	148177	3		AGT	3.1	Full	Full	Full	-	-	I203N, L247F, D396D, I404T, 416 STOP
GASEMM0660	GASEMM0660	ERR1733471	3	15	1862560	91	20467.7	516437	121	132883	3		AGT	3.1	Full	Full	Full	-	-	I203N, L247F, D396D, I404T, 416 STOP
GASEMM0661	GASEMM0661	ERR1734288	3	15	1866221	70	26660.3	516437	121	193250	3		AGT	3.1	Full	Full	Full	-	-	I203N, L247F, D396D, I404T, 416 STOP
GASEMM0664	GASEMM0664	ERR1734919	3	15	1834015	58	31621	516788	121	139229	3		AGT	3.1	Full	Full	Full	-	-	I203N, L247F, D396D, I404T, 416 STOP
GASEMM0668	GASEMM0668	ERR1733183	3	315	1869308	74	25260.9	516802	121	170693	3		AGT	3.1	Full	Full	Full	-	-	I203N, L247F, D396D, I404T, 416 STOP
GASEMM0672	GASEMM0672	ERR1732820	3	315	1863086	71	26240.7	516935	121	170805	3		AGT	3.1	Full	Full	Full	-	-	I203N, L247F, D396D, I404T, 416 STOP
GASEMM0680	GASEMM0680	ERR1733188	3	406	1827602	49	37298	516788	121	175672	3		AGT	3.1	Full	Full	Full	-	G457R	I203N, L247F, D396D, I404T, 416 STOP
GASEMM0684	GASEMM0684	ERR1732856	3	315	1869026	79	23658.6	516450	121	170693	3		AGT	3.1	Full	Full	Full	-	-	I203N, L247F, D396D, I404T, 416 STOP
GASEMM0689	GASEMM0689	ERR1734910	3	15	1862557	70	26608	516925	121	162786	3		AGT	3.1	Full	Full	Full	-	-	I203N, L247F, D396D, I404T, 416 STOP
GASEMM0690	GASEMM0690	ERR1735094	3	15	1869539	75	24927.2	516800	121	133014	3		AGT	3.1	Full	Full	Full	-	-	I203N, L247F, D396D, I404T, 416 STOP
GASEMM0693	GASEMM0693	ERR1732712	3	15	1861429	70	26591.8	516696	121	138404	3		AGT	3.1	Full	Full	Full	-	-	L98V, I203N, L247F, D396D, I404T, 416 STOP
GASEMM0694	GASEMM0694	ERR1735080	3	315	1867251	68	27459.6	516785	121	170802	3		AGT	3.1	Full	Full	Full	-	-	I203N, L247F, D396D, I404T, 416 STOP
GASEMM0695	GASEMM0695	ERR1733739	3	15	1866618	72	25925.2	516780	117	148188	3		AGT	3.1	Full	Full	Full	-	35 STOP	I203N, L247F, D396D, I404T, 416 STOP
GASEMM0703	GASEMM0703	ERR1733623	3	315	1861577	65	28639.7	516803	121	170736	3		AGT	3.1	Full	Full	Full	-	-	I203N, L247F, D396D, I404T, 416 STOP
GASEMM0710	GASEMM0710	ERR1733734	3	406	1821318	48	37944.1	516707	121	187423	3		AGT	3.1	Full	Full	Full	-	-	I203N, L247F, D396D, I404T, 416 STOP
GASEMM0711	GASEMM0711	ERR1734410	3	15	1868677	73	25598.3	516802	121	170918	3		AGT	3.1	Full	Full	Full	-	-	I203N, L247F, D396D, I404T, 416 STOP
GASEMM0722	GASEMM0722	ERR1732607	3	315	1868751	73	25599.3	516785	121	148225	3		AGT	3.1	Full	Full	Full	-	-	I203N, L247F, D396D, I404T, 416 STOP
GASEMM0729	GASEMM0729	ERR1734508	3	406	1828633	49	37319	516792	121	221182	3		AGT	3.1	Full	Full	Full	-	-	I203N, L247F, D396D, I404T, 416 STOP
GASEMM0742	GASEMM0742	ERR1734301	3	406	1826716	47	38866.3	516927	131	155342	3		AGT	3.1	Full	Full	Full	-	-	I203N, L247F, D396D, I404T, 416 STOP
GASEMM0746	GASEMM0746	ERR1733435	3	406	1820546	44	41376.1	516556	121	187423	3		AGT	3.1	Full	Full	Full	-	-	I203N, L247F, D396D, I404T, 416 STOP
GASEMM0756	GASEMM0756	ERR1735016	3	406	1858948	70	26556.4	516787	121	187423	3		AGT	3.1	Full	Full	Full	-	-	I203N, L247F, D396D, I404T, 416 STOP
GASEMM0759	GASEMM0759	ERR1733610	3	315	1861839	67	27788.6	516419	121	170698	3		AGT	3.1	Full	Full	Full	-	-	I203N, L247F, D396D, I404T, 416 STOP
GASEMM0762	GASEMM0762	ERR1735130	3	15	1867766	60	31129.4	516418	121	170784	3		AGT	3.1	Full	STOP	Full	-	-	I203N, L247F, D396D, I404T, 416 STOP
GASEMM0765	GASEMM0765	ERR1735316	3	406	1827964	45	40621.4	516789	121	187423	3		AGT	3.1	Full	Full	Full	-	-	I203N, L247F, D396D, I404T, 416 STOP
GASEMM0766	GASEMM0766	ERR1733877	3	406	1827173	52	35137.9	516901	121	170807	3		AGT	3.1	Full	Full	Full	-	-	I203N, L247F, D396D, I404T, 416 STOP
GASEMM0768	GASEMM0768	ERR1732693	3	406	1822585	51	35737	516875	121	170767	3		AGT	3.1	Full	Full	Full	-	-	I203N, L247F, D396D, I404T, 416 STOP
GASEMM0774	GASEMM0774	ERR1732546	3	406	1827654	53	34484	516788	121	170874	3		AGT	3.1	Full	Full	Full	-	-	I203N, L247F, D396D, I404T, 416 STOP
GASEMM0777	GASEMM0777	ERR1733698	3	315	1867590	75	24901.2	516785	121	139898	3		AGT	3.1	Full	Full	Full	-	-	I203N, L247F, D396D, I404T, 416 STOP
GASEMM0780	GASEMM0780	ERR1734656	3	315	1822774	60	30379.6	516784	121	193294	3		AGT	3.1	Full	Full	Full	-	-	I203N, L247F, D396D, I404T, 416 STOP
GASEMM0783	GASEMM0783	ERR1734782	3	15	1791399	45	39808.9	683631	121	148334	3		AGT	3.1	Full	Full	Full	-	E252G	I203N, L247F, D396D, I404T, 416 STOP
GASEMM0787	GASEMM0787	ERR1734627	3	15	1866520	71	26289	595985	109	187596	3		AGT	3.1	Full	Full	Full	-	-	I203N, L247F, D396D, I404T, 416 STOP
GASEMM0788	GASEMM0788	ERR1733876	3	406	1822123	48	37960.9	516786	121	193114	3		AGT	3.1	Full	Full	Full	-	-	I203N, L247F, D396D, I404T, 416 STOP
GASEMM0805	GASEMM0805	ERR1735120	3	315	1784077	43	41490.2	353905	122	170769	3		AGT	3.1	Full	Full	Full	-	-	I203N, L247F, D396D, I404T, 416 STOP
GASEMM0807	GASEMM0807	ERR1732634	3	315	1870220	83	22532.8	516450	121	148482	3		AGT	3.1	Full	Full	Full	-	T42I	I203N, L247F, D396D, I404T, 416 STOP
GASEMM0810	GASEMM0810	ERR1733391	3	15	1860416	137	13579.7	496225	77	148123	3		AGT	3.1	Full	Full	Full	-	-	I203N, L247F, D396D, I404T, 416 STOP
GASEMM0811	GASEMM0811	ERR1734150	3	315	1862362	74	25167	516791	121	138353	3		AGT	3.1	Full	Full	Full	-	-	I203N, L247F, D396D, I404T, 416 STOP
GASEMM0814	GASEMM0814	ERR1735070	3	15	1863578	68	27405.6	516788	121	170881	3		AGT	3.1	Full	Full	Full	-	-	I203N, L247F, D396D, I404T, 416 STOP
GASEMM0825	GASEMM0825	ERR1732450	3	315	1869901	72	25970.8	516916	121	170809	3		AGT	3.1	Full	Full	Full	-	-	I203N, L247F, D396D, I404T, 416 STOP
GASEMM0826	GASEMM0826	ERR1732602	3	315	1819995	51	35686.2	516580	121	193443	3		AGT	3.1	Full	Full	Full	-	-	I203N, L247F, D396D, I404T, 416 STOP
GASEMM0830	GASEMM0830	ERR1733100	3	315	1864605	75	24861.4	516801	121	170808	3		AGT	3.1	Full	Full	Full	V88A	-	I203N, L247F, D396D, I404T, 416 STOP
GASEMM0831	GASEMM0831	ERR1733117	3	15	1868044	77	24260.3	516793	121	138281	3		AGT	3.1	Full	Full	Full	-	407 STOP	I203N, L247F, D396D, I404T, 416 STOP
GASEMM0833	GASEMM0833	ERR1734678	3	15	1864437	77	24213.5	516803	121	170937	3		AGT	3.1	Full	Full	Full	-	466 STOP	I203N, L247F, D396D, I404T, 416 STOP
GASEMM0836	GASEMM0836	ERR1732977	3	315	1869205	79	23660.8	516785	121	162327	3		AGT	3.1	Full	Full	Full	-	-	I203N, L247F, D396D, I404T, 416 STOP
GASEMM0840	GASEMM0840	ERR1735381	3	15	1865111	74	25204.2	516716	121	170981	3		AGT	3.1	Full	Full	Full	T217K	-	I203N, L247F, D396D, I404T, 416 STOP
GASEMM0841	GASEMM0841	ERR1734878	3	406	1825785	57	32031.3	516421	121	170141	3		AGT	3.1	Full	Full	Full	-	G336S	I203N, L247F, D396D, I404T, 416 STOP
GASEMM0844	GASEMM0844	ERR1733118	3	406	1822465	55	33135.7	516421	121	193203	3		AGT	3.1	Full	Full	Full	-	-	I203N, L247F, D396D, I404T, 416 STOP
GASEMM0845	GASEMM0845	ERR1732477	3	15	1863135	87	21415.3	516925	121	138358	3		AGT	3.1	Full	Full	Full	-	39 STOP	I203N, L247F, D396D, I404T, 416 STOP
GASEMM0847	GASEMM0847	ERR1733195	3	315	1822611	78	23366.8	251338	121	167031	3		AGT	3.1	STOP	Full	Full	-	-	I203N, L247F, D396D, I404T, 416 STOP
GASEMM0853	GASEMM0853	ERR1733339	3	15	1862694	80	23283.7	343649	113	135966	3		AGT	3.1	Full	Full	Full	-	-	I203N, L247F, D396D, I404T, 416 STOP
GASEMM0854	GASEMM0854	ERR1734387	3	315	1865390	77	24225.8	516784	121	170808	3		AGT	3.1	Full	Full	Full	-	-	I203N, L247F, D396D, I404T, 416 STOP
GASEMM0856	GASEMM0856	ERR1735105	3	315	1821158	51	35709	516725	121	156310	3		AGT	3.1	Full	Full	Full	-	-	I203N, L247F, D396D, I404T, 416 STOP
GASEMM0857	GASEMM0857	ERR1734258	3	15	1795955	39	46050.1	488520	121	148208	3		AGT	3.1	Full	Full	Full	-	E252G	I203N, L247F, D396D, I404T, 416 STOP
GASEMM0859	GASEMM0859	ERR1734970	3	315	1821279	53	34363.8	516430	117	170834	3		AGT	3.1	Full	Full	Full	-	-	I203N, L247F, D396D, I404T, 416 STOP
GASEMM0860	GASEMM0860	ERR1735399	3	15	1866048	82	22756.7	516409	109	148204	3		AGT	3.1	Full	STOP	Full	-	-	I203N, L247F, D396D, I404T, 416 STOP
GASEMM0863	GASEMM0863	ERR1732986	3	315	1862010	70	26600.1	516785	121	170698	3		AGT	3.1	Full	Full	Full	-	-	I203N, L247F, D396D, I404T, 416 STOP
GASEMM0864	GASEMM0864	ERR1732646	3	15	1848287	55	33605.2	273790	121	117240	3		AGT	3.1	Full	Full	Full	-	T214M	I203N, L247F, D396D, I404T, 416 STOP
GASEMM0865	GASEMM0865	ERR1734469	3	315	1868887	74	25255.2	516588	121	148497	3		AGT	3.1	Full	Full	Full	-	-	I203N, L247F, D396D, I404T, 416 STOP
GASEMM0866	GASEMM0866	ERR1734767	3	315	1862715	78	23881	516785	121	170656	3		AGT	3.1	Full	Full	Full	-	-	I203N, L247F, D396D, I404T, 416 STOP
GASEMM0867	GASEMM0867	ERR1733295	3	15	1863026	76	24513.5	516788	121	175649	3		AGT	3.1	Full	Full	Full	-	-	I203N, L247F, D396D, I404T, 416 STOP
GASEMM0872	GASEMM0872	ERR1734592	3	315	1783773	40	44594.3	520938	121	187603	3		AGT	3.1	Full	Full	Full	-	-	I203N, L247F, D396D, I404T, 416 STOP
GASEMM0875	GASEMM0875	ERR1734478	3	315	1863090	81	23001.1	516785	121	138721	3		AGT	3.1	Full	Full	Full	-	-	I203N, L247F, D396D, I404T, 416 STOP
GASEMM0876	GASEMM0876	ERR1734492	3	315	1863252	85	21920.6	516801	121	170656	3		AGT	3.1	Full	Full	Full	-	-	I203N, L247F, D396D, I404T, 416 STOP
GASEMM0877	GASEMM0877	ERR1733103	3	315	1863397	79	23587.3	516785	121	138441	3		AGT	3.1	Full	Full	Full	-	-	I203N, L247F, D396D, I404T, 416 STOP
GASEMM0878	GASEMM0878	ERR1733256	3	315	1863258	73	25524.1	516799	121	170694	3		AGT	3.1	Full	Full	Full	-	-	I203N, L247F, D396D, I404T, 416 STOP
GASEMM0879	GASEMM0879	ERR1734658	3	315	1822017	54	33741.1	516418	121	187609	3		AGT	3.1	Full	Full	Full	-	-	I203N, L247F, D396D, I404T, 416 STOP
GASEMM0881	GASEMM0881	ERR1733392	3	406	1822496	60	30374.9	516788	121	156057	3		AGT	3.1	Full	Full	Full	-	-	I203N, L247F, D396D, I404T, 416 STOP
GASEMM0882	GASEMM0882	ERR1732893	3	315	1864242	72	25892.2	516796	117	175660	3		AGT	3.1	Full	Full	Full	-	-	I203N, L247F, D396D, I404T, 416 STOP
GASEMM0884	GASEMM0884	ERR1732854	3	15	1868394	70	26691.3	516786	121	170808	3		AGT	3.1	Full	Full	Full	-	35 STOP	I203N, L247F, D396D, I404T, 416 STOP
GASEMM0888	GASEMM0888	ERR1735278	3	315	1821447	53	34366.9	516784	121	187425	3		AGT	3.1	Full	Full	Full	-	-	I203N, L247F, D396D, I404T, 416 STOP
GASEMM0899	GASEMM0899	ERR1734281	3	315	1865082	75	24867.8	516816	121	170750	3		AGT	3.1	Full	Full	Full	-	R298C, A389T	I203N, L247F, D396D, I404T, 416 STOP
GASEMM0901	GASEMM0901	ERR1735143	3	15	1822428	64	28475.4	516993	97	156053	3		AGT	3.1	Full	Full	Full	-	T454I	I203N, L247F, D396D, I404T, 416 STOP
GASEMM0904	GASEMM0904	ERR1734437	3	315	1863037	79	23582.8	516799	121	175653	3		AGT	3.1	Full	Full	Full	-	35 STOP	I203N, L247F, D396D, I404T, 416 STOP
GASEMM0907	GASEMM0907	ERR1733369	3	15	1863606	74	25183.9	516787	121	170738	3		AGT	3.1	Full	Full	Full	-	-	I203N, L247F, D396D, I404T, 416 STOP
GASEMM0908	GASEMM0908	ERR1735335	3	15	1849721	80	23121.5	516804	121	170825	3		AGT	3.1	Full	Full	Full	-	-	I203N, L247F, D396D, I404T, 416 STOP
GASEMM0913	GASEMM0913	ERR1733920	3	15	1862770	73	25517.4	516410	121	170848	3		AGT	3.1	STOP	Full	Full	-	-	I203N, L247F, D396D, I404T, 416 STOP
GASEMM0916	GASEMM0916	ERR1733821	3	15	1862294	80	23278.7	250995	121	132882	3		AGT	3.1	Full	Full	Full	-	-	L98V, I203N, L247F, D396D, I404T, 416 STOP
GASEMM0924	GASEMM0924	ERR1735110	3	15	1794557	41	43769.7	488357	122	148090	3		AGT	3.1	Full	Full	Full	-	E252G	I203N, L247F, D396D, I404T, 416 STOP
GASEMM0928	GASEMM0928	ERR1734570	3	315	1822256	55	33131.9	516799	121	187609	3		AGT	3.1	Full	Full	Full	-	-	I203N, L247F, D396D, I404T, 416 STOP
GASEMM0931	GASEMM0931	ERR1734004	3	315	1822873	55	33143.2	516783	121	187443	3		AGT	3.1	Full	Full	Full	-	-	I203N, L247F, D396D, I404T, 416 STOP
GASEMM0933	GASEMM0933	ERR1734181	3	315	1821472	54	33731	516434	121	187622	3		AGT	3.1	Full	Full	Full	-	-	I203N, L247F, D396D, I404T, 416 STOP
GASEMM0939	GASEMM0939	ERR1733588	3	315	1863041	81	23000.5	516785	121	148183	3		AGT	3.1	Full	STOP	Full	-	-	I203N, L247F, D396D, I404T, 416 STOP
GASEMM0942	GASEMM0942	ERR1735213	3	315	1821991	59	30881.2	401961	121	170752	3		AGT	3.1	Full	Full	Full	-	-	I203N, L247F, D396D, I404T, 416 STOP
GASEMM0943	GASEMM0943	ERR1734388	3	15	1864200	80	23302.5	516905	121	162967	3		AGT	3.1	Full	Full	Full	-	-	I203N, L247F, D396D, I404T, 416 STOP
GASEMM0951	GASEMM0951	ERR1733418	3	315	1864664	76	24535	516785	121	175659	3		AGT	3.1	Full	Full	Full	-	-	I203N, L247F, D396D, I404T, 416 STOP
GASEMM0954	GASEMM0954	ERR1733181	3	15	1790159	47	38088.5	488369	121	170160	3		AGT	3.1	Full	Full	Full	-	E252G	I203N, L247F, D396D, I404T, 416 STOP
GASEMM0963	GASEMM0963	ERR1733163	3	406	1864323	82	22735.7	357063	121	159768	3		AGT	3.1	Full	Full	Full	-	-	I203N, L247F, D396D, I404T, 416 STOP
GASEMM0966	GASEMM0966	ERR1734425	3	15	1865468	77	24226.9	516800	121	175666	3		AGT	3.1	Full	Full	Full	-	35 STOP	I203N, L247F, D396D, I404T, 416 STOP
GASEMM0967	GASEMM0967	ERR1733974	3	315	1822428	55	33135.1	516418	121	193478	3		AGT	3.1	Full	Full	Full	-	-	I203N, L247F, D396D, I404T, 416 STOP
GASEMM0969	GASEMM0969	ERR1735321	3	15	1864686	76	24535.3	343411	121	170142	3		AGT	3.1	Full	STOP	Full	-	-	I203N, L247F, D396D, I404T, 416 STOP
GASEMM0975	GASEMM0975	ERR1733397	3	315	1860480	104	17889.2	496208	85	170661	3		AGT	3.1	Full	Full	Full	-	-	I203N, L247F, D396D, I404T, 416 STOP
GASEMM0976	GASEMM0976	ERR1733096	3	315	1865453	79	23613.3	516785	121	177632	3		AGT	3.1	Full	Full	Full	-	-	I203N, L247F, D396D, I404T, 416 STOP
GASEMM0979	GASEMM0979	ERR1732935	3	406	1822455	62	29394.4	349894	121	159638	3		AGT	3.1	Full	Full	Full	-	-	I203N, L247F, D396D, I404T, 416 STOP
GASEMM0982	GASEMM0982	ERR1733801	3	406	1823940	57	31999	516786	121	187453	3		AGT	3.1	Full	Full	Full	-	-	I203N, L247F, D396D, I404T, 416 STOP
GASEMM0984	GASEMM0984	ERR1733950	3	15	1864729	73	25544.2	516426	121	170770	3		AGT	3.1	Full	Full	Full	-	-	I203N, L247F, D396D, I404T, 416 STOP
GASEMM0986	GASEMM0986	ERR1735311	3	315	1865181	79	23609.9	516801	121	159771	3		AGT	3.1	Full	Full	Full	-	-	I203N, L247F, D396D, I404T, 416 STOP
GASEMM0987	GASEMM0987	ERR1734989	3	315	1864455	82	22737.3	516785	121	170671	3		AGT	3.1	Full	Full	Full	-	-	I203N, L247F, D396D, I404T, 416 STOP
GASEMM0988	GASEMM0988	ERR1734222	3	315	1864478	72	25895.5	516785	121	170770	3		AGT	3.1	Full	Full	Full	-	-	I203N, L247F, D396D, I404T, 416 STOP
GASEMM0992	GASEMM0992	ERR1733858	3	15	1863298	79	23586	516426	121	170881	3		AGT	3.1	Full	Full	Full	-	-	I203N, L247F, D396D, I404T, 416 STOP
GASEMM0997	GASEMM0997	ERR1733750	3	315	1862845	74	25173.6	516801	121	187608	3		AGT	3.1	Full	Full	Full	-	-	I203N, L247F, D396D, I404T, 416 STOP
GASEMM0999	GASEMM0999	ERR1732471	3	315	1864906	76	24538.2	516797	117	170693	3		AGT	3.1	Full	Full	Full	-	-	I203N, L247F, D396D, I404T, 416 STOP
GASEMM1002	GASEMM1002	ERR1733197	3	315	1864920	84	22201.4	516801	121	170862	3		AGT	3.1	Full	Full	Full	-	-	I203N, L247F, D396D, I404T, 416 STOP
GASEMM1004	GASEMM1004	ERR1735102	3	315	1864255	87	21428.2	251493	121	106808	3		AGT	3.1	Full	Full	Full	-	-	I203N, L247F, D396D, I404T, 416 STOP
GASEMM1005	GASEMM1005	ERR1733756	3	315	1863308	77	24198.8	265446	121	132883	3		AGT	3.1	Full	Full	Full	-	-	I203N, L247F, D396D, I404T, 416 STOP
GASEMM1007	GASEMM1007	ERR1732752	3	315	1864563	88	21188.2	516785	121	170697	3		AGT	3.1	Full	Full	Full	-	-	I203N, L247F, D396D, I404T, 416 STOP
GASEMM1008	GASEMM1008	ERR1733271	3	315	1862081	81	22988.7	516419	121	170693	3		AGT	3.1	Full	Full	Full	-	-	I203N, L247F, D396D, I404T, 416 STOP
GASEMM1015	GASEMM1015	ERR1735394	3	315	1868855	74	25254.8	265846	121	148223	3		AGT	3.1	Full	STOP	Full	-	-	I203N, L247F, D396D, I404T, 416 STOP
GASEMM1016	GASEMM1016	ERR1734121	3	315	1862379	79	23574.4	516417	121	170873	3		AGT	3.1	Full	Full	Full	-	-	I203N, L247F, D396D, I404T, 416 STOP
GASEMM1018	GASEMM1018	ERR1734806	3	15	1791221	65	27557.2	193871	121	101095	3		AGT	3.1	Full	Full	Full	-	F217L	I203N, L247F, D396D, I404T, 416 STOP
GASEMM1019	GASEMM1019	ERR1734402	3	406	1822360	56	32542.1	516421	121	187453	3		AGT	3.1	Full	Full	Full	-	-	I203N, L247F, D396D, I404T, 416 STOP
GASEMM1020	GASEMM1020	ERR1733776	3	315	1822686	71	25671.6	251275	122	120767	3		AGT	3.1	Full	Full	Full	-	-	I203N, L247F, D396D, I404T, 416 STOP
GASEMM1021	GASEMM1021	ERR1732886	3	15	1864864	101	18464	251726	121	101838	3		AGT	3.1	Full	Full	Full	-	-	I203N, L247F, D396D, I404T, 416 STOP
GASEMM1023	GASEMM1023	ERR1732908	3	315	1822799	60	30380	516784	121	132862	3		AGT	3.1	Full	Full	Full	-	-	I203N, L247F, D396D, I404T, 416 STOP
GASEMM1024	GASEMM1024	ERR1734179	3	315	1821990	67	27193.9	321444	121	132861	3		AGT	3.1	Full	Full	Full	-	-	I203N, L247F, D396D, I404T, 416 STOP
GASEMM1029	GASEMM1029	ERR1733537	3	15	1865293	76	24543.3	516903	121	171058	3		AGT	3.1	Full	Full	Full	-	-	I203N, L247F, D396D, I404T, 416 STOP
GASEMM1037	GASEMM1037	ERR1732890	3	15	1867307	103	18129.2	167358	121	147077	3		AGT	3.1	STOP	Full	Full	-	G459E	I203N, L247F, D396D, I404T, 416 STOP
GASEMM1038	GASEMM1038	ERR1734814	3	15	1869350	77	24277.3	516941	121	132884	3		AGT	3.1	Full	Full	Full	-	-	I203N, L247F, D396D, I404T, 416 STOP
GASEMM1045	GASEMM1045	ERR1732465	3	315	1829030	59	31000.5	348371	121	132101	3		AGT	3.1	Full	Full	Full	-	-	I203N, L247F, D396D, I404T, 416 STOP
GASEMM1052	GASEMM1052	ERR1734524	3	15	1862731	77	24191.3	516743	121	170766	3		AGT	3.1	Full	Full	Full	-	-	L98V, I203N, L247F, D396D, I404T, 416 STOP
GASEMM1054	GASEMM1054	ERR1733500	3	406	1822477	62	29394.8	516914	121	187533	3		AGT	3.1	Full	Full	Full	-	-	I203N, L247F, D396D, I404T, 416 STOP
GASEMM1062	GASEMM1062	ERR1732735	3	15	1791055	46	38936	488495	121	147736	3		AGT	3.1	Full	Full	Full	-	E252G	I203N, L247F, D396D, I404T, 416 STOP
GASEMM1063	GASEMM1063	ERR1732761	3	315	1864318	95	19624.4	251221	121	132883	3		AGT	3.1	Full	Full	Full	-	-	I203N, L247F, D396D, I404T, 416 STOP
GASEMM1076	GASEMM1076	ERR1733302	3	315	1827836	59	30980.3	516968	121	132883	3		AGT	3.1	Full	STOP	Full	-	-	I203N, L247F, D396D, I404T, 416 STOP
GASEMM1077	GASEMM1077	ERR1734558	3	15	1864415	93	20047.5	251303	121	109653	3		AGT	3.1	Full	Full	Full	-	T214P	I203N, L247F, D396D, I404T, 416 STOP
GASEMM1089	GASEMM1089	ERR1733707	3	406	1860570	103	18063.8	516421	121	132128	3		AGT	3.1	Full	Full	Full	-	E214D	I203N, L247F, D396D, I404T, 416 STOP
GASEMM1092	GASEMM1092	ERR1734447	3	315	1868091	75	24907.9	516419	121	162597	3		AGT	3.1	Full	Full	Full	-	-	I203N, L247F, D396D, I404T, 416 STOP
GASEMM1093	GASEMM1093	ERR1732689	3	315	1783917	43	41486.4	522264	121	170812	3		AGT	3.1	Full	Full	Full	-	-	I203N, L247F, D396D, I404T, 416 STOP
GASEMM1094	GASEMM1094	ERR1734595	3	315	1864522	87	21431.3	343468	121	148204	3		AGT	3.1	Full	Full	Full	-	-	I203N, L247F, D396D, I404T, 416 STOP
GASEMM1097	GASEMM1097	ERR1732918	3	406	1862879	83	22444.3	265544	121	132883	3		AGT	3.1	Full	Full	Full	-	E214D	I203N, L247F, D396D, I404T, 416 STOP
GASEMM1098	GASEMM1098	ERR1733427	3	15	1863909	75	24852.1	516800	121	170820	3		AGT	3.1	Full	Full	Full	-	427 STOP	I203N, L247F, D396D, I404T, 416 STOP
GASEMM1100	GASEMM1100	ERR1734318	3	15	1867975	74	25242.9	516787	121	148213	3		AGT	3.1	Full	Full	Full	-	-	I203N, L247F, D396D, I404T, 416 STOP
GASEMM1102	GASEMM1102	ERR1732920	3	406	1821015	50	36420.3	516787	121	170767	3		AGT	3.1	Full	Full	Full	-	-	I203N, L247F, D396D, I404T, 416 STOP
GASEMM1112	GASEMM1112	ERR1733732	3	15	1827827	51	35839.8	516439	121	187608	3		AGT	3.1	Full	Full	Full	-	-	I203N, L247F, D396D, I404T, 416 STOP
GASEMM1119	GASEMM1119	ERR1733998	3	315	1863023	76	24513.5	516431	121	175659	3		AGT	3.1	Full	Full	Full	-	-	I203N, L247F, D396D, I404T, 416 STOP
GASEMM1120	GASEMM1120	ERR1733286	3	315	1863513	77	24201.5	516801	121	163102	3		AGT	3.1	Full	Full	Full	-	-	I203N, L247F, D396D, I404T, 416 STOP
GASEMM1123	GASEMM1123	ERR1733833	3	15	1863157	71	26241.7	516803	121	170770	3		AGT	3.1	Full	Full	Full	-	-	I203N, L247F, D396D, I404T, 416 STOP
GASEMM1130	GASEMM1130	ERR1734825	3	315	1819549	70	25993.6	516396	85	170721	3		AGT	3.1	Full	Full	Full	-	-	I203N, L247F, D396D, I404T, 416 STOP
GASEMM1132	GASEMM1132	ERR1733262	3	315	1862798	82	22717	516552	121	132883	3		AGT	3.1	Full	Full	Full	-	-	I203N, L247F, D396D, I404T, 416 STOP
GASEMM1133	GASEMM1133	ERR1732537	3	315	1820143	50	36402.9	516430	121	187622	3		AGT	3.1	Full	STOP	Full	-	-	I203N, L247F, D396D, I404T, 416 STOP
GASEMM1134	GASEMM1134	ERR1734370	3	315	1864073	74	25190.2	516785	121	170808	3		AGT	3.1	Full	Full	Full	-	352 STOP	I203N, L247F, D396D, I404T, 416 STOP
GASEMM1135	GASEMM1135	ERR1733399	3	315	1821825	57	31961.8	516845	121	170697	3		AGT	3.1	Full	Full	Full	-	35 STOP	I203N, L247F, D396D, I404T, 416 STOP
GASEMM1139	GASEMM1139	ERR1733945	3	315	1861584	89	20916.7	516434	121	132991	3		AGT	3.1	Full	Full	Full	-	-	65 STOP
GASEMM1140	GASEMM1140	ERR1734497	3	315	1862604	85	21913	516941	121	159547	3		AGT	3.1	Full	Full	Full	-	-	I203N, L247F, D396D, I404T, 416 STOP
GASEMM1147	GASEMM1147	ERR1735114	3	15	1863101	100	18631	516905	121	170766	3		AGT	3.1	Full	Full	Full	-	H280R	I203N, L247F, D396D, I404T, 416 STOP
GASEMM1148	GASEMM1148	ERR1734107	3	315	1822793	52	35053.7	516906	121	187607	3		AGT	3.1	Full	Full	Full	-	-	I203N, L247F, D396D, I404T, 416 STOP
GASEMM1151	GASEMM1151	ERR1734703	3	315	1822334	60	30372.2	349721	121	170873	3		AGT	3.1	Full	Full	Full	-	-	I203N, L247F, D396D, I404T, 416 STOP
GASEMM1152	GASEMM1152	ERR1733760	3	315	1864686	101	18462.2	219814	121	129833	3		AGT	3.1	Full	Full	Full	-	-	I203N, L247F, D396D, I404T, 416 STOP
GASEMM1162	GASEMM1162	ERR1734175	3	315	1864006	81	23012.4	516784	121	170697	3		AGT	3.1	Full	Full	Full	-	-	I203N, L247F, D396D, I404T, 416 STOP
GASEMM1163	GASEMM1163	ERR1735207	3	315	1865324	81	23028.7	517040	121	162859	3		AGT	3.1	Full	Full	Full	-	-	I203N, L247F, D396D, I404T, 416 STOP
GASEMM1199	GASEMM1199	ERR1732903	3	315	1863137	109	17093	206015	121	88110	3		AGT	3.1	Full	Full	Full	-	-	I203N, L247F, D396D, I404T, 416 STOP
GASEMM1203	GASEMM1203	ERR1732694	3	406	1863093	81	23001.2	343097	121	162539	3		AGT	3.1	Full	Full	Full	-	-	I203N, L247F, D396D, I404T, 416 STOP
GASEMM1211	GASEMM1211	ERR1733839	3	315	1860538	78	23853	353709	121	163263	3		AGT	3.1	None	STOP	Full	-	-	I203N, L247F, D396D, I404T, 416 STOP
GASEMM1216	GASEMM1216	ERR1733132	3	15	1862915	75	24838.9	357455	121	159530	3		AGT	3.1	Full	Full	Full	-	35 STOP	I203N, L247F, D396D, I404T, 416 STOP
GASEMM1238	GASEMM1238	ERR1734433	3	315	1864693	90	20718.8	343484	121	132883	3		AGT	3.1	Full	Full	Full	-	-	I203N, L247F, D396D, I404T, 416 STOP
GASEMM1243	GASEMM1243	ERR1735237	3	15	1862636	74	25170.8	516787	121	170770	3		AGT	3.1	Full	STOP	Full	-	-	I203N, L247F, D396D, I404T, 416 STOP
GASEMM1248	GASEMM1248	ERR1734040	3	315	1864702	82	22740.3	516801	121	170694	3		AGT	3.1	Full	Full	Full	-	270 STOP	I203N, L247F, D396D, I404T, 416 STOP
GASEMM1254	GASEMM1254	ERR1735315	3	15	1861973	75	24826.3	516802	121	148157	3		AGT	3.1	STOP	Full	Full	-	-	I203N, L247F, D396D, I404T, 416 STOP
GASEMM1259	GASEMM1259	ERR1732928	3	315	1864688	68	27421.9	516785	121	175666	3		AGT	3.1	Full	Full	Full	-	-	I203N, L247F, D396D, I404T, 416 STOP
GASEMM1292	GASEMM1292	ERR1735428	3	406	1823118	56	32555.7	517114	121	187423	3		AGT	3.1	Full	Full	Full	-	G336S	I203N, L247F, D396D, I404T, 416 STOP
GASEMM1298	GASEMM1298	ERR1735202	3	406	1877257	57	32934.3	348789	121	168263	3		AGT	3.1	Full	Full	Full	-	-	I203N, L247F, D396D, I404T, 416 STOP
GASEMM1308	GASEMM1308	ERR1733149	3	315	1865016	77	24221	516785	121	170750	3		AGT	3.1	Full	Full	Full	-	A313V	I203N, L247F, D396D, I404T, 416 STOP
GASEMM1314	GASEMM1314	ERR1734013	3	315	1844213	198	9314.21	406914	85	170919	3		AGT	3.1	Full	Full	Full	-	-	I203N, L247F, D396D, I404T, 416 STOP
GASEMM1327	GASEMM1327	ERR1733458	3	406	1882172	49	38411.7	516420	121	170947	3		AGT	3.1	Full	Full	Full	-	-	I203N, L247F, D396D, I404T, 416 STOP
GASEMM1334	GASEMM1334	ERR1734265	3	15	1862057	72	25861.9	516427	116	175654	3		AGT	3.1	Full	Full	Full	-	-	I203N, L247F, D396D, I404T, 416 STOP
GASEMM1339	GASEMM1339	ERR1733472	3	15	1863517	68	27404.7	516787	121	170767	3		AGT	3.1	Full	Full	Full	-	H280R	I203N, L247F, D396D, I404T, 416 STOP
GASEMM1340	GASEMM1340	ERR1732489	3	15	1863515	74	25182.6	516787	121	175654	3		AGT	3.1	Full	Full	Full	-	-	I203N, L247F, D396D, I404T, 416 STOP
GASEMM1347	GASEMM1347	ERR1733984	3	315	1861999	86	21651.2	516785	121	170809	3		AGT	3.1	Full	Full	Full	-	-	I203N, L247F, D396D, I404T, 416 STOP
GASEMM1358	GASEMM1358	ERR1733546	3	406	1821881	46	39606.1	516787	121	187453	3		AGT	3.1	Full	Full	Full	-	-	I203N, L247F, D396D, I404T, 416 STOP
GASEMM1362	GASEMM1362	ERR1732568	3	406	1823290	57	31987.5	516787	121	165020	3		AGT	3.1	Full	Full	Full	-	-	I203N, L247F, D396D, I404T, 416 STOP
GASEMM1364	GASEMM1364	ERR1733420	3	406	1822488	59	30889.6	516785	121	187423	3		AGT	3.1	Full	Full	Full	-	-	I203N, L247F, D396D, I404T, 416 STOP
GASEMM1375	GASEMM1375	ERR1734980	3	15	1869862	69	27099.5	516929	121	170757	3		AGT	3.1	Full	Full	Full	-	296 STOP	I203N, L247F, D396D, I404T, 416 STOP
GASEMM1378	GASEMM1378	ERR1734102	3	315	1861341	112	16619.1	516439	81	148177	3		AGT	3.1	Full	Full	Full	-	-	I203N, L247F, D396D, I404T, 416 STOP
GASEMM1381	GASEMM1381	ERR1734911	3	406	1827530	48	38073.5	516787	121	187423	3		AGT	3.1	Full	Full	Full	-	-	I203N, L247F, D396D, I404T, 416 STOP
GASEMM1389	GASEMM1389	ERR1733941	3	15	1797205	41	43834.3	488370	135	170694	3		AGT	3.1	Full	Full	Full	-	E252G	I203N, L247F, D396D, I404T, 416 STOP
GASEMM1401	GASEMM1401	ERR1735462	3	315	1862973	80	23287.2	516418	121	170824	3		AGT	3.1	Full	Full	Full	-	35 STOP	I203N, L247F, D396D, I404T, 416 STOP
GASEMM1403	GASEMM1403	ERR1732925	3	406	1821585	55	33119.7	516419	121	187423	3		AGT	3.1	Full	Full	Full	-	-	I203N, L247F, D396D, I404T, 416 STOP
GASEMM1412	GASEMM1412	ERR1733943	3	15	1823104	49	37206.2	516753	121	193333	3		AGT	3.1	Full	Full	Full	-	-	I203N, L247F, D396D, I404T, 416 STOP
GASEMM1433	GASEMM1433	ERR1732803	3	406	1828993	55	33254.4	516925	121	187466	3		AGT	3.1	Full	Full	Full	-	L348S	I203N, L247F, D396D, I404T, 416 STOP
GASEMM1446	GASEMM1446	ERR1733244	3	15	1862952	80	23286.9	516759	121	148206	3		AGT	3.1	Full	Full	Full	-	-	L98V, I203N, L247F, D396D, I404T, 416 STOP
GASEMM1452	GASEMM1452	ERR1733305	3	15	1868257	69	27076.2	516804	121	148208	3		AGT	3.1	Full	Full	Full	R66C	-	I203N, L247F, D396D, I404T, 416 STOP
GASEMM1458	GASEMM1458	ERR1734755	3	15	1860066	117	15898	349573	81	128022	3		AGT	3.1	Full	Full	Full	T65P	-	I203N, L247F, D396D, I404T, 416 STOP
GASEMM1471	GASEMM1471	ERR1733148	3	15	1862852	91	20470.9	379255	121	99463	3		AGT	3.1	Full	Full	Full	-	81 STOP	I203N, L247F, D396D, I404T, 416 STOP
GASEMM1472	GASEMM1472	ERR1735103	3	15	1822278	62	29391.6	516264	121	164930	3		AGT	3.1	Full	Full	Full	-	-	I203N, L247F, D396D, I404T, 416 STOP
GASEMM1476	GASEMM1476	ERR1733386	3	15	1790034	59	30339.6	488364	121	132883	3		AGT	3.1	Full	Full	Full	-	E252G	I203N, L247F, D396D, I404T, 416 STOP
GASEMM1504	GASEMM1504	ERR1733783	3	315	1862852	74	25173.7	516674	121	144350	3		AGT	3.1	Full	Full	Full	-	-	I203N, L247F, D396D, I404T, 416 STOP
GASEMM1523	GASEMM1523	ERR1732829	3	315	1861987	71	26225.2	516801	121	168767	3		AGT	3.1	Full	Full	Full	-	-	I203N, L247F, D396D, I404T, 416 STOP
GASEMM1533	GASEMM1533	ERR1733402	3	15	1863729	78	23894	516788	121	170719	3		AGT	3.1	Full	Full	Full	-	423 STOP	I203N, L247F, D396D, I404T, 416 STOP
GASEMM1534	GASEMM1534	ERR1735271	3	315	1863402	79	23587.4	516784	121	170807	3		AGT	3.1	Full	Full	Full	-	-	I203N, L247F, D396D, I404T, 416 STOP
GASEMM1543	GASEMM1543	ERR1734148	3	315	1863640	76	24521.6	516431	121	170729	3		AGT	3.1	Full	Full	Full	-	-	I203N, L247F, D396D, I404T, 416 STOP
GASEMM1546	GASEMM1546	ERR1732714	3	315	1868328	58	32212.5	516785	121	175666	3		AGT	3.1	Full	Full	Full	-	E249K	I203N, L247F, D396D, I404T, 416 STOP
GASEMM1554	GASEMM1554	ERR1734112	3	315	1864198	75	24856	516785	121	170676	3		AGT	3.1	Full	Full	Full	-	-	I203N, L247F, D396D, I404T, 416 STOP
GASEMM1563	GASEMM1563	ERR1732904	3	315	1861125	89	20911.5	173175	121	113737	3		AGT	3.1	Full	Full	Full	-	-	I203N, L247F, D396D, I404T, 416 STOP
GASEMM1583	GASEMM1583	ERR1735347	3	15	1862420	93	20026	222963	121	132883	3		AGT	3.1	Full	Full	Full	-	-	I203N, L247F, D396D, I404T, 416 STOP
GASEMM1587	GASEMM1587	ERR1734126	3	15	1897947	111	17098.6	516786	121	175655	3		AGT	3.1	Full	Full	Full	-	-	I203N, L247F, D396D, I404T, 416 STOP
GASEMM1588	GASEMM1588	ERR1734934	3	406	1821303	52	35025.1	516792	117	187449	3		AGT	3.1	Full	Full	Full	-	39 STOP	I203N, L247F, D396D, I404T, 416 STOP
GASEMM1599	GASEMM1599	ERR1733663	3	315	1865672	74	25211.8	516799	121	170693	3		AGT	3.1	Full	Full	Full	G95D	-	I203N, L247F, D396D, I404T, 416 STOP
GASEMM1607	GASEMM1607	ERR1732449	3	315	1822482	54	33749.7	516787	121	175653	3		AGT	3.1	Full	Full	Full	-	-	I203N, L247F, D396D, I404T, 416 STOP
GASEMM1623	GASEMM1623	ERR1733523	3	15	1791263	45	39805.8	488469	117	170842	3		AGT	3.1	Full	Full	Full	-	E252G	I203N, L247F, D396D, I404T, 416 STOP
GASEMM1629	GASEMM1629	ERR1733276	3	15	1836827	65	28258.9	488355	121	148217	3		AGT	3.1	Full	Full	Full	-	E252G	I203N, L247F, D396D, I404T, 416 STOP
GASEMM1636	GASEMM1636	ERR1734794	3	315	1820907	55	33107.4	516760	121	187609	3		AGT	3.1	Full	Full	Full	-	-	I203N, L247F, D396D, I404T, 416 STOP
GASEMM1639	GASEMM1639	ERR1735437	3	15	1822347	105	17355.7	119698	121	54783	3		AGT	3.1	Full	Full	Full	-	-	I203N, L247F, D396D, I404T, 416 STOP
GASEMM1641	GASEMM1641	ERR1734093	3	15	1863590	110	16941.7	159710	121	77286	3		AGT	3.1	Full	Full	Full	-	39 STOP	I203N, L247F, D396D, I404T, 416 STOP
GASEMM1644	GASEMM1644	ERR1733113	3	15	1863812	86	21672.2	379281	121	137328	3		AGT	3.1	Full	Full	Full	-	-	I203N, L247F, D396D, I404T, 416 STOP
GASEMM1645	GASEMM1645	ERR1732664	3	15	1869903	82	22803.7	517042	121	170769	3		AGT	3.1	Full	Full	Full	-	-	I203N, L247F, D396D, I404T, 416 STOP
GASEMM1655	GASEMM1655	ERR1734350	3	15	1863955	77	24207.2	351869	121	165235	3		AGT	3.1	Full	Full	Full	-	-	I203N, L247F, D396D, I404T, 416 STOP
GASEMM1662	GASEMM1662	ERR1733018	3	15	1862565	74	25169.8	351420	121	162466	3		AGT	3.1	Full	Full	Full	-	-	I203N, L247F, D396D, I404T, 416 STOP
GASEMM1716	GASEMM1716	ERR1734870	3	15	1863747	83	22454.8	516804	121	170881	3		AGT	3.1	Full	Full	Full	-	-	I203N, L247F, D396D, I404T, 416 STOP
GASEMM1717	GASEMM1717	ERR1733921	3	315	1864041	76	24526.9	516801	121	175667	3		AGT	3.1	Full	STOP	Full	-	-	I203N, L247F, D396D, I404T, 416 STOP
GASEMM1719	GASEMM1719	ERR1733561	3	315	1822237	55	33131.6	516430	117	187618	3		AGT	3.1	Full	STOP	Full	-	-	I203N, L247F, D396D, I404T, 416 STOP
GASEMM1725	GASEMM1725	ERR1734320	3	315	1864135	82	22733.3	516872	121	148612	3		AGT	3.1	Full	Full	Full	-	35 STOP	I203N, L247F, D396D, I404T, 416 STOP
GASEMM1737	GASEMM1737	ERR1735333	3	406	1866310	93	20067.8	251004	121	167012	3		AGT	3.1	Full	Full	Full	-	-	I203N, L247F, D396D, I404T, 416 STOP
GASEMM1738	GASEMM1738	ERR1734637	3	406	1866941	98	19050.4	268847	121	173941	3		AGT	3.1	Full	Full	Full	-	-	I203N, L247F, D396D, I404T, 416 STOP
GASEMM1792	GASEMM1792	ERR1732878	3	15	1868205	77	24262.4	516220	121	176257	3		AGT	3.1	Full	STOP	Full	-	I22V	I203N, L247F, D396D, I404T, 416 STOP
GASEMM1804	GASEMM1804	ERR1733720	3	15	1862758	78	23881.5	516800	121	175662	3		AGT	3.1	Full	STOP	Full	-	-	I203N, L247F, D396D, I404T, 416 STOP
GASEMM1815	GASEMM1815	ERR1732860	3	315	1861450	125	14891.6	193287	121	68227	3		AGT	3.1	Full	Full	Full	-	-	I203N, L247F, D396D, I404T, 416 STOP
GASEMM1843	GASEMM1843	ERR1734010	3	315	1863326	82	22723.5	516418	121	162557	3		AGT	3.1	Full	Full	Full	-	-	I203N, L247F, D396D, I404T, 416 STOP
GASEMM1872	GASEMM1872	ERR1734537	3	15	1864567	95	19627	221167	121	130432	3		AGT	3.1	Full	Full	Full	-	-	I203N, L247F, D396D, I404T, 416 STOP
GASEMM1882	GASEMM1882	ERR1734529	3	315	1865007	94	19840.5	191836	121	132883	3		AGT	3.1	Full	Full	Full	-	-	I203N, L247F, D396D, I404T, 416 STOP
GASEMM1891	GASEMM1891	ERR1734089	3	315	1864226	89	20946.4	321750	121	163200	3		AGT	3.1	Full	Full	Full	-	-	I203N, L247F, D396D, I404T, 416 STOP
GASEMM1896	GASEMM1896	ERR1733072	3	315	1863142	95	19612	251256	121	132883	3		AGT	3.1	Full	Full	Full	-	-	I203N, L247F, D396D, I404T, 416 STOP
GASEMM1897	GASEMM1897	ERR1733294	3	1152	1822762	52	35053.1	516783	121	187442	3		AGT	3.1	Full	Full	Full	-	-	I203N, L247F, D396D, I404T, 416 STOP
GASEMM1914	GASEMM1914	ERR1732605	3	15	1822196	57	31968.3	516640	121	170718	3		AGT	3.1	Full	Full	Full	-	-	I203N, L247F, D396D, I404T, 416 STOP
GASEMM1936	GASEMM1936	ERR1735433	3	315	1864241	86	21677.2	516785	121	159641	3		AGT	3.1	Full	Full	Full	-	-	I203N, L247F, D396D, I404T, 416 STOP
GASEMM1937	GASEMM1937	ERR1734495	3	315	1864119	79	23596.4	516801	121	170791	3		AGT	3.1	Full	Full	Full	-	-	I203N, L247F, D396D, I404T, 416 STOP
GASEMM1938	GASEMM1938	ERR1734938	3	315	1863578	88	21177	516785	121	170698	3		AGT	3.1	Full	STOP	Full	-	-	I203N, L247F, D396D, I404T, 416 STOP
GASEMM1939	GASEMM1939	ERR1735374	3	315	1863832	87	21423.4	516799	121	132883	3		AGT	3.1	Full	Full	Full	-	-	I203N, L247F, D396D, I404T, 416 STOP
GASEMM1949	GASEMM1949	ERR1733414	3	315	1863237	80	23290.5	516785	121	170698	3		AGT	3.1	Full	Full	Full	-	-	I203N, L247F, D396D, I404T, 416 STOP
GASEMM1953	GASEMM1953	ERR1734427	3	1152	1822311	59	30886.6	516799	121	175660	3		AGT	3.1	Full	Full	Full	-	-	I203N, L247F, D396D, I404T, 416 STOP
GASEMM1962	GASEMM1962	ERR1735371	3	315	1862592	79	23577.1	516785	121	193280	3		AGT	3.1	Full	STOP	Full	-	-	I203N, L247F, D396D, I404T, 416 STOP
GASEMM1963	GASEMM1963	ERR1733637	3	315	1862832	81	22997.9	516785	121	159645	3		AGT	3.1	Full	Full	Full	-	-	I203N, L247F, D396D, I404T, 416 STOP
GASEMM1971	GASEMM1971	ERR1734029	3	315	1861721	84	22163.3	516435	121	170794	3		AGT	3.1	Full	Full	Full	-	-	I203N, L247F, D396D, I404T, 416 STOP
GASEMM1975	GASEMM1975	ERR1735471	3	15	1860306	118	15765.3	210777	121	90277	3		AGT	3.1	Full	Full	Full	-	F488S	I203N, L247F, D396D, I404T, 416 STOP
GASEMM1991	GASEMM1991	ERR1733857	3	15	1862168	101	18437.3	516787	121	187425	3		AGT	3.1	Full	Full	Full	-	-	I203N, L247F, D396D, I404T, 416 STOP
GASEMM1999	GASEMM1999	ERR1734270	3	15	1860741	75	24809.9	516423	109	170749	3		AGT	3.1	Full	Full	Full	-	35 STOP	I203N, L247F, D396D, I404T, 416 STOP
GASEMM2005	GASEMM2005	ERR1733774	3	15	1825803	62	29448.4	253904	121	170068	3		AGT	3.1	Full	Full	Full	-	F31L	I203N, L247F, D396D, I404T, 416 STOP
GASEMM2015	GASEMM2015	ERR1735042	3	315	1821398	52	35026.9	516799	121	187552	3		AGT	3.1	Full	Full	Full	-	-	I203N, L247F, D396D, I404T, 416 STOP
GASEMM2029	GASEMM2029	ERR1733282	3	315	1819094	130	13993	116050	121	37878	3		AGT	3.1	Full	Full	Full	-	-	I203N, L247F, D396D, I404T, 416 STOP
GASEMM2030	GASEMM2030	ERR1732849	3	15	1861087	89	20911.1	349305	121	132883	3		AGT	3.1	Full	Full	Full	-	-	I203N, L247F, D396D, I404T, 416 STOP
GASEMM2045	GASEMM2045	ERR1735227	3	15	1861161	113	16470.5	187608	121	76690	3		AGT	3.1	Full	Full	Full	-	-	I203N, L247F, D396D, I404T, 416 STOP
GASEMM2063	GASEMM2063	ERR1733219	3	15	1863155	91	20474.2	204746	121	138886	3		AGT	3.1	Full	Full	Full	-	-	I203N, L247F, D396D, I404T, 416 STOP
GASEMM2066	GASEMM2066	ERR1733395	3	315	1864077	79	23595.9	516784	121	170808	3		AGT	3.1	Full	Full	Full	-	-	I203N, L247F, D396D, I404T, 416 STOP
GASEMM2068	GASEMM2068	ERR1733439	3	315	1863415	93	20036.7	516784	121	132883	3		AGT	3.1	Full	Full	Full	-	-	I203N, L247F, D396D, I404T, 416 STOP
GASEMM2072	GASEMM2072	ERR1733967	3	315	1822174	56	32538.8	516798	121	170864	3		AGT	3.1	Full	Full	Full	-	-	I203N, L247F, D396D, I404T, 416 STOP
GASEMM2079	GASEMM2079	ERR1735264	3	406	1823258	78	23375.1	214664	121	128127	3		AGT	3.1	Full	Full	Full	-	-	I203N, L247F, D396D, I404T, 416 STOP
GASEMM2080	GASEMM2080	ERR1734152	3	15	1862003	81	22987.7	516803	121	170766	3		AGT	3.1	Full	Full	Full	-	-	I203N, L247F, D396D, I404T, 416 STOP
GASEMM2092	GASEMM2092	ERR1733870	3	315	1863357	95	19614.3	349437	121	128058	3		AGT	3.1	Full	Full	Full	-	E387G	I203N, L247F, D396D, I404T, 416 STOP
GASEMM2102	GASEMM2102	ERR1733215	3	15	1861059	89	20910.8	516430	121	170849	3		AGT	3.1	Full	Full	Full	-	-	I203N, L247F, D396D, I404T, 416 STOP
GASEMM2104	GASEMM2104	ERR1733568	3	315	1863190	81	23002.3	516418	121	159570	3		AGT	3.1	Full	Full	Full	-	-	I203N, L247F, D396D, I404T, 416 STOP
GASEMM2105	GASEMM2105	ERR1734474	3	315	1861908	84	22165.6	250802	121	159563	3		AGT	3.1	Full	Full	Full	-	-	I203N, L247F, D396D, I404T, 416 STOP
GASEMM2106	GASEMM2106	ERR1733850	3	15	1821360	61	29858.4	353813	121	132884	3		AGT	3.1	Full	Full	Full	-	35 STOP	I203N, L247F, D396D, I404T, 416 STOP
GASEMM2111	GASEMM2111	ERR1735314	3	315	1867634	77	24255	516543	121	159658	3		AGT	3.1	Full	Full	Full	-	-	I203N, L247F, D396D, I404T, 416 STOP
GASEMM2116	GASEMM2116	ERR1734439	3	406	1827768	67	27280.1	251072	136	132136	3		AGT	3.1	Full	Full	Full	-	-	I203N, L247F, D396D, I404T, 416 STOP
GASEMM2118	GASEMM2118	ERR1733627	3	315	1862429	85	21910.9	516402	121	138990	3		AGT	3.1	Full	Full	Full	-	-	I203N, L247F, D396D, I404T, 416 STOP
GASEMM2135	GASEMM2135	ERR1735061	3	1156	1790419	50	35808.4	321340	121	132883	3		AGT	3.1	Full	Full	Full	-	E252G	I203N, L247F, D396D, I404T, 416 STOP
GASEMM2138	GASEMM2138	ERR1733159	3	15	1866214	77	24236.5	516422	133	148183	3		AGT	3.1	Full	Full	Full	-	-	I203N, L247F, D396D, I404T, 416 STOP
GASEMM2142	GASEMM2142	ERR1733454	3	15	1862170	125	14897.4	132883	121	51267	3		AGT	3.1	Full	Full	Full	-	35 STOP	I203N, L247F, D396D, I404T, 416 STOP
GASEMM2146	GASEMM2146	ERR1733521	3	15	1861207	106	17558.6	349373	121	87737	3		AGT	3.1	Full	Full	Full	-	-	I203N, L247F, D396D, I404T, 416 STOP
GASEMM2153	GASEMM2153	ERR1733492	3	315	1862070	97	19196.6	250933	121	128059	3		AGT	3.1	Full	Full	Full	-	-	I203N, L247F, D396D, I404T, 416 STOP
GASEMM2154	GASEMM2154	ERR1735226	3	315	1820926	67	27178	231678	121	165025	3		AGT	3.1	Full	Full	Full	-	-	I203N, L247F, D396D, I404T, 416 STOP
GASEMM2169	GASEMM2169	ERR1734212	3	15	1861517	103	18073	193031	122	96757	3		AGT	3.1	Full	Full	Full	-	R241C	I203N, L247F, D396D, I404T, 416 STOP
GASEMM2181	GASEMM2181	ERR1735284	3	315	1845698	286	6453.49	98198	121	16964	3		AGT	3.1	Full	Full	Full	-	-	I203N, L247F, D396D, I404T, 416 STOP
GASEMM2182	GASEMM2182	ERR1733248	3	315	1856675	245	7578.27	73178	121	20797	3		AGT	3.1	Full	Full	Full	-	-	I203N, L247F, D396D, I404T, 416 STOP
GASEMM2194	GASEMM2194	ERR1735074	3	15	1861548	113	16473.9	210588	121	132883	3		AGT	3.1	Full	Full	Full	-	306 STOP	I203N, L247F, D396D, I404T, 416 STOP
GASEMM2207	GASEMM2207	ERR1733968	3	406	1820986	63	28904.5	239281	121	128122	3		AGT	3.1	Full	Full	Full	-	-	I203N, L247F, D396D, I404T, 416 STOP
GASEMM2211	GASEMM2211	ERR1733253	3	15	1861655	91	20457.8	516803	121	128104	3		AGT	3.1	Full	Full	Full	-	P16L	I203N, L247F, D396D, I404T, 416 STOP
GASEMM2217	GASEMM2217	ERR1734540	3	406	1820917	63	28903.4	516799	121	128070	3		AGT	3.1	Full	Full	Full	-	39 STOP	I203N, L247F, D396D, I404T, 416 STOP
GASEMM2236	GASEMM2236	ERR1734932	3	315	1863309	89	20936.1	516785	121	175653	3		AGT	3.1	Full	Full	Full	-	-	I203N, L247F, D396D, I404T, 416 STOP
GASEMM2237	GASEMM2237	ERR1733854	3	315	1820408	81	22474.2	354152	121	132862	3		AGT	3.1	Full	Full	Full	-	-	I203N, L247F, D396D, I404T, 416 STOP
GASEMM2238	GASEMM2238	ERR1732919	3	315	1862546	89	20927.5	516609	121	163394	3		AGT	3.1	Full	Full	Full	-	39 STOP	I203N, L247F, D396D, I404T, 416 STOP
GASEMM2246	GASEMM2246	ERR1733566	3	15	1862584	97	19201.9	265431	121	132884	3		AGT	3.1	Full	Full	Full	-	-	I203N, L247F, D396D, I404T, 416 STOP
GASEMM2289	GASEMM2289	ERR1733559	3	15	1862589	79	23577.1	516541	121	162963	3		AGT	3.1	Full	Full	Full	-	-	I203N, L247F, D396D, I404T, 416 STOP
GASEMM2309	GASEMM2309	ERR1734340	3	15	1830468	67	27320.4	253905	121	148220	3		AGT	3.1	Full	Full	Full	-	E252G	I203N, L247F, D396D, I404T, 416 STOP
GASEMM2310	GASEMM2310	ERR1733124	3	15	1859912	101	18415	272526	121	170718	3		AGT	3.1	Full	Full	Full	-	-	I203N, L247F, D396D, I404T, 416 STOP
GASEMM2322	GASEMM2322	ERR1735006	3	315	1860177	91	20441.5	213387	121	120253	3		AGT	3.1	Full	Full	Full	-	-	I203N, L247F, D396D, I404T, 416 STOP
GASEMM2325	GASEMM2325	ERR1732799	3	15	1828977	73	25054.5	349544	121	134530	3		AGT	3.1	Full	Full	Full	-	-	I203N, L247F, D396D, I404T, 416 STOP
GASEMM2333	GASEMM2333	ERR1732457	3	315	1864280	86	21677.7	516785	121	134538	3		AGT	3.1	Full	Full	Full	-	T214P	I203N, L247F, D396D, I404T, 416 STOP
GASEMM2345	GASEMM2345	ERR1732599	3	406	1823075	79	23076.9	243758	121	130392	3		AGT	3.1	Full	Full	Full	-	-	I203N, L247F, D396D, I404T, 416 STOP
GASEMM2357	GASEMM2357	ERR1732473	3	315	1863564	109	17096.9	171024	121	120466	3		AGT	3.1	Full	Full	Full	-	P285L	I203N, L247F, D396D, I404T, 416 STOP
GASEMM2361	GASEMM2361	ERR1733770	3	315	1821868	80	22773.3	171707	121	137574	3		AGT	3.1	Full	Full	Full	-	-	I203N, L247F, D396D, I404T, 416 STOP
GASEMM2370	GASEMM2370	ERR1732966	3	15	1796787	49	36669.1	205027	121	132185	3		AGT	3.1	Full	Full	Full	-	I250T	I203N, L247F, D396D, I404T, 416 STOP
GASEMM2375	GASEMM2375	ERR1733592	3	315	1817537	116	15668.4	159086	121	61934	3		AGT	3.1	Full	Full	Full	-	-	I203N, L247F, D396D, I404T, 416 STOP
GASEMM2382	GASEMM2382	ERR1733088	3	315	1821911	63	28919.2	516418	121	170697	3		AGT	3.1	Full	Full	Full	-	-	I203N, L247F, D396D, I404T, 416 STOP
GASEMM2385	GASEMM2385	ERR1735419	3	15	1858738	165	11265.1	114775	121	44166	3		AGT	3.1	Full	Full	Full	-	-	I203N, L247F, D396D, I404T, 416 STOP
GASEMM2386	GASEMM2386	ERR1734280	3	15	1863897	94	19828.7	170873	121	93687	3		AGT	3.1	Full	Full	Full	-	-	I203N, L247F, D396D, I404T, 416 STOP
GASEMM2387	GASEMM2387	ERR1732765	3	15	1860700	101	18422.8	343688	121	100246	3		AGT	3.1	Full	Full	Full	-	-	I203N, L247F, D396D, I404T, 416 STOP
GASEMM2410	GASEMM2410	ERR1734391	3	406	1821890	71	25660.4	379365	121	170767	3		AGT	3.1	Full	Full	Full	-	-	I203N, L247F, D396D, I404T, 416 STOP
GASEMM2411	GASEMM2411	ERR1735037	3	315	1821647	63	28915	349767	121	135950	3		AGT	3.1	Full	Full	Full	-	-	I203N, L247F, D396D, I404T, 416 STOP
GASEMM2414	GASEMM2414	ERR1734409	3	315	1863451	104	17917.8	321578	121	132922	3		AGT	3.1	Full	Full	Full	-	-	I203N, L247F, D396D, I404T, 416 STOP
GASEMM2415	GASEMM2415	ERR1734838	3	315	1861418	107	17396.4	250931	121	98530	3		AGT	3.1	Full	Full	Full	-	-	I203N, L247F, D396D, I404T, 416 STOP
GASEMM2435	GASEMM2435	ERR1734357	3	15	1866151	116	16087.5	349781	121	97219	3		AGT	3.1	Full	Full	Full	-	-	I203N, L247F, D396D, I404T, 416 STOP
GASEMM2438	GASEMM2438	ERR1733110	3	15	1834966	82	22377.6	340618	121	138519	3		AGT	3.1	Full	Full	Full	-	E252G	I203N, L247F, D396D, I404T, 416 STOP
GASEMM2446	GASEMM2446	ERR1734011	3	315	1823515	91	20038.6	170352	123	111873	3		AGT	3.1	Full	Full	Full	-	-	I203N, L247F, D396D, I404T, 416 STOP
GASEMM2458	GASEMM2458	ERR1733975	3	315	1876583	112	16755.2	253169	121	89446	3		AGT	3.1	Full	Full	Full	-	-	I203N, L247F, D396D, I404T, 416 STOP
GASEMM2461	GASEMM2461	ERR1734973	3	15	1860680	86	21635.8	516437	121	159558	3		AGT	3.1	Full	STOP	Full	-	-	I203N, L247F, D396D, I404T, 416 STOP
GASEMM2463	GASEMM2463	ERR1734330	3	15	1863444	135	13803.3	130796	121	49374	3		AGT	3.1	Full	Full	Full	-	I381T	I203N, L247F, D396D, I404T, 416 STOP
GASEMM2485	GASEMM2485	ERR1733940	3	315	1861800	69	26982.6	516784	121	170069	3		AGT	3.1	Full	Full	Full	-	-	I203N, L247F, D396D, I404T, 416 STOP
GASEMM2488	GASEMM2488	ERR1734762	3	406	1821877	54	33738.5	516789	121	187423	3		AGT	3.1	Full	Full	Full	-	-	I203N, L247F, D396D, I404T, 416 STOP
GASEMM2497	GASEMM2497	ERR1733930	3	315	1821544	62	29379.7	516783	121	170656	3		AGT	3.1	Full	Full	Full	-	-	I203N, L247F, D396D, I404T, 416 STOP
GASEMM2502	GASEMM2502	ERR1735177	3	15	1831119	70	26158.8	253905	121	175666	3		AGT	3.1	Full	Full	Full	-	E252G	I203N, L247F, D396D, I404T, 416 STOP
GASEMM2505	GASEMM2505	ERR1732453	3	315	1820612	54	33715	516418	121	170879	3		AGT	3.1	Full	Full	Full	-	-	I203N, L247F, D396D, I404T, 416 STOP
GASEMM2531	GASEMM2531	ERR1735454	3	15	1861985	77	24181.6	516801	121	148213	3		AGT	3.1	Full	Full	Full	-	F386S	I203N, L247F, D396D, I404T, 416 STOP
GASEMM2532	GASEMM2532	ERR1735135	3	15	1788871	41	43631	488372	121	175427	3		AGT	3.1	Full	Full	Full	-	E252G	I203N, L247F, D396D, I404T, 416 STOP
GASEMM2533	GASEMM2533	ERR1732577	3	15	1861572	74	25156.4	516421	121	175716	3		AGT	3.1	Full	Full	Full	-	-	I203N, L247F, D396D, I404T, 416 STOP
GASEMM2549	GASEMM2549	ERR1733621	3	15	1861067	67	27777.1	516795	121	162878	3		AGT	3.1	Full	Full	Full	-	38 STOP	I203N, L247F, D396D, I404T, 416 STOP
GASEMM2554	GASEMM2554	ERR1733714	3	315	1862868	89	20931.1	516785	121	170754	3		AGT	3.1	Full	Full	Full	-	35 STOP	I203N, L247F, D396D, I404T, 416 STOP
GASEMM2556	GASEMM2556	ERR1733759	3	15	1790998	41	43682.9	488370	121	159552	3		AGT	3.1	Full	Full	Full	-	E252G	I203N, L247F, D396D, I404T, 416 STOP
GASEMM2566	GASEMM2566	ERR1734460	3	315	1841637	58	31752.4	516434	121	187424	3		AGT	3.1	Full	Full	Full	-	-	I203N, L247F, D396D, I404T, 416 STOP
GASEMM2569	GASEMM2569	ERR1735117	3	15	1862177	77	24184.1	516788	121	170770	3		AGT	3.1	Full	Full	Full	-	39 STOP	I203N, L247F, D396D, I404T, 416 STOP
GASEMM2590	GASEMM2590	ERR1734149	3	406	1821766	56	32531.5	516781	121	187423	3		AGT	3.1	Full	Full	Full	-	G336S	I203N, L247F, D396D, I404T, 416 STOP
GASEMM2632	GASEMM2632	ERR1734305	3	15	1862011	83	22433.9	516802	121	170766	3		AGT	3.1	Full	Full	Full	-	-	I203N, L247F, D396D, I404T, 416 STOP
GASEMM2633	GASEMM2633	ERR1734375	3	15	1866614	91	20512.2	516787	121	170765	3		AGT	3.1	Full	Full	Full	-	G459E	I203N, L247F, D396D, I404T, 416 STOP
GASEMM2668	GASEMM2668	ERR1732606	3	315	1863981	101	18455.3	206037	121	132101	3		AGT	3.1	Full	Full	Full	-	-	I203N, L247F, D396D, I404T, 416 STOP
GASEMM2682	GASEMM2682	ERR1733357	3	15	1804211	44	41004.8	493920	121	159846	3		AGT	3.1	Full	Full	Full	-	F31L, T214M	I203N, L247F, D396D, I404T, 416 STOP
GASEMM2684	GASEMM2684	ERR1733578	3	315	1864096	79	23596.2	516783	121	162484	3		AGT	3.1	Full	Full	Full	-	35 STOP	I203N, L247F, D396D, I404T, 416 STOP
GASEMM2685	GASEMM2685	ERR1734591	3	15	1835806	86	21346.6	222835	121	163260	3		AGT	3.1	Full	Full	Full	-	E252G	I203N, L247F, D396D, I404T, 416 STOP
GASEMM2688	GASEMM2688	ERR1734550	3	15	1823119	60	30385.3	265330	121	175667	3		AGT	3.1	Full	Full	Full	-	-	I203N, L247F, D396D, I404T, 416 STOP
GASEMM2690	GASEMM2690	ERR1734674	3	315	1823219	70	26046	387927	121	152504	3		AGT	3.1	Full	Full	Full	-	-	I203N, L247F, D396D, I404T, 416 STOP
GASEMM2691	GASEMM2691	ERR1733953	3	315	1863427	93	20036.8	251281	121	136538	3		AGT	3.1	Full	Full	Full	-	G457V	I203N, L247F, D396D, I404T, 416 STOP
GASEMM2698	GASEMM2698	ERR1733648	3	315	1819697	59	30842.3	516801	121	159640	3		AGT	3.1	Full	Full	Full	-	-	I203N, L247F, D396D, I404T, 416 STOP
GASEMM2705	GASEMM2705	ERR1735162	3	15	1789758	52	34418.4	379272	121	170863	3		AGT	3.1	Full	Full	Full	D97G	35 STOP	I203N, L247F, D396D, I404T, 416 STOP
GASEMM2707	GASEMM2707	ERR1732868	3	315	1861781	86	21648.6	516418	121	148220	3		AGT	3.1	Full	Full	Full	-	-	I203N, L247F, D396D, I404T, 416 STOP
GASEMM2714	GASEMM2714	ERR1734967	3	315	1860630	71	26206.1	516785	121	159637	3		AGT	3.1	Full	Full	Full	T80A	-	I203N, L247F, D396D, I404T, 416 STOP
GASEMM2716	GASEMM2716	ERR1734564	3	315	1862610	87	21409.3	516785	121	159646	3		AGT	3.1	Full	Full	Full	-	-	I203N, L247F, D396D, I404T, 416 STOP
GASEMM2717	GASEMM2717	ERR1733528	3	315	1900524	118	16106.1	270745	121	170693	3		AGT	3.1	Full	Full	Full	-	-	I203N, L247F, D396D, I404T, 416 STOP
GASEMM2719	GASEMM2719	ERR1733673	3	315	1820976	57	31947	516965	121	187609	3		AGT	3.1	Full	Full	Full	-	-	I203N, L247F, D396D, I404T, 416 STOP
GASEMM2735	GASEMM2735	ERR1733758	3	15	1863980	108	17259.1	343560	121	119104	3		AGT	3.1	Full	Full	Full	-	-	I203N, L247F, D396D, I404T, 416 STOP
GASEMM2745	GASEMM2745	ERR1733902	3	315	1863798	89	20941.5	516799	121	148196	3		AGT	3.1	Full	Full	Full	-	35 STOP	I203N, L247F, D396D, I404T, 416 STOP
GASEMM2747	GASEMM2747	ERR1735086	3	315	1820899	62	29369.3	516418	121	159735	3		AGT	3.1	Full	Full	Full	-	-	I203N, L247F, D396D, I404T, 416 STOP
GASEMM2771	GASEMM2771	ERR1733911	3	1162	1862509	81	22993.9	516416	121	148200	3		AGT	3.1	Full	Full	Full	-	-	I203N, L247F, D396D, I404T, 416 STOP
GASEMM2775	GASEMM2775	ERR1735008	3	315	1862801	80	23285	516762	121	170762	3		AGT	3.1	Full	Full	Full	-	493 STOP	I203N, L247F, D396D, I404T, 416 STOP
GASEMM2780	GASEMM2780	ERR1733389	3	315	1862925	89	20931.7	516785	121	159620	3		AGT	3.1	Full	Full	Full	-	-	I203N, L247F, D396D, I404T, 416 STOP
GASEMM2790	GASEMM2790	ERR1734647	3	315	1862973	89	20932.3	516573	121	162442	3		AGT	3.1	Full	Full	Full	-	-	I203N, L247F, D396D, I404T, 416 STOP
GASEMM2801	GASEMM2801	ERR1735345	3	315	1864079	89	20944.7	265552	121	132883	3		AGT	3.1	Full	Full	Full	-	407 STOP	I203N, L247F, D396D, I404T, 416 STOP
GASEMM2802	GASEMM2802	ERR1733567	3	315	1902347	163	11670.8	269210	121	134539	3		AGT	3.1	Full	Full	Full	-	35 STOP	I203N, L247F, D396D, I404T, 416 STOP
GASEMM2820	GASEMM2820	ERR1735149	3	15	1863763	78	23894.4	501700	121	147096	3		AGT	3.1	Full	Full	Full	E9A	-	I203N, L247F, D396D, I404T, 416 STOP
GASEMM2821	GASEMM2821	ERR1735295	3	15	1861070	75	24814.3	516789	121	138570	3		AGT	3.1	Full	Full	Full	-	-	I203N, L247F, D396D, I404T, 416 STOP
GASEMM2824	GASEMM2824	ERR1735020	3	406	1822464	58	31421.8	349781	121	167044	3		AGT	3.1	Full	Full	Full	-	-	I203N, L247F, D396D, I404T, 416 STOP
GASEMM2833	GASEMM2833	ERR1734856	3	315	1824199	69	26437.7	223090	121	132883	3		AGT	3.1	Full	Full	Full	-	-	I203N, L247F, D396D, I404T, 416 STOP
GASEMM2837	GASEMM2837	ERR1734083	3	315	1823289	97	18796.8	164843	121	92179	3		AGT	3.1	Full	Full	Full	-	-	I203N, L247F, D396D, I404T, 416 STOP
GASEMM2892	GASEMM2892	ERR1733484	3	15	1863331	83	22449.8	353587	121	132203	3		AGT	3.1	Full	Full	Full	-	-	L98V, I203N, L247F, D396D, I404T, 416 STOP
GASEMM2910	GASEMM2910	ERR1734417	3	15	1865087	83	22470.9	516784	121	132884	3		AGT	3.1	Full	Full	Full	R119C	R216C	I203N, L247F, D396D, I404T, 416 STOP
GASEMM2913	GASEMM2913	ERR1734062	3	315	1822007	59	30881.5	516420	97	187585	3		AGT	3.1	Full	Full	Full	-	-	I203N, L247F, D396D, I404T, 416 STOP
GASEMM2916	GASEMM2916	ERR1734882	3	315	1822596	78	23366.6	251397	121	132202	3		AGT	3.1	Full	Full	Full	-	-	I203N, L247F, D396D, I404T, 416 STOP
GASEMM2924	GASEMM2924	ERR1733681	3	15	1863085	118	15788.9	163139	121	65390	3		AGT	3.1	Full	Full	Full	-	32 STOP	I203N, L247F, D396D, I404T, 416 STOP
GASEMM2925	GASEMM2925	ERR1733575	3	315	1863852	92	20259.3	251090	121	132883	3		AGT	3.1	Full	Full	Full	-	-	I203N, L247F, D396D, I404T, 416 STOP
GASEMM2939	GASEMM2939	ERR1735415	3	315	1863164	86	21664.7	187603	121	113746	3		AGT	3.1	Full	Full	Full	-	220 STOP	I203N, L247F, D396D, I404T, 416 STOP
GASEMM2953	GASEMM2953	ERR1733746	3	315	1864371	91	20487.6	332768	121	132883	3		AGT	3.1	Full	Full	Full	-	-	I203N, L247F, D396D, I404T, 416 STOP
GASEMM2967	GASEMM2967	ERR1734542	3	406	1822233	64	28472.4	351246	121	163101	3		AGT	3.1	Full	Full	Full	-	-	I203N, L247F, D396D, I404T, 416 STOP
GASEMM2974	GASEMM2974	ERR1734921	3	315	1864300	87	21428.7	168823	121	132883	3		AGT	3.1	Full	Full	Full	-	-	I203N, L247F, D396D, I404T, 416 STOP
GASEMM2975	GASEMM2975	ERR1733097	3	315	1862808	91	20470.4	204757	121	138368	3		AGT	3.1	Full	Full	Full	-	-	I203N, L247F, D396D, I404T, 416 STOP
GASEMM2996	GASEMM2996	ERR1733499	3	315	1863929	88	21181	343465	121	132208	3		AGT	3.1	Full	Full	Full	-	220 STOP	I203N, L247F, D396D, I404T, 416 STOP
GASEMM3001	GASEMM3001	ERR1735426	3	15	1868301	80	23353.8	170136	121	113760	3		AGT	3.1	Full	Full	Full	V197I	-	I203N, L247F, D396D, I404T, 416 STOP
GASEMM3016	GASEMM3016	ERR1732741	3	406	1824480	67	27231	265583	121	163316	3		AGT	3.1	Full	Full	Full	-	-	I203N, L247F, D396D, I404T, 416 STOP
GASEMM3023	GASEMM3023	ERR1735404	3	15	1863425	80	23292.8	221001	121	132883	3		AGT	3.1	Full	Full	Full	-	-	I203N, L247F, D396D, I404T, 416 STOP
PHE_12016	PHE_12016	ERR1359575	3	315	1859852	163	11410.1	385345	121	148187	4		AGT	3.1	Full	Full	Full	-	-	I203N, L247F, D396N, I404T, 416 STOP
PHE_12018	PHE_12018	ERR1359367	3	315	1859700	155	11998.1	516180	121	170144	4		AGT	3.1	Full	Full	Full	-	-	I203N, L247F, D396N, I404T, 416 STOP
PHE_12026	PHE_12026	ERR1359479	3	15	1858340	153	12146	513492	121	132892	4		AGT	3.1	Full	Full	Full	-	-	I203N, L247F, D396N, I404T, 416 STOP
PHE_12027	PHE_12027	ERR1359568	3	406	1819349	108	16845.8	516394	121	157491	4		AGT	3.1	Full	Full	Full	-	-	I203N, L247F, D396N, I404T, 416 STOP
PHE_12030	PHE_12030	ERR1359868	3	315	1858664	144	12907.4	385444	121	148194	4		AGT	3.1	Full	Full	Full	-	-	I203N, L247F, D396N, I404T, 416 STOP
PHE_12033	PHE_12033	ERR1359787	3	315	1859731	172	10812.4	516244	121	132883	4		AGT	3.1	Full	Full	Full	-	-	I203N, L247F, D396N, I404T, 416 STOP
PHE_12035	PHE_12035	ERR1359484	3	315	1820733	98	18578.9	516656	121	157746	4		AGT	3.1	Full	Full	Full	-	5 STOP	I203N, L247F, D396N, I404T, 416 STOP
PHE_12039	PHE_12039	ERR1359405	3	15	1860401	138	13481.2	516414	121	148197	4		AGT	3.1	Full	Full	Full	-	35 STOP	I203N, L247F, D396N, I404T, 416 STOP
PHE_12044	PHE_12044	ERR1359548	3	15	1861212	158	11779.8	685812	121	148264	4		AGT	3.1	Full	Full	Full	-	39 STOP	I203N, L247F, D396N, I404T, 416 STOP
PHE_12048	PHE_12048	ERR1359679	3	15	1790004	77	23246.8	385620	121	147960	4		AGT	3.1	Full	Full	Full	-	E252G, 442 STOP	I203N, L247F, D396N, I404T, 416 STOP
PHE_12050	PHE_12050	ERR1359770	3	15	1859550	127	14642.1	595215	121	132884	4		AGT	3.1	Full	Full	Full	-	-	I203N, L247F, D396N, I404T, 416 STOP
PHE_12051	PHE_12051	ERR1359816	3	15	1857527	149	12466.6	516422	121	159557	4		AGT	3.1	Full	Full	Full	-	-	I203N, L247F, D396N, I404T, 416 STOP
PHE_12058	PHE_12058	ERR1359840	3	15	1859905	163	11410.5	516556	121	132884	4		AGT	3.1	Full	Full	Full	-	-	I203N, L247F, D396N, I404T, 416 STOP
PHE_12060	PHE_12060	ERR1359476	3	15	1858439	178	10440.7	265567	121	132883	4		AGT	3.1	Full	Full	Full	-	-	I203N, L247F, D396N, I404T, 416 STOP
PHE_12062	PHE_12062	ERR1359738	3	406	1819769	110	16543.3	516422	121	170142	4		AGT	3.1	Full	Full	Full	-	-	I203N, L247F, D396N, I404T, 416 STOP
PHE_12065	PHE_12065	ERR1359449	3	315	1861742	141	13203.8	685912	121	132883	4		AGT	3.1	Full	Full	Full	-	-	I203N, L247F, D396N, I404T, 416 STOP
PHE_12068	PHE_12068	ERR1359686	3	315	1819384	96	18951.9	516347	121	155098	4		AGT	3.1	Full	Full	Full	-	R441H	I203N, L247F, D396N, I404T, 416 STOP
PHE_12071	PHE_12071	ERR1359571	3	315	1862066	139	13396.2	358299	121	148311	4		AGT	3.1	Full	Full	Full	-	-	I203N, L247F, D396N, I404T, 416 STOP
PHE_12072	PHE_12072	ERR1359774	3	315	1860384	141	13194.2	519232	121	132883	4		AGT	3.1	Full	Full	Full	-	-	I203N, L247F, D396N, I404T, 416 STOP
PHE_12086	PHE_12086	ERR1359335	3	315	1860072	112	16607.8	516624	121	132883	4		AGT	3.1	Full	Full	Full	-	-	I203N, L247F, D396N, I404T, 416 STOP
PHE_12087	PHE_12087	ERR1359383	3	315	1860580	132	14095.3	516522	113	170136	4		AGT	3.1	Full	Full	Full	-	-	I203N, L247F, D396N, I404T, 416 STOP
PHE_12088	PHE_12088	ERR1359340	3	15	1859462	134	13876.6	516439	121	132892	4		AGT	3.1	Full	Full	Full	-	-	I203N, L247F, D396N, I404T, 416 STOP
PHE_12739	PHE_12739	ERR1359702	3	15	1856721	157	11826.2	516402	117	132879	4		AGT	3.1	Full	Full	Full	-	-	I203N, L247F, D396N, I404T, 416 STOP
PHE_12751	PHE_12751	ERR1359502	3	315	1860749	138	13483.7	516424	121	148318	4		AGT	3.1	Full	Full	Full	-	-	I203N, L247F, D396N, I404T, 416 STOP
PHE_12752	PHE_12752	ERR1359747	3	315	1859378	175	10625	554584	121	132883	4		AGT	3.1	Full	Full	Full	-	-	I203N, L247F, D396N, I404T, 416 STOP
PHE_12765	PHE_12765	ERR1359869	3	315	1867216	186	10038.8	685128	121	132883	4		AGT	3.1	Full	Full	Full	-	-	I203N, L247F, D396N, I404T, 416 STOP
PHE_12767	PHE_12767	ERR1359652	3	315	1859947	153	12156.5	516441	121	120886	4		AGT	3.1	Full	Full	Full	-	-	I203N, L247F, D494N, I404T, 416 STOP
PHE_12768	PHE_12768	ERR1359448	3	315	1828307	114	16037.8	685455	121	132883	4		AGT	3.1	Full	Full	Full	-	-	I203N, L247F, D396N, I404T, 416 STOP
PHE_12769	PHE_12769	ERR1359785	3	15	1858968	162	11475.1	516420	121	132884	4		AGT	3.1	Full	Full	Full	-	407 STOP	I203N, L247F, D396N, I404T, 416 STOP
PHE_12774	PHE_12774	ERR1359602	3	15	1860152	142	13099.7	516431	121	132884	4		AGT	3.1	Full	Full	Full	-	35 STOP	I203N, L247F, D396N, I404T, 416 STOP
PHE_12785	PHE_12785	ERR1359726	3	15	1858610	192	9680.26	495506	93	170137	4		AGT	3.1	Full	Full	Full	-	35 STOP	I203N, L247F, D396N, I404T, 416 STOP
PHE_12788	PHE_12788	ERR1359500	3	15	1860389	148	12570.2	518897	121	132884	4		AGT	3.1	Full	Full	Full	-	-	I203N, L247F, D396N, I404T, 416 STOP
PHE_12790	PHE_12790	ERR1359831	3	15	1860015	153	12157	516463	117	148213	4		AGT	3.1	Full	Full	Full	-	-	I203N, L247F, D396N, I404T, 416 STOP
PHE_12792	PHE_12792	ERR1359689	3	15	1859124	142	13092.4	516559	121	132883	4		AGT	3.1	Full	Full	Full	-	-	I203N, L247F, D396N, I404T, 416 STOP
PHE_12794	PHE_12794	ERR1359739	3	315	1858440	138	13467	516513	121	148199	4		AGT	3.1	Full	Full	Full	-	T42I	I203N, L247F, D396N, I404T, 416 STOP
PHE_12795	PHE_12795	ERR1359511	3	315	1858599	141	13181.5	554582	121	132299	4		AGT	3.1	Full	STOP	Full	R119S	-	I203N, L247F, D396N, I404T, 416 STOP
PHE_12796	PHE_12796	ERR1359797	3	315	1859381	148	12563.4	516407	109	132871	4		AGT	3.1	Full	Full	Full	-	-	I203N, L247F, D396N, I404T, 416 STOP
PHE_12797	PHE_12797	ERR1359842	3	315	1858478	152	12226.8	265572	121	132883	4		AGT	3.1	Full	STOP	Full	R119S	-	I203N, L247F, D396N, I404T, 416 STOP
PHE_12801	PHE_12801	ERR1359850	3	15	1859907	121	15371.1	516436	121	132866	4		AGT	3.1	Full	Full	Full	-	-	I203N, L247F, D396N, I404T, 416 STOP
PHE_12805	PHE_12805	ERR1359861	3	315	1821254	110	16556.8	351253	121	165227	4		AGT	3.1	Full	Full	Full	-	-	I203N, L247F, D396N, I404T, 416 STOP
PHE_12808	PHE_12808	ERR1359486	3	315	1821172	105	17344.5	265597	121	170291	4		AGT	3.1	Full	Full	Full	-	-	I203N, L247F, D396N, I404T, 416 STOP
PHE_12809	PHE_12809	ERR1359882	3	315	1820307	105	17336.3	516418	121	187503	4		AGT	3.1	Full	Full	Full	-	-	I203N, L247F, D396N, I404T, 416 STOP
PHE_12822	PHE_12822	ERR1359490	3	315	1859927	178	10449	516173	121	132883	4		AGT	3.1	Full	Full	Full	-	-	I203N, L247F, D396N, I404T, 416 STOP
PHE_12825	PHE_12825	ERR1359872	3	406	1820845	107	17017.2	294958	121	132883	4		AGT	3.1	Full	Full	Full	-	35 STOP	I203N, L247F, D396N, I404T, 416 STOP
PHE_12826	PHE_12826	ERR1359828	3	15	1857926	168	11059.1	265561	121	132883	4		AGT	3.1	Full	Full	Full	-	-	I203N, L247F, D396N, I404T, 416 STOP
PHE_12828	PHE_12828	ERR1359366	3	315	1860511	149	12486.6	385497	121	147598	4		AGT	3.1	Full	Full	Full	-	-	I203N, L247F, D396N, I404T, 416 STOP
PHE_12833	PHE_12833	ERR1359667	3	15	1855918	257	7221.47	328690	77	90652	4		AGT	3.1	Full	Full	Full	-	L295P	I203N, L247F, D396N, I404T, 416 STOP
PHE_12838	PHE_12838	ERR1359538	3	315	1821638	115	15840.3	300995	121	132862	4		AGT	3.1	Full	Full	Full	-	-	I203N, L247F, D396N, I404T, 416 STOP
PHE_12840	PHE_12840	ERR1359846	3	315	1860048	182	10220	214836	121	128480	4		AGT	3.1	Full	Full	Full	-	-	I203N, L247F, D396N, I404T, 416 STOP
PHE_12843	PHE_12843	ERR1359567	3	315	1821062	108	16861.7	516620	121	130544	4		AGT	3.1	Full	Full	Full	-	-	I203N, L247F, D396N, I404T, 416 STOP
PHE_12852	PHE_12852	ERR1359532	3	315	1821094	122	14927	385345	121	148216	4		AGT	3.1	STOP	Full	Full	-	-	I203N, L247F, D396N, I404T, 416 STOP
PHE_12856	PHE_12856	ERR1359468	3	15	1860475	170	10944	384853	121	175658	4		AGT	3.1	Full	Full	Full	-	-	I203N, L247F, D396N, I404T, 416 STOP
PHE_12860	PHE_12860	ERR1359403	3	315	1818667	129	14098.2	630728	121	132862	4		AGT	3.1	Full	Full	Full	-	35 STOP	I203N, L247F, D396N, I404T, 416 STOP
PHE_12861	PHE_12861	ERR1359483	3	315	1820099	118	15424.6	664780	121	175646	4		AGT	3.1	Full	Full	Full	-	5 STOP	I203N, L247F, D396N, I404T, 416 STOP
PHE_12862	PHE_12862	ERR1359786	3	315	1820754	124	14683.5	516594	121	157559	4		AGT	3.1	Full	Full	Full	-	-	I203N, L247F, D396N, I404T, 416 STOP
PHE_12866	PHE_12866	ERR1359820	3	315	1821726	109	16713.1	519356	121	129409	4		AGT	3.1	Full	Full	Full	-	-	I203N, L247F, D396N, I404T, 416 STOP
PHE_12867	PHE_12867	ERR1359753	3	315	1821164	100	18211.6	516812	121	157608	4		AGT	3.1	Full	Full	Full	-	5 STOP	I203N, L247F, D396N, I404T, 416 STOP
PHE_12870	PHE_12870	ERR1359709	3	315	1861103	147	12660.6	325840	121	132883	4		AGT	3.1	Full	Full	Full	-	-	I203N, L247F, D396N, I404T, 416 STOP
PHE_12872	PHE_12872	ERR1359855	3	315	1860993	146	12746.5	516642	121	122353	4		AGT	3.1	Full	Full	Full	-	-	I203N, L247F, D396N, I404T, 416 STOP
PHE_12880	PHE_12880	ERR1359851	3	315	1820894	109	16705.5	377981	121	129409	4		AGT	3.1	Full	Full	Full	-	-	I203N, L247F, D396N, I404T, 416 STOP
PHE_12881	PHE_12881	ERR1359619	3	315	1861504	168	11080.4	231130	121	100534	4		AGT	3.1	Full	Full	Full	-	-	I203N, L247F, D396N, I404T, 416 STOP
PHE_12882	PHE_12882	ERR1359698	3	315	1861108	171	10883.7	516639	121	122272	4		AGT	3.1	Full	Full	Full	-	-	I203N, L247F, D396N, I404T, 416 STOP
PHE_12883	PHE_12883	ERR1359360	3	315	1860708	165	11277	401698	121	129409	4		AGT	3.1	Full	STOP	Full	-	-	I203N, L247F, D396N, I404T, 416 STOP
PHE_12884	PHE_12884	ERR1359425	3	315	1859967	173	10751.2	516062	121	129409	4		AGT	3.1	Full	Full	Full	-	-	I203N, L247F, D396N, I404T, 416 STOP
PHE_12887	PHE_12887	ERR1359845	3	315	1862554	168	11086.6	375340	121	99559	4		AGT	3.1	Full	Full	Full	-	-	I203N, L247F, D396N, I404T, 416 STOP
PHE_12888	PHE_12888	ERR1359805	3	15	1857179	244	7611.39	401469	81	128729	4		AGT	3.1	Full	Full	Full	-	-	I203N, L247F, D396N, I404T, 416 STOP
PHE_12890	PHE_12890	ERR1359807	3	15	1860084	179	10391.5	425786	121	129482	4		AGT	3.1	Full	Full	Full	-	-	I203N, L247F, D396N, I404T, 416 STOP
PHE_12894	PHE_12894	ERR1359677	3	315	1821667	111	16411.4	204933	121	96751	4		AGT	3.1	Full	Full	Full	-	5 STOP	I203N, L247F, D396N, I404T, 416 STOP
PHE_12904	PHE_12904	ERR1359736	3	315	1862772	174	10705.6	159678	121	68928	4		AGT	3.1	Full	Full	Full	-	-	I203N, L247F, D396N, I404T, 416 STOP
PHE_12905	PHE_12905	ERR1359494	3	315	1823847	154	11843.2	216061	121	111520	4		AGT	3.1	Full	Full	Full	-	-	I203N, L247F, D396N, I404T, 416 STOP
PHE_12907	PHE_12907	ERR1359467	3	315	1858860	151	12310.3	255731	121	129410	4		AGT	3.1	Full	Full	Full	-	-	I203N, L247F, D396N, I404T, 416 STOP
PHE_12908	PHE_12908	ERR1359661	3	315	1859802	162	11480.3	323284	121	87297	4		AGT	3.1	Full	Full	Full	-	-	I203N, L247F, D396N, I404T, 416 STOP
PHE_12911	PHE_12911	ERR1359331	3	315	1860742	147	12658.1	516343	121	132220	4		AGT	3.1	Full	Full	Full	-	-	I203N, L247F, D396N, I404T, 416 STOP
PHE_12912	PHE_12912	ERR1359584	3	315	1859114	180	10328.4	516027	121	132883	4		AGT	3.1	Full	Full	Full	-	-	I203N, L247F, D396N, I404T, 416 STOP
PHE_12915	PHE_12915	ERR1359329	3	315	1859417	143	13002.9	349558	121	132126	4		AGT	3.1	Full	Full	Full	-	-	I203N, L247F, D396N, I404T, 416 STOP
PHE_12917	PHE_12917	ERR1359832	3	315	1858854	155	11992.6	516434	121	132883	4		AGT	3.1	Full	Full	Full	-	-	I203N, L247F, D396N, I404T, 416 STOP
PHE_12918	PHE_12918	ERR1359669	3	15	1859203	178	10445	495819	121	132883	4		AGT	3.1	Full	Full	Full	-	-	I203N, L247F, D396N, I404T, 416 STOP
PHE_18644	PHE_18644	ERR1359550	3	315	1822049	63	28921.4	430049	121	165862	4		AGT	3.1	Full	Full	Full	-	-	I203N, L247F, D396N, I404T, 416 STOP
PHE_18876	PHE_18876	ERR1359691	3	315	1821633	49	37176.2	516434	121	193274	4		AGT	3.1	Full	Full	Full	-	-	I203N, L247F, D396N, I404T, 416 STOP
PHE_18885	PHE_18885	ERR1359683	3	315	1867464	63	29642.3	516430	121	170043	4		AGT	3.1	Full	Full	Full	-	-	I203N, L247F, D396N, I404T, 416 STOP
PHE_18886	PHE_18886	ERR1359512	3	315	1862246	66	28215.8	516715	121	205297	4		AGT	3.1	Full	Full	Full	-	-	I203N, L247F, D396N, I404T, 416 STOP
PHE_18889	PHE_18889	ERR1359459	3	315	1863310	72	25879.3	516450	121	165242	4		AGT	3.1	Full	Full	Full	-	T214P	I203N, L247F, D396N, I404T, 416 STOP
PHE_18895	PHE_18895	ERR1359603	3	315	1827110	39	46849	517064	121	193244	4		AGT	3.1	Full	Full	Full	-	-	I203N, L247F, D396N, I404T, 416 STOP
PHE_18898	PHE_18898	ERR1359763	3	315	1861686	81	22983.8	516461	97	148177	4		AGT	3.1	Full	Full	Full	-	-	I203N, L247F, D396N, I404T, 416 STOP
PHE_18900	PHE_18900	ERR1359436	3	15	1866221	70	26660.3	516437	121	193250	4		AGT	3.1	Full	Full	Full	-	-	I203N, L247F, D396N, I404T, 416 STOP
PHE_18916	PHE_18916	ERR1359595	3	15	1791399	45	39808.9	683631	121	148334	4		AGT	3.1	Full	Full	Full	-	E252G	I203N, L247F, D396N, I404T, 416 STOP
PHE_18917	PHE_18917	ERR1359830	3	15	1866520	71	26289	595985	109	187596	4		AGT	3.1	Full	Full	Full	-	-	I203N, L247F, D396N, I404T, 416 STOP
PHE_18930	PHE_18930	ERR1359363	3	315	1784077	43	41490.2	353905	122	170769	4		AGT	3.1	Full	Full	Full	-	-	I203N, L247F, D396N, I404T, 416 STOP
PHE_18931	PHE_18931	ERR1359332	3	315	1870220	83	22532.8	516450	121	148482	4		AGT	3.1	Full	Full	Full	-	T42I	I203N, L247F, D396N, I404T, 416 STOP
PHE_18935	PHE_18935	ERR1359371	3	315	1862362	74	25167	516791	121	138353	4		AGT	3.1	Full	Full	Full	-	-	I203N, L247F, D396N, I404T, 416 STOP
PHE_18943	PHE_18943	ERR1359578	3	315	1869901	72	25970.8	516916	121	170809	4		AGT	3.1	Full	Full	Full	-	-	I203N, L247F, D396N, I404T, 416 STOP
PHE_18949	PHE_18949	ERR1359690	3	15	1862694	80	23283.7	343649	113	135966	4		AGT	3.1	Full	Full	Full	-	-	I203N, L247F, D396N, I404T, 416 STOP
PHE_18956	PHE_18956	ERR1359800	3	15	1866048	82	22756.7	516409	109	148204	4		AGT	3.1	Full	STOP	Full	-	-	I203N, L247F, D396N, I404T, 416 STOP
PHE_18958	PHE_18958	ERR1359795	3	15	1848287	55	33605.2	273790	121	117240	4		AGT	3.1	Full	Full	Full	-	T214M	I203N, L247F, D396N, I404T, 416 STOP
PHE_18959	PHE_18959	ERR1359410	3	315	1868887	74	25255.2	516588	121	148497	4		AGT	3.1	Full	Full	Full	-	-	I203N, L247F, D396N, I404T, 416 STOP
PHE_24920	PHE_24920	ERR1359489	3	15	1863492	64	29117.1	265559	121	159636	4		AGT	3.1	Full	Full	Full	-	-	I203N, L247F, D396N, I404T, 416 STOP
PHE_24921	PHE_24921	ERR1359557	3	315	1868035	93	20086.4	250901	108	132176	4		AGT	3.1	Full	Full	Full	E9G	-	I203N, L247F, D396N, I404T, 416 STOP
PHE_24922	PHE_24922	ERR1359609	3	15	1867821	71	26307.3	516787	121	162565	4		AGT	3.1	Full	Full	Full	-	-	I203N, L247F, D396N, I404T, 416 STOP
PHE_24924	PHE_24924	ERR1359585	3	315	1821998	57	31964.9	516880	121	170693	4		AGT	3.1	Full	STOP	Full	-	-	I203N, L247F, D396N, I404T, 416 STOP
PHE_24925	PHE_24925	ERR1359463	3	315	1821192	47	38748.8	516800	121	193363	4		AGT	3.1	STOP	Full	Full	-	-	I203N, L247F, D396N, I404T, 416 STOP
PHE_24929	PHE_24929	ERR1359471	3	15	1796442	40	44911.1	488365	135	148292	4		AGT	3.1	Full	Full	Full	-	E252G	I203N, L247F, D396N, I404T, 416 STOP
PHE_24936	PHE_24936	ERR1359390	3	315	1869308	74	25260.9	516802	121	170693	4		AGT	3.1	Full	Full	Full	-	-	I203N, L247F, D396N, I404T, 416 STOP
PHE_24949	PHE_24949	ERR1359554	3	406	1827602	49	37298	516788	121	175672	4		AGT	3.1	Full	Full	Full	-	G457R	I203N, L247F, D396N, I404T, 416 STOP
PHE_24958	PHE_24958	ERR1359701	3	15	1862557	70	26608	516925	121	162786	4		AGT	3.1	Full	Full	Full	-	-	I203N, L247F, D396N, I404T, 416 STOP
PHE_24959	PHE_24959	ERR1359458	3	15	1869539	75	24927.2	516800	121	133014	4		AGT	3.1	Full	Full	Full	-	-	I203N, L247F, D396N, I404T, 416 STOP
PHE_24962	PHE_24962	ERR1359803	3	15	1861429	70	26591.8	516696	121	138404	4		AGT	3.1	Full	Full	Full	-	-	L98V, I203N, L247F, D396N, I404T, 416 STOP
PHE_24964	PHE_24964	ERR1359409	3	315	1867251	68	27459.6	516785	121	170802	4		AGT	3.1	Full	Full	Full	-	-	I203N, L247F, D396N, I404T, 416 STOP
PHE_24965	PHE_24965	ERR1359499	3	15	1866618	72	25925.2	516780	117	148188	4		AGT	3.1	Full	Full	Full	-	35 STOP	I203N, L247F, D396N, I404T, 416 STOP
PHE_24972	PHE_24972	ERR1359485	3	315	1861577	65	28639.7	516803	121	170736	4		AGT	3.1	Full	Full	Full	-	-	I203N, L247F, D396N, I404T, 416 STOP
PHE_24976	PHE_24976	ERR1359714	3	15	1868044	77	24260.3	516793	121	138281	4		AGT	3.1	Full	Full	Full	-	407 STOP	I203N, L247F, D396N, I404T, 416 STOP
PHE_25141	PHE_25141	ERR1359731	3	315	1861839	67	27788.6	516419	121	170698	4		AGT	3.1	Full	Full	Full	-	-	I203N, L247F, D396N, I404T, 416 STOP
PHE_25155	PHE_25155	ERR1359624	3	406	1827654	53	34484	516788	121	170874	4		AGT	3.1	Full	Full	Full	-	-	I203N, L247F, D396N, I404T, 416 STOP
PHE_25163	PHE_25163	ERR1359503	3	406	1822123	48	37960.9	516786	121	193114	4		AGT	3.1	Full	Full	Full	-	-	I203N, L247F, D396N, I404T, 416 STOP
PHE_26024	PHE_26024	ERR1359447	3	406	1822455	62	29394.4	349894	121	159638	4		AGT	3.1	Full	Full	Full	-	-	I203N, L247F, D396N, I404T, 416 STOP
PHE_26031	PHE_26031	ERR1359558	3	315	1865181	79	23609.9	516801	121	159771	4		AGT	3.1	Full	Full	Full	-	-	I203N, L247F, D396N, I404T, 416 STOP
PHE_26039	PHE_26039	ERR1359372	3	315	1864242	72	25892.2	516796	117	175660	4		AGT	3.1	Full	Full	Full	-	-	I203N, L247F, D396N, I404T, 416 STOP
PHE_26041	PHE_26041	ERR1359655	3	15	1868394	70	26691.3	516786	121	170808	4		AGT	3.1	Full	Full	Full	-	35 STOP	I203N, L247F, D396N, I404T, 416 STOP
PHE_26058	PHE_26058	ERR1359822	3	15	1865468	77	24226.9	516800	121	175666	4		AGT	3.1	Full	Full	Full	-	35 STOP	I203N, L247F, D396N, I404T, 416 STOP
PHE_26059	PHE_26059	ERR1359438	3	15	1864729	73	25544.2	516426	121	170770	4		AGT	3.1	Full	Full	Full	-	-	I203N, L247F, D396N, I404T, 416 STOP
PHE_26060	PHE_26060	ERR1359460	3	406	1823940	57	31999	516786	121	187453	4		AGT	3.1	Full	Full	Full	-	-	I203N, L247F, D396N, I404T, 416 STOP
PHE_26061	PHE_26061	ERR1359539	3	315	1864664	76	24535	516785	121	175659	4		AGT	3.1	Full	Full	Full	-	-	I203N, L247F, D396N, I404T, 416 STOP
PHE_26075	PHE_26075	ERR1359636	3	315	1865453	79	23613.3	516785	121	177632	4		AGT	3.1	Full	Full	Full	-	-	I203N, L247F, D396N, I404T, 416 STOP
PHE_26076	PHE_26076	ERR1359796	3	315	1860480	104	17889.2	496208	85	170661	4		AGT	3.1	Full	Full	Full	-	-	I203N, L247F, D396N, I404T, 416 STOP
PHE_26087	PHE_26087	ERR1359681	3	315	1821447	53	34366.9	516784	121	187425	4		AGT	3.1	Full	Full	Full	-	-	I203N, L247F, D396N, I404T, 416 STOP
PHE_27646	PHE_27646	ERR1359708	3	315	1820143	50	36402.9	516430	121	187622	4		AGT	3.1	Full	STOP	Full	-	-	I203N, L247F, D396N, I404T, 416 STOP
PHE_27647	PHE_27647	ERR1359536	3	315	1864073	74	25190.2	516785	121	170808	4		AGT	3.1	Full	Full	Full	-	352 STOP	I203N, L247F, D396N, I404T, 416 STOP
PHE_27651	PHE_27651	ERR1359631	3	15	1791221	65	27557.2	193871	121	101095	4		AGT	3.1	Full	Full	Full	-	F217L, E252G	I203N, L247F, D396N, I404T, 416 STOP
PHE_27652	PHE_27652	ERR1359650	3	315	1862604	85	21913	516941	121	159547	4		AGT	3.1	Full	Full	Full	-	-	I203N, L247F, D396N, I404T, 416 STOP
PHE_27653	PHE_27653	ERR1359346	3	315	1863308	77	24198.8	265446	121	132883	4		AGT	3.1	Full	Full	Full	-	-	I203N, L247F, D396N, I404T, 416 STOP
PHE_27654	PHE_27654	ERR1359429	3	315	1864255	87	21428.2	251493	121	106808	4		AGT	3.1	Full	Full	Full	-	-	I203N, L247F, D396N, I404T, 416 STOP
PHE_27661	PHE_27661	ERR1359858	3	315	1862379	79	23574.4	516417	121	170873	4		AGT	3.1	Full	Full	Full	-	-	I203N, L247F, D396N, I404T, 416 STOP
PHE_27662	PHE_27662	ERR1359863	3	315	1868855	74	25254.8	265846	121	148223	4		AGT	3.1	Full	STOP	Full	-	-	I203N, L247F, D396N, I404T, 416 STOP
PHE_27667	PHE_27667	ERR1359341	3	315	1822686	71	25671.6	251275	122	120767	4		AGT	3.1	Full	Full	Full	-	-	I203N, L247F, D396N, I404T, 416 STOP
PHE_27668	PHE_27668	ERR1359391	3	15	1864864	101	18464	251726	121	101838	4		AGT	3.1	Full	Full	Full	-	-	I203N, L247F, D396N, I404T, 416 STOP
PHE_27670	PHE_27670	ERR1359411	3	315	1822799	60	30380	516784	121	132862	4		AGT	3.1	Full	Full	Full	-	-	I203N, L247F, D396N, I404T, 416 STOP
PHE_27673	PHE_27673	ERR1359487	3	406	1822360	56	32542.1	516421	121	187453	4		AGT	3.1	Full	Full	Full	-	-	I203N, L247F, D396N, I404T, 416 STOP
PHE_27679	PHE_27679	ERR1359465	3	15	1865293	76	24543.3	516903	121	171058	4		AGT	3.1	Full	Full	Full	-	-	I203N, L247F, D396N, I404T, 416 STOP
PHE_27687	PHE_27687	ERR1359392	3	15	1869350	77	24277.3	516941	121	132884	4		AGT	3.1	Full	Full	Full	-	-	I203N, L247F, D396N, I404T, 416 STOP
PHE_27701	PHE_27701	ERR1359428	3	406	1822465	55	33135.7	516421	121	193203	4		AGT	3.1	Full	Full	Full	-	-	I203N, L247F, D396N, I404T, 416 STOP
PHE_27702	PHE_27702	ERR1359760	3	15	1863135	87	21415.3	516925	121	138358	4		AGT	3.1	Full	Full	Full	-	39 STOP	I203N, L247F, D396N, I404T, 416 STOP
PHE_27707	PHE_27707	ERR1359809	3	15	1791055	46	38936	488495	121	147736	4		AGT	3.1	Full	Full	Full	-	E252G	I203N, L247F, D396N, I404T, 416 STOP
PHE_27708	PHE_27708	ERR1359768	3	315	1864318	95	19624.4	251221	121	132883	4		AGT	3.1	Full	Full	Full	-	-	I203N, L247F, D396N, I404T, 416 STOP
PHE_27716	PHE_27716	ERR1359572	3	315	1821825	57	31961.8	516845	121	170697	4		AGT	3.1	Full	Full	Full	-	35 STOP	I203N, L247F, D396N, I404T, 416 STOP
PHE_27718	PHE_27718	ERR1359528	3	15	1864415	93	20047.5	251303	121	109653	4		AGT	3.1	Full	Full	Full	-	T214P	I203N, L247F, D396N, I404T, 416 STOP
PHE_27720	PHE_27720	ERR1359859	3	315	1861584	89	20916.7	516434	121	132991	4		AGT	3.1	Full	Full	Full	-	-	76 STOP
PHE_30587	PHE_30587	ERR1359841	3	315	1863041	81	23000.5	516785	121	148183	4		AGT	3.1	Full	STOP	Full	-	-	I203N, L247F, D396N, I404T, 416 STOP
PHE_30589	PHE_30589	ERR1359519	3	315	1827836	59	30980.3	516968	121	132883	4		AGT	3.1	Full	STOP	Full	-	-	I203N, L247F, D396N, I404T, 416 STOP
PHE_30611	PHE_30611	ERR1359879	3	15	1863909	75	24852.1	516800	121	170820	4		AGT	3.1	Full	Full	Full	-	427 STOP	I203N, L247F, D396N, I404T, 416 STOP
PHE_30613	PHE_30613	ERR1359715	3	15	1867975	74	25242.9	516787	121	148213	4		AGT	3.1	Full	Full	Full	-	-	I203N, L247F, D396N, I404T, 416 STOP
PHE_30628	PHE_30628	ERR1359684	3	15	1827827	51	35839.8	516439	121	187608	4		AGT	3.1	Full	Full	Full	-	-	I203N, L247F, D396N, I404T, 416 STOP
PHE_30634	PHE_30634	ERR1359514	3	315	1863023	76	24513.5	516431	121	175659	4		AGT	3.1	Full	Full	Full	-	-	I203N, L247F, D396N, I404T, 416 STOP
PHE_30635	PHE_30635	ERR1359621	3	315	1863513	77	24201.5	516801	121	163102	4		AGT	3.1	Full	Full	Full	-	-	I203N, L247F, D396N, I404T, 416 STOP
PHE_30645	PHE_30645	ERR1359823	3	315	1862798	82	22717	516552	121	132883	4		AGT	3.1	Full	Full	Full	-	-	I203N, L247F, D396N, I404T, 416 STOP
PHE_32231	PHE_32231	ERR1359408	3	15	1863101	100	18631	516905	121	170766	4		AGT	3.1	Full	Full	Full	-	H280R	I203N, L247F, D396N, I404T, 416 STOP
PHE_32235	PHE_32235	ERR1359480	3	315	1822334	60	30372.2	349721	121	170873	4		AGT	3.1	Full	Full	Full	-	-	I203N, L247F, D396N, I404T, 416 STOP
PHE_32237	PHE_32237	ERR1359434	3	315	1864686	101	18462.2	219814	121	129833	4		AGT	3.1	Full	Full	Full	-	-	I203N, L247F, D396N, I404T, 416 STOP
PHE_32247	PHE_32247	ERR1359794	3	315	1864006	81	23012.4	516784	121	170697	4		AGT	3.1	Full	Full	Full	-	-	I203N, L247F, D396N, I404T, 416 STOP
PHE_32248	PHE_32248	ERR1359748	3	315	1865324	81	23028.7	517040	121	162859	4		AGT	3.1	Full	Full	Full	-	-	I203N, L247F, D396N, I404T, 416 STOP
PHE_32255	PHE_32255	ERR1359545	3	315	1860738	89	20907.2	349428	121	138656	4		AGT	3.1	Full	Full	Full	-	-	I203N, L247F, D396N, I404T, 416 STOP
PHE_32261	PHE_32261	ERR1359836	3	406	1864571	90	20717.5	516420	121	148859	4		AGT	3.1	Full	Full	Full	-	-	I203N, L247F, D396N, I404T, 416 STOP
PHE_32278	PHE_32278	ERR1359601	3	315	1863137	109	17093	206015	121	88110	4		AGT	3.1	Full	Full	Full	-	-	I203N, L247F, D396N, I404T, 416 STOP
PHE_33012	PHE_33012	ERR1359848	3	315	1864618	94	19836.4	516799	121	170697	4		AGT	3.1	Full	Full	Full	-	-	I203N, L247F, D396N, I404T, 416 STOP
PHE_33023	PHE_33023	ERR1359806	3	15	1864128	80	23301.6	516804	121	187619	4		AGT	3.1	Full	Full	Full	-	51 STOP	I203N, L247F, D396N, I404T, 416 STOP
PHE_33024	PHE_33024	ERR1359876	3	15	1863178	91	20474.5	516716	121	170766	4		AGT	3.1	Full	Full	Full	-	-	I203N, L247F, D396N, I404T, 416 STOP
PHE_33028	PHE_33028	ERR1359525	3	315	1822774	60	30379.6	516784	121	193294	4		AGT	3.1	Full	Full	Full	-	-	I203N, L247F, D396N, I404T, 416 STOP
PHE_33032	PHE_33032	ERR1359577	3	315	1864605	75	24861.4	516801	121	170808	4		AGT	3.1	Full	Full	Full	V88A	-	I203N, L247F, D396N, I404T, 416 STOP
PHE_33035	PHE_33035	ERR1359352	3	15	1865111	74	25204.2	516716	121	170981	4		AGT	3.1	Full	Full	Full	T217K	-	I203N, L247F, D396N, I404T, 416 STOP
PHE_33036	PHE_33036	ERR1359611	3	315	1862715	78	23881	516785	121	170656	4		AGT	3.1	Full	Full	Full	-	-	I203N, L247F, D396N, I404T, 416 STOP
PHE_33038	PHE_33038	ERR1359758	3	15	1863026	76	24513.5	516788	121	175649	4		AGT	3.1	Full	Full	Full	-	-	I203N, L247F, D396N, I404T, 416 STOP
PHE_33046	PHE_33046	ERR1359544	3	15	1863606	74	25183.9	516787	121	170738	4		AGT	3.1	Full	Full	Full	-	-	I203N, L247F, D396N, I404T, 416 STOP
PHE_33055	PHE_33055	ERR1359384	3	315	1822256	55	33131.9	516799	121	187609	4		AGT	3.1	Full	Full	Full	-	-	I203N, L247F, D396N, I404T, 416 STOP
PHE_33057	PHE_33057	ERR1359720	3	315	1822873	55	33143.2	516783	121	187443	4		AGT	3.1	Full	Full	Full	-	-	I203N, L247F, D396N, I404T, 416 STOP
PHE_33059	PHE_33059	ERR1359464	3	315	1821472	54	33731	516434	121	187622	4		AGT	3.1	Full	Full	Full	-	-	I203N, L247F, D396N, I404T, 416 STOP
PHE_33061	PHE_33061	ERR1359430	3	315	1864455	82	22737.3	516785	121	170671	4		AGT	3.1	Full	Full	Full	-	-	I203N, L247F, D396N, I404T, 416 STOP
PHE_33062	PHE_33062	ERR1359565	3	315	1864478	72	25895.5	516785	121	170770	4		AGT	3.1	Full	Full	Full	-	-	I203N, L247F, D396N, I404T, 416 STOP
PHE_33065	PHE_33065	ERR1359801	3	15	1863298	79	23586	516426	121	170881	4		AGT	3.1	Full	Full	Full	-	-	I203N, L247F, D396N, I404T, 416 STOP
PHE_33070	PHE_33070	ERR1359540	3	315	1862845	74	25173.6	516801	121	187608	4		AGT	3.1	Full	Full	Full	-	-	I203N, L247F, D396N, I404T, 416 STOP
PHE_33072	PHE_33072	ERR1359777	3	315	1864906	76	24538.2	516797	117	170693	4		AGT	3.1	Full	Full	Full	-	-	I203N, L247F, D396N, I404T, 416 STOP
PHE_33077	PHE_33077	ERR1359355	3	315	1864920	84	22201.4	516801	121	170862	4		AGT	3.1	Full	Full	Full	-	-	I203N, L247F, D396N, I404T, 416 STOP
PHE_37694	PHE_37694	ERR1359555	3	15	1794557	41	43769.7	488357	122	148090	4		AGT	3.1	Full	Full	Full	-	E252G	I203N, L247F, D396N, I404T, 416 STOP
PHE_39585	PHE_39585	ERR1359716	3	406	1822496	60	30374.9	516788	121	156057	4		AGT	3.1	Full	Full	Full	-	-	I203N, L247F, D396N, I404T, 416 STOP
PHE_39588	PHE_39588	ERR1359395	3	15	1862294	80	23278.7	250995	121	132882	4		AGT	3.1	Full	Full	Full	-	-	L98V, I203N, L247F, D396N, I404T, 416 STOP
PHE_39595	PHE_39595	ERR1359699	3	315	1821991	59	30881.2	401961	121	170752	4		AGT	3.1	Full	Full	Full	-	-	I203N, L247F, D396N, I404T, 416 STOP
PHE_39596	PHE_39596	ERR1359356	3	15	1864200	80	23302.5	516905	121	162967	4		AGT	3.1	Full	Full	Full	-	-	I203N, L247F, D396N, I404T, 416 STOP
PHE_39605	PHE_39605	ERR1359354	3	315	1864563	88	21188.2	516785	121	170697	4		AGT	3.1	Full	Full	Full	-	-	I203N, L247F, D396N, I404T, 416 STOP
PHE_45817	PHE_45817	ERR1359759	3	315	1862234	78	23874.8	516807	121	138354	4		AGT	3.1	Full	Full	Full	-	-	I203N, L247F, D396N, I404T, 416 STOP
PHE_45822	PHE_45822	ERR1359498	3	315	1821972	60	30366.2	516429	121	187609	4		AGT	3.1	Full	Full	Full	-	-	I203N, L247F, D396N, I404T, 416 STOP
PHE_45824	PHE_45824	ERR1359696	3	315	1862682	78	23880.5	516801	121	162617	4		AGT	3.1	Full	Full	Full	-	-	I203N, L247F, D396N, I404T, 416 STOP
PHE_45826	PHE_45826	ERR1359645	3	406	1867510	75	24900.1	516787	121	148236	4		AGT	3.1	Full	Full	Full	-	E252D	I203N, L247F, D396N, I404T, 416 STOP
PHE_45831	PHE_45831	ERR1359843	3	15	1864437	77	24213.5	516803	121	170937	4		AGT	3.1	Full	Full	Full	-	466 STOP	I203N, L247F, D396N, I404T, 416 STOP
PHE_45836	PHE_45836	ERR1359443	3	315	1863090	81	23001.1	516785	121	138721	4		AGT	3.1	Full	Full	Full	-	-	I203N, L247F, D396N, I404T, 416 STOP
PHE_45837	PHE_45837	ERR1359729	3	315	1863252	85	21920.6	516801	121	170656	4		AGT	3.1	Full	Full	Full	-	-	I203N, L247F, D396N, I404T, 416 STOP
PHE_45838	PHE_45838	ERR1359728	3	315	1863397	79	23587.3	516785	121	138441	4		AGT	3.1	Full	Full	Full	-	-	I203N, L247F, D396N, I404T, 416 STOP
PHE_45839	PHE_45839	ERR1359862	3	315	1863258	73	25524.1	516799	121	170694	4		AGT	3.1	Full	Full	Full	-	-	I203N, L247F, D396N, I404T, 416 STOP
PHE_45840	PHE_45840	ERR1359393	3	315	1822017	54	33741.1	516418	121	187609	4		AGT	3.1	Full	Full	Full	-	-	I203N, L247F, D396N, I404T, 416 STOP
PHE_55066	PHE_55066	ERR1359583	3	15	1863578	68	27405.6	516788	121	170881	4		AGT	3.1	Full	Full	Full	-	-	I203N, L247F, D396N, I404T, 416 STOP
PHE_55111	PHE_55111	ERR1359616	3	15	1863157	71	26241.7	516803	121	170770	4		AGT	3.1	Full	Full	Full	-	-	I203N, L247F, D396N, I404T, 416 STOP
PHE_55118	PHE_55118	ERR1359507	3	315	1865390	77	24225.8	516784	121	170808	4		AGT	3.1	Full	Full	Full	-	-	I203N, L247F, D396N, I404T, 416 STOP
PHE_55122	PHE_55122	ERR1359657	3	315	1822305	53	34383.1	516784	121	187609	4		AGT	3.1	Full	Full	Full	-	-	I203N, L247F, D396N, I404T, 416 STOP
PHE_55126	PHE_55126	ERR1359606	3	315	1862010	70	26600.1	516785	121	170698	4		AGT	3.1	Full	Full	Full	-	-	I203N, L247F, D396N, I404T, 416 STOP
20151534	SRR5858566	SRR5858566	4	39	1832676	61	30043.9	334275	121	172613	1		AGT	3.2	None	None	None	-	K498N	V182I, D396N, I404T
20152180	SRR5858385	SRR5858385	4	39	1836917	57	32226.6	334122	121	281644	1		AGT	3.2	None	None	None	-	K498N	V182I, D396N, I404T
20152520	SRR5858338	SRR5858338	4	39	1794929	53	33866.6	334121	125	162868	1		AGT	3.2	None	None	None	-	K498N	V182I, D396N, I404T
20152789	SRR5858493	SRR5858493	4	39	1801387	49	36763	334070	128	162870	1		AGT	3.2	None	None	None	-	K498N	V182I, D396N, I404T
20152971	SRR5858331	SRR5858331	4	39	1834831	61	30079.2	334050	121	162872	1		AGT	3.2	None	None	None	-	K498N	V182I, D396N, I404T
20153097	SRR5858735	SRR5858735	4	39	1854244	82	22612.7	334158	122	156413	1		AGT	3.2	None	None	None	-	K498N	V182I, D396N, I404T
20153483	SRR5858528	SRR5858528	4	39	1893866	51	37134.6	351590	121	183506	1		AGT	3.2	None	None	None	-	35 STOP	V182I, D396N, I404T
20154044	SRR5858314	SRR5858314	4	39	1829267	58	31539.1	334158	121	162873	1		AGT	3.2	None	None	None	-	K498N	V182I, D396N, I404T
20154135	SRR5858595	SRR5858595	4	39	1826474	52	35124.5	334058	121	162872	1		AGT	3.2	None	None	None	-	K498N	V182I, D396N, I404T
20154138	SRR5858650	SRR5858650	4	39	1870903	97	19287.7	281813	121	156496	1		AGT	3.2	None	None	None	-	K498N	P114L, V182I, D396N, I404T
20154167	SRR5858362	SRR5858362	4	39	1789847	45	39774.4	334129	128	162871	1		AGT	3.2	None	None	None	-	K498N	V182I, D396N, I404T
20154378	SRR5858487	SRR5858487	4	39	1794574	39	46014.7	334165	123	162867	1		AGT	3.2	None	None	None	Y99H	R190I, K498N	V182I, D396N, I404T
20154380	SRR5858582	SRR5858582	4	39	1828735	54	33865.5	334157	123	162872	1		AGT	3.2	None	None	None	-	K498N	V182I, D396N, I404T
20154610	SRR5858668	SRR5858668	4	39	1826363	53	34459.7	334204	121	174144	1		AGT	3.2	None	None	None	-	K498N	V182I, D396N, I404T
20154804	SRR5858374	SRR5858374	4	39	1834087	51	35962.5	334281	128	162872	1		AGT	3.2	None	None	None	D136V	E50G, R441C, K498N	V182I, D396N, I404T
20154806	SRR5858380	SRR5858380	4	39	1794861	43	41740.9	334126	128	162871	1		AGT	3.2	None	None	None	-	K498N	V182I, D396N, I404T
20154965	SRR5858410	SRR5858410	4	39	1789388	55	32534.3	281663	121	156468	1		AGT	3.2	None	None	None	-	K498N	V182I, D396N, I404T
20155033	SRR5858541	SRR5858541	4	39	1788573	42	42585.1	334142	128	162872	1		AGT	3.2	None	None	None	-	K498N	V182I, D396N, I404T
20155050	SRR5854049	SRR5854049	4	39	1795919	47	38211	334137	128	162873	1		AGT	3.2	None	None	None	-	K498N	V182I, D396N, I404T
20155063	SRR5853824	SRR5853824	4	39	1789224	48	37275.5	334149	125	162868	1		AGT	3.2	None	None	None	-	K498N	V182I, D396N, I404T
20155070	SRR5853829	SRR5853829	4	39	1788610	51	35070.8	334143	128	162871	1		AGT	3.2	None	None	None	-	K498N	V182I, D396N, I404T
20155208	SRR5853960	SRR5853960	4	39	1832377	49	37395.4	334314	124	174925	1		AGT	3.2	None	None	None	-	K498N	V182I, D396N, I404T
20155407	SRR5853895	SRR5853895	4	39	1790379	47	38093.2	334129	121	162871	1		AGT	3.2	None	None	None	-	K498N	V182I, D396N, I404T
20155605	SRR5854111	SRR5854111	4	39	1829020	56	32661.1	385424	121	156400	1		AGT	3.2	None	None	None	-	K498N	V182I, D396N, I404T
20155649	SRR5854141	SRR5854141	4	39	1826281	54	33820	334129	121	174101	1		AGT	3.2	None	None	None	-	K498N	V182I, D396N, I404T
20155654	SRR5854138	SRR5854138	4	39	1788710	52	34398.3	334121	121	162868	1		AGT	3.2	None	None	None	-	M321I, K498N	V182I, D396N, I404T
20156179	SRR5854212	SRR5854212	4	39	1794787	45	39884.2	406578	128	162871	1		AGT	3.2	None	None	None	-	K498N	V182I, D396N, I404T
20156182	SRR5854202	SRR5854202	4	39	1789730	52	34417.9	334117	121	162872	1		AGT	3.2	None	None	None	-	K498N	V182I, D396N, I404T
20156444	SRR5853841	SRR5853841	4	39	1825603	58	31475.9	334229	121	162873	1		AGT	3.2	None	None	None	-	407 STOP	V182I, D396N, I404T
20156626	SRR5853939	SRR5853939	4	39	1829777	61	29996.3	334203	121	162873	1		AGT	3.2	None	None	None	-	K498N	V182I, D396N, I404T
20156785	SRR5854121	SRR5854121	4	39	1795073	46	39023.3	334149	125	162870	1		AGT	3.2	None	None	None	-	P285L, K498N	V182I, D396N, I404T
20160318	SRR5854265	SRR5854265	4	39	1788640	45	39747.6	334142	121	162871	1		AGT	3.2	None	None	None	-	K498N	V182I, D396N, I404T, T421S
20160761	SRR5853376	SRR5853376	4	39	1791730	47	38121.9	334144	121	174508	1		AGT	3.2	None	None	None	-	K498N	V182I, D396N, I404T
20160950	SRR5853594	SRR5853594	4	39	1834611	48	38221.1	334131	125	162867	1		AGT	3.2	None	None	None	-	K498N	V182I, D396N, I404T
20161024	SRR5853781	SRR5853781	4	39	1829019	58	31534.8	334156	121	162872	1		AGT	3.2	None	None	None	-	407 STOP	V182I, D396N, I404T
20161070	SRR5853431	SRR5853431	4	39	1788892	47	38061.5	334125	128	162871	1		AGT	3.2	None	None	None	-	K498N	V182I, D396N, I404T
20161096	SRR5853684	SRR5853684	4	39	1789933	46	38911.6	334053	128	162872	1		AGT	3.2	None	None	None	-	G140C, K498N	V182I, D396N, I404T
20161204	SRR5853761	SRR5853761	4	39	1825090	61	29919.5	334169	123	147390	1		AGT	3.2	None	None	None	-	K498N	V182I, D396N, I404T
20161427	SRR5853385	SRR5853385	4	39	1789540	47	38075.3	334147	128	162872	1		AGT	3.2	None	None	None	-	G457V, K498N	V182I, D396N, I404T
20161440	SRR5853740	SRR5853740	4	39	1795785	48	37412.2	334148	128	162871	1		AGT	3.2	None	None	None	-	K498N	V182I, D396N, I404T
20161539	SRR5853577	SRR5853577	4	39	1830039	52	35193.1	334109	130	162872	1		AGT	3.2	None	None	None	-	K498N	V182I, D396N, I404T
[truncated: 3,332 more rows]
