# Supplementary material for: The Emergence of Successful Streptococcus pyogenes Lineages through Convergent Pathways of Capsule Loss and Recombination Directing High Toxin Expression
Source: mBio. 2019 Dec 10;10(6):e02521-19. doi: 10.1128/mBio.02521-19 (PMC6904876; doi:10.1128/mBio.02521-19)
Supplement: DATA SET S3 [file mBio.02521-19-sd003.xlsx]

## Sheet: Sheet1
																	Prophage associated virulence factors														Antimicrobial resistance genes
Isolate		Reference	emm-type	ST	nga-slo promoter residues	Promoter subtype	Promoter activity	HasA	HasB	HasC	CovR variationsa	CovS variations	RocA variations	speA	speC	speH	speI	speK	speL	speM	ssa	sda	sdn	spd1	spd3	spd3v6	spd4	ant6	aph3	catA9	ermTR	ermB	ermT	sat4	tetM	tetO	mefA	msrD	Number of factorsb
GASEMM1261	ERR1732896	Kapatai et al. 2017 PeerJ	28	1141	AGT	3.2	High	None	None	None	-	Q6P	D396N, I404T	-	-	-	-	-	-	-	-	-	-	-	-	-	-	-	-	-	-	-	-	-	-	-	-	-	0
20151646	SRR5858639	Chochua et al. 2017 mBio	28	52	ATC	1.1	Low	STOP	Full	Full	R82H	E226G	D396N, I404T	-	1	-	-	-	-	-	-	-	-	1	-	-	-	-	-	-	-	-	-	-	-	-	-	-	2
20152302	SRR5858564	Chochua et al. 2017 mBio	28	52	ATC	1.1	Low	STOP	Full	Full	-	35 STOP	D396N, I404T	-	1	-	-	-	-	-	-	-	-	1	-	-	-	-	-	-	-	-	-	-	-	-	-	-	2
20152747	SRR5858552	Chochua et al. 2017 mBio	28	52	ATC	1.1	Low	STOP	Full	Full	-	T314A,E226G	D396N, I404T	-	1	-	-	-	-	-	-	-	-	1	-	-	-	-	-	-	-	-	-	-	-	-	-	-	2
20153100	SRR5858274	Chochua et al. 2017 mBio	28	52	ATC	1.1	Low	STOP	Full	Full	-	E226G	D396N, I404T	-	1	-	-	1	-	-	-	-	-	1	-	-	-	-	-	-	-	-	-	-	-	-	-	-	3
20153104	SRR5858269	Chochua et al. 2017 mBio	28	52	ATC	1.1	Low	STOP	Full	Full	-	E226G	D396N, I404T	-	1	-	-	1	-	-	-	-	-	1	-	-	-	-	-	-	-	-	-	-	-	-	-	-	3
20153108	SRR5858265	Chochua et al. 2017 mBio	28	52	ATC	1.1	Low	STOP	Full	Full	-	E226G	D396N, I404T	-	-	-	-	-	-	-	-	-	1	-	-	-	-	-	-	-	-	-	-	-	-	-	-	-	1
20153487	SRR5858534	Chochua et al. 2017 mBio	28	52	ATC	1.1	Low	STOP	Full	Full	-	E226G, 407 STOP	D396N, I404T	-	1	-	-	1	-	-	-	-	1	1	-	-	-	-	-	-	-	-	-	-	-	-	-	-	4
20153616	SRR5858267	Chochua et al. 2017 mBio	28	52	ATC	1.1	Low	STOP	Full	Full	-	123 STOP	D396N, I404T	-	1	-	-	-	-	-	-	-	-	1	-	-	-	-	-	-	-	-	-	-	-	-	-	-	2
20154024	SRR5858391	Chochua et al. 2017 mBio	28	52	ATC	1.1	Low	STOP	Full	Full	A90V, R94H	E226G, 407 STOP	D396N, I404T	-	1	-	-	-	-	-	-	-	-	1	-	-	-	-	-	-	-	-	-	-	-	-	-	-	2
20154567	SRR5858425	Chochua et al. 2017 mBio	28	52	ATC	1.1	Low	STOP	Full	Full	-	E226G	D396N, I404T	-	1	-	-	-	-	-	-	-	-	1	-	-	-	-	-	-	-	-	-	-	-	-	-	-	2
20154611	SRR5858667	Chochua et al. 2017 mBio	28	52	ATC	1.1	Low	STOP	Full	Full	-	E226G	D396N, I404T	-	1	-	-	1	-	-	-	-	-	1	-	-	-	-	-	-	-	-	-	-	-	-	-	-	3
20154943	SRR5858723	Chochua et al. 2017 mBio	28	52	ATC	1.1	Low	STOP	Full	Full	-	E226G	D396N, I404T	-	1	-	-	-	-	-	-	-	-	1	-	-	-	-	-	-	-	-	-	-	-	-	-	-	2
20154963	SRR5858568	Chochua et al. 2017 mBio	28	52	ATC	1.1	Low	STOP	Full	Full	-	E226G	D396N, I404T	-	1	-	-	1	-	-	-	-	-	1	-	-	-	-	-	-	-	-	-	-	-	-	-	-	3
20154969	SRR5858417	Chochua et al. 2017 mBio	28	52	ATC	1.1	Low	STOP	Full	Full	-	E226G	97 STOP	-	1	-	-	1	-	-	-	-	-	1	-	-	-	-	-	-	-	-	-	-	-	-	-	-	3
20155040	SRR5858536	Chochua et al. 2017 mBio	28	52	ATC	1.1	Low	STOP	Full	Full	-	E226G	D396N, I404T	-	1	-	-	1	-	-	-	-	-	1	-	-	-	-	-	-	-	-	-	-	-	-	-	-	3
20155044	SRR5854054	Chochua et al. 2017 mBio	28	52	ATC	1.1	Low	STOP	Full	Full	-	E226G	D396N, I404T	-	1	-	-	-	-	-	-	-	-	1	-	-	-	-	-	-	-	-	-	-	-	-	-	-	2
20155064	SRR5853823	Chochua et al. 2017 mBio	28	52	ATC	1.1	Low	STOP	Full	Full	M86V	E226G	D396N, I404T	-	1	-	-	-	-	-	-	-	-	1	-	-	-	-	-	-	-	-	-	-	-	-	-	-	2
20155194	SRR5853977	Chochua et al. 2017 mBio	28	52	ATC	1.1	Low	STOP	Full	Full	-	74 STOP	D396N, I404T	-	1	-	-	-	-	-	-	-	-	1	-	-	-	-	-	-	-	-	-	-	-	-	-	-	2
20155361	SRR5854102	Chochua et al. 2017 mBio	28	52	ATC	1.1	Low	STOP	Full	Full	-	E226G, 296 STOP	D396N, I404T	-	1	-	-	-	-	-	-	-	-	1	-	-	-	-	-	-	-	-	-	-	-	-	-	-	2
20155367	SRR5854236	Chochua et al. 2017 mBio	28	52	ATC	1.1	Low	STOP	Full	Full	-	E226G	D396N, I404T	-	1	-	-	-	-	-	-	-	-	1	-	-	-	-	-	-	-	-	-	-	-	-	-	-	2
20155375	SRR5853863	Chochua et al. 2017 mBio	28	52	ATC	1.1	Low	STOP	Full	Full	M86V	E226G	D396N, I404T	-	1	-	-	-	-	-	-	-	-	1	-	-	-	-	-	-	-	-	-	-	-	-	-	-	2
20155406	SRR5853985	Chochua et al. 2017 mBio	28	52	ATC	1.1	Low	STOP	Full	Full	-	E226G	97 STOP	-	1	-	-	1	-	-	-	-	-	1	-	-	-	-	-	-	-	-	-	-	-	-	-	-	3
20155584	SRR5853819	Chochua et al. 2017 mBio	28	52	ATC	1.1	Low	STOP	Full	Full	E107G, A115T	E226G	D396N, I404T	-	1	-	-	1	-	-	-	-	1	1	-	-	-	-	-	-	-	-	-	-	-	-	-	-	4
20155600	SRR5854239	Chochua et al. 2017 mBio	28	52	ATC	1.1	Low	STOP	Full	Full	-	E226G	D396N, I404T	-	1	-	-	-	-	-	-	-	-	1	-	-	-	-	-	-	-	-	-	-	-	-	-	-	2
20156320	SRR5853983	Chochua et al. 2017 mBio	28	52	ATC	1.1	Low	STOP	Full	Full	-	E226G	D396N, I404T	1	-	-	-	-	-	-	-	-	-	-	-	-	-	-	-	-	-	-	-	-	-	-	-	-	1
20156407	SRR5853898	Chochua et al. 2017 mBio	28	52	ATC	1.1	Low	STOP	Full	Full	-	E226G	D396N, I404T	-	1	-	-	1	-	-	-	-	-	1	-	-	-	-	-	-	-	-	-	-	-	-	-	-	3
20156408	SRR5854046	Chochua et al. 2017 mBio	28	52	ATC	1.1	Low	STOP	Full	Full	-	E226G	D396N, I404T	-	1	-	-	1	-	-	-	-	-	1	-	-	-	-	-	-	-	-	-	-	-	-	-	-	3
20160033	SRR5854224	Chochua et al. 2017 mBio	28	52	ATC	1.1	Low	STOP	Full	Full	-	R441H,E226G	D396N, I404T	-	1	-	-	-	-	-	-	-	-	1	-	-	-	-	-	-	-	-	-	-	-	-	-	-	2
20160138	SRR5853852	Chochua et al. 2017 mBio	28	52	ATC	1.1	Low	STOP	Full	Full	-	P235S,E226G	D396N, I404T	1	-	-	-	-	-	-	-	-	-	-	-	-	-	-	-	-	-	-	-	-	-	-	-	-	1
20160315	SRR5854270	Chochua et al. 2017 mBio	28	52	ATC	1.1	Low	STOP	Full	Full	-	E226G	D396N, I404T	-	1	-	-	-	-	-	-	-	-	1	-	-	-	-	-	-	-	-	-	-	-	-	-	-	2
20160326	SRR5853912	Chochua et al. 2017 mBio	28	52	ATC	1.1	Low	STOP	Full	Full	-	E226G	120+5aa, D396N, I404T	-	1	-	-	-	-	-	-	-	-	1	-	-	-	-	-	-	-	-	-	-	-	-	-	-	2
20160947	SRR5853680	Chochua et al. 2017 mBio	28	52	ATC	1.1	Low	STOP	Full	Full	-	E226G	D396N, I404T	-	1	-	-	-	-	-	-	-	-	1	-	-	-	-	-	-	-	-	-	-	-	-	-	-	2
20161232	SRR5853478	Chochua et al. 2017 mBio	28	52	ATC	1.1	Low	STOP	Full	Full	-	E226G	D396N, I404T	-	1	-	-	-	-	-	-	-	1	1	-	-	-	-	-	-	-	-	-	-	-	-	-	-	3
20161235	SRR5853481	Chochua et al. 2017 mBio	28	52	ATC	1.1	Low	STOP	Full	Full	-	E226G	D396N, I404T	-	1	-	-	-	-	-	-	-	1	1	-	-	-	-	-	-	-	-	-	-	-	-	-	-	3
20161236	SRR5853470	Chochua et al. 2017 mBio	28	52	ATC	1.1	Low	STOP	Full	Full	-	E226G	D396N, I404T	-	1	-	-	-	-	-	-	-	1	1	-	-	-	-	-	-	-	-	-	-	-	-	-	-	3
20161437	SRR5853624	Chochua et al. 2017 mBio	28	52	ATC	1.1	Low	STOP	Full	Full	-	E226G	D396N, I404T	-	1	-	-	-	-	-	-	-	-	1	-	-	-	-	-	-	-	-	-	-	-	-	-	-	2
20162157	SRR5853331	Chochua et al. 2017 mBio	28	52	ATC	1.1	Low	STOP	Full	Full	-	E226G, R363G	D396N, I404T	-	1	-	-	-	-	-	-	-	-	1	-	-	-	-	-	-	-	-	-	-	-	-	-	-	2
20162325	SRR5853437	Chochua et al. 2017 mBio	28	52	ATC	1.1	Low	STOP	Full	Full	-	I244T,244 -2aa,E226G	D396N, I404T	-	1	-	-	1	-	-	-	-	-	1	-	-	-	-	-	-	-	-	-	-	-	-	-	-	3
20162422	SRR5853746	Chochua et al. 2017 mBio	28	52	ATC	1.1	Low	STOP	Full	Full	-	E226G	120 +5aa, D396N, I404T	-	1	-	-	-	-	-	-	-	-	1	-	-	-	-	-	-	-	-	-	-	-	-	-	-	2
20162643	SRR5853635	Chochua et al. 2017 mBio	28	52	ATC	1.1	Low	STOP	Full	Full	-	F386S,E226G	D396N, I404T	-	1	-	-	-	-	-	-	-	-	1	-	-	-	-	-	-	-	-	-	-	-	-	-	-	2
20162663	SRR5853516	Chochua et al. 2017 mBio	28	52	ATC	1.1	Low	STOP	Full	Full	-	E226G	D396N, I404T	-	1	-	-	-	-	-	-	-	1	1	-	-	-	-	-	-	-	-	-	-	-	-	-	-	3
20163040	SRR5853395	Chochua et al. 2017 mBio	28	52	ATC	1.1	Low	STOP	Full	Full	-	E226G	D396N, I404T	-	1	-	-	-	-	-	-	-	-	1	-	-	-	-	-	-	-	-	-	-	-	-	-	-	2
20163068	SRR5853708	Chochua et al. 2017 mBio	28	52	ATC	1.1	Low	STOP	Full	Full	-	32 STOP	D396N, I404T	-	1	-	-	-	-	-	-	-	-	1	-	-	-	-	-	-	-	-	-	-	-	-	-	-	2
20164927	SRR5853372	Chochua et al. 2017 mBio	28	52	ATC	1.1	Low	STOP	Full	Full	-	E226G	D396N, I404T	1	1	-	-	-	-	-	-	-	-	1	-	-	-	-	-	-	-	-	-	-	-	-	-	-	3
BSAC_bs1301	ERS362053	This study	28	52	ATC	1.1	Low	STOP	Full	Full	-	E226G	D396N, I404T	-	1	-	-	-	-	-	-	-	-	1	-	-	-	-	-	-	-	-	-	-	-	-	-	-	2
BSAC_bs1664	ERS362101	This study	28	52	ATC	1.1	Low	STOP	Full	Full	-	E226G	D396N, I404T	-	1	-	-	1	-	-	-	-	-	1	-	-	-	-	-	-	-	-	-	-	-	-	-	-	3
BSAC_bs2099	ERS362005	This study	28	52	ATC	1.1	Low	Full	Full	Full	-	E226G, I460T	D396N, I404T	-	1	-	-	-	-	-	-	-	-	1	-	-	-	-	-	-	-	-	-	-	-	-	-	-	2
BSAC_bs2306	ERS362167	This study	28	52	ATC	1.1	Low	STOP	Full	Full	-	E226G, P220S	D396N, I404T	-	1	-	-	-	-	-	-	-	-	1	-	-	-	-	-	-	-	-	-	-	-	-	-	-	2
BSAC_bs239	ERS361856	This study	28	52	ATC	1.1	Low	STOP	Full	Full	-	E226G	D396N, I404T	-	1	-	-	-	-	-	-	-	-	1	-	-	-	-	-	-	-	-	-	-	-	-	-	-	2
BSAC_bs27	ERS361830	This study	28	52	ATC	1.1	Low	STOP	Full	Full	-	E226G	D396N, I404T	-	1	-	-	1	-	-	-	-	-	1	-	-	-	-	-	-	-	-	-	-	-	-	-	-	3
BSAC_bs559	ERS361883	This study	28	52	ATC	1.1	Low	STOP	Full	Full	-	E226G	D396N, I404T	-	1	-	-	-	-	-	-	-	-	1	-	-	-	-	-	-	-	-	-	-	-	-	-	-	2
BSAC_bs568	ERS361886	This study	28	52	ATC	1.1	Low	STOP	Full	Full	-	E226G	D396N, I404T	-	1	-	-	-	-	-	-	-	-	1	-	-	-	-	-	-	-	-	-	-	-	-	-	-	2
BSAC_bs570	ERS361887	This study	28	52	ATC	1.1	Low	STOP	Full	Full	-	E226G	D396N, I404T	-	1	-	-	-	-	-	-	-	-	1	-	-	-	-	-	-	-	-	-	-	-	-	-	-	2
BSAC_bs580	ERS362016	This study	28	52	ATC	1.1	Low	STOP	Full	Full	-	E226G, P220S	D396N, I404T	-	1	-	-	1	-	-	-	-	-	1	-	-	-	-	-	-	-	-	-	-	-	-	-	-	3
BSAC_bs682	ERS361899	This study	28	52	ATC	1.1	Low	STOP	Full	Full	-	36 STOP	D396N, I404T	-	1	-	-	1	-	-	-	-	-	1	-	-	-	-	-	-	-	-	-	-	-	-	-	-	3
BSAC_bs690	ERS361906	This study	28	52	ATC	1.1	Low	STOP	Full	Full	-	E226G	D396N, I404T	-	1	-	-	-	-	-	-	-	-	1	-	-	-	-	-	-	-	-	-	-	-	-	-	-	2
BSAC_bs711	ERS362173	This study	28	52	ATC	1.1	Low	STOP	Full	Full	-	E226G, S204R	D396N, I404T	-	1	-	-	1	-	-	-	-	-	1	-	-	-	-	-	-	-	-	-	-	-	-	-	-	3
BSAC_bs948	ERS361955	This study	28	52	ATC	1.1	Low	STOP	Full	Full	-	E226G, P220S	D396N, I404T	-	1	-	-	-	-	-	-	-	-	1	-	-	-	-	-	-	-	-	-	-	-	-	-	-	2
GASAR0009	ERR473450	Turner et al. 2017 Sci Rep	28	52	ATC	1.1	Low	STOP	Full	Full	-	E226G	D396N, I404T	-	1	-	-	1	-	-	-	-	-	1	-	-	-	-	-	-	-	-	-	-	-	-	-	-	3
GASAR0010	ERR473475	Turner et al. 2017 Sci Rep	28	52	ATC	1.1	Low	STOP	Full	Full	-	E226G	D396N, I404T	-	1	-	-	1	-	-	-	-	-	1	-	-	-	-	-	-	-	-	-	-	-	-	-	-	3
GASAR0020	ERR473637	Turner et al. 2017 Sci Rep	28	52	ATC	1.1	Low	STOP	Full	Full	-	E226G	D396N, I404T	-	1	-	-	1	-	-	-	-	-	1	-	-	-	-	-	-	-	-	-	-	-	-	-	-	3
GASAR0036	ERR473485	Turner et al. 2017 Sci Rep	28	52	ATC	1.1	Low	STOP	Full	Full	-	E226G	D396N, I404T	1	1	-	-	-	-	-	-	-	-	1	-	-	-	-	-	-	-	-	-	-	-	-	-	-	3
GASAR0045	ERR485852	Turner et al. 2017 Sci Rep	28	52	ATC	1.1	Low	STOP	Full	Full	-	E226G	D396N, I404T	-	1	-	-	1	-	-	-	-	-	1	-	-	-	-	-	-	-	-	-	-	-	-	-	-	3
GASAR0046	ERR473488	Turner et al. 2017 Sci Rep	28	52	ATC	1.1	Low	STOP	Full	Full	-	E226G, P220S	D396N, I404T	-	1	-	-	1	-	-	-	-	-	1	-	-	-	-	-	-	-	-	-	-	-	-	-	-	3
GASAR0055	ERR473662	Turner et al. 2017 Sci Rep	28	52	ATC	1.1	Low	STOP	Full	Full	-	E226G	D396N, I404T	1	1	-	-	-	-	-	-	-	-	1	-	-	-	-	-	-	-	-	-	-	-	-	-	-	3
GASAR0067	ERR473487	Turner et al. 2017 Sci Rep	28	52	ATC	1.1	Low	STOP	Full	Full	-	E226G	D396N, I404T	1	-	-	-	-	-	-	-	-	-	-	-	-	-	-	-	-	-	-	-	-	-	-	-	-	1
GASAR0095	ERR485845	Turner et al. 2017 Sci Rep	28	52	ATC	1.1	Low	STOP	Full	Full	-	E226G	D396N, I404T	-	1	-	-	1	-	-	-	-	-	1	-	-	-	-	-	-	-	-	-	-	-	-	-	-	3
GASAR0111	ERR473652	Turner et al. 2017 Sci Rep	28	52	ATC	1.1	Low	STOP	Full	Full	-	E226G, R104C	D396N, I404T	-	1	-	-	1	-	-	-	-	-	1	-	-	-	-	-	-	-	-	-	-	-	-	-	-	3
GASAR0113	ERR473659	Turner et al. 2017 Sci Rep	28	52	ATC	1.1	Low	STOP	Full	Full	-	E226G	D396N, I404T	1	1	-	-	-	-	-	-	-	-	1	-	-	-	-	-	-	-	-	-	-	-	-	-	-	3
GASEMM0042	ERR1732627	Kapatai et al. 2017 PeerJ	28	52	ATC	1.1	Low	STOP	Full	Full	-	E226G	D396N, I404T	-	1	-	-	1	-	-	-	-	-	1	-	-	-	-	-	-	-	-	-	-	-	-	-	-	3
GASEMM0043	ERR1733036	Kapatai et al. 2017 PeerJ	28	52	ATC	1.1	Low	STOP	Full	Full	-	E226G	D396N, I404T	-	1	-	-	1	-	-	-	-	-	1	-	-	-	-	-	-	-	-	-	-	-	-	-	-	3
GASEMM0045	ERR1734639	Kapatai et al. 2017 PeerJ	28	52	ATC	1.1	Low	STOP	Full	Full	-	E226G	D396N, I404T	-	1	-	-	1	-	-	-	-	-	1	-	-	-	-	-	-	-	-	-	-	-	-	-	-	3
GASEMM0046	ERR1734178	Kapatai et al. 2017 PeerJ	28	52	ATC	1.1	Low	STOP	Full	Full	-	E226G	D396N, I404T	-	1	-	-	1	-	-	-	-	-	1	-	-	-	-	-	-	-	-	-	-	-	-	-	-	3
GASEMM0047	ERR1733340	Kapatai et al. 2017 PeerJ	28	52	ATC	1.1	Low	STOP	Full	Full	-	E226G	D396N, I404T	-	1	-	-	1	-	-	-	-	-	1	-	-	-	-	-	-	-	-	-	-	-	-	-	-	3
GASEMM0162	ERR1733311	Kapatai et al. 2017 PeerJ	28	52	ATC	1.1	Low	STOP	Full	Full	-	E226G	D396N, I404T	-	1	-	-	-	-	-	-	-	-	1	-	-	-	-	-	-	-	-	-	-	-	-	-	-	2
GASEMM0163	ERR1735245	Kapatai et al. 2017 PeerJ	28	52	ATC	1.1	Low	STOP	Full	Full	-	E226G	D396N, I404T	-	1	-	-	-	-	-	-	-	-	1	-	-	-	-	-	-	-	-	-	-	-	-	-	-	2
GASEMM0248	ERR1732728	Kapatai et al. 2017 PeerJ	28	52	ATC	1.1	Low	STOP	Full	Full	-	E226G	D396N, I404T	-	1	-	-	-	-	-	-	-	-	1	-	-	-	-	-	-	-	-	-	-	-	-	-	-	2
GASEMM0277	ERR1732692	Kapatai et al. 2017 PeerJ	28	52	ATC	1.1	Low	STOP	Full	Full	-	E226G	D396N, I404T	-	1	-	-	1	-	-	-	-	-	1	-	-	-	-	-	-	-	-	-	-	-	-	-	-	3
GASEMM0306	ERR1732734	Kapatai et al. 2017 PeerJ	28	52	ATC	1.1	Low	STOP	Full	Full	-	D303N,E226G	D396N, I404T	-	1	-	-	1	-	-	-	-	-	1	-	-	-	-	-	-	-	-	-	-	-	-	-	-	3
GASEMM0312	ERR1733233	Kapatai et al. 2017 PeerJ	28	52	ATC	1.1	Low	STOP	Full	Full	-	E226G	D396N, I404T	-	1	-	-	-	-	-	-	-	-	1	-	-	-	-	-	-	-	-	-	-	-	-	-	-	2
GASEMM0362	ERR1734681	Kapatai et al. 2017 PeerJ	28	52	ATC	1.1	Low	STOP	Full	Full	-	223 STOP	D396N, I404T	-	1	-	-	-	-	-	-	-	-	1	-	-	-	-	-	-	-	-	-	-	-	-	1	1	4
GASEMM0397	ERR1732680	Kapatai et al. 2017 PeerJ	28	52	ATC	1.1	Low	STOP	Full	Full	R66C	E226G	D396N, I404T	-	1	-	-	1	-	-	-	-	-	1	-	-	-	-	-	-	-	-	-	-	-	-	-	-	3
GASEMM0489	ERR1733323	Kapatai et al. 2017 PeerJ	28	52	ATC	1.1	Low	STOP	Full	Full	-	E226G	D396N, I404T	-	1	1	1	1	-	-	-	-	-	1	-	-	-	-	-	-	-	-	-	-	-	-	-	-	5
GASEMM0492	ERR1733425	Kapatai et al. 2017 PeerJ	28	52	ATC	1.1	Low	STOP	Full	Full	-	E226G	D396N, I404T	-	1	-	-	1	-	-	-	-	1	1	-	-	-	-	-	-	-	-	-	-	-	-	-	-	4
GASEMM0539	ERR1735031	Kapatai et al. 2017 PeerJ	28	52	ATC	1.1	Low	STOP	Full	Full	-	E226G	D396N, I404T	-	1	-	-	1	-	-	-	-	-	1	-	-	-	-	-	-	-	-	-	-	-	-	-	-	3
GASEMM0541	ERR1734567	Kapatai et al. 2017 PeerJ	28	52	ATC	1.1	Low	STOP	Full	Full	-	R241C,E226G	D396N, I404T	-	1	-	-	-	-	-	-	-	-	1	-	-	-	-	-	-	-	-	-	-	-	-	-	-	2
GASEMM0571	ERR1732807	Kapatai et al. 2017 PeerJ	28	52	ATC	1.1	Low	STOP	Full	Full	-	E226G	D396N, I404T	-	1	-	-	1	-	-	-	-	-	1	-	-	-	-	-	-	-	-	-	-	-	-	-	-	3
GASEMM0572	ERR1735439	Kapatai et al. 2017 PeerJ	28	52	ATC	1.1	Low	STOP	Full	Full	-	E226G	D396N, I404T	-	1	-	-	1	-	-	-	-	-	1	-	-	-	-	-	-	-	-	-	-	-	-	-	-	3
GASEMM0579	ERR1733342	Kapatai et al. 2017 PeerJ	28	52	ATC	1.1	Low	STOP	Full	Full	-	E226G	D396N, I404T	-	1	-	-	1	-	-	-	-	-	1	-	-	-	-	-	-	-	-	-	-	-	-	-	-	3
GASEMM0624	ERR1735397	Kapatai et al. 2017 PeerJ	28	52	ATC	1.1	Low	STOP	Full	Full	-	E226G	D396N, I404T	1	1	-	-	1	-	-	-	-	-	1	-	-	-	-	-	-	-	-	-	-	-	-	-	-	4
GASEMM0625	ERR1734378	Kapatai et al. 2017 PeerJ	28	52	ATC	1.1	Low	STOP	Full	Full	-	E226G	D396N, I404T	1	1	-	-	1	-	-	-	-	-	1	-	-	-	-	-	-	-	-	-	-	-	-	-	-	4
GASEMM0635	ERR1734754	Kapatai et al. 2017 PeerJ	28	52	ATC	1.1	Low	STOP	Full	Full	-	E226G	D396N, I404T	-	1	-	-	1	-	-	-	-	-	1	-	-	-	-	-	-	-	-	-	-	-	-	-	-	3
GASEMM0636	ERR1732834	Kapatai et al. 2017 PeerJ	28	52	ATC	1.1	Low	STOP	Full	Full	-	E226G	D396N, I404T	-	1	-	-	1	-	-	-	-	-	1	-	-	-	-	-	-	-	-	-	-	-	-	-	-	3
GASEMM0665	ERR1734706	Kapatai et al. 2017 PeerJ	28	52	ATC	1.1	Low	STOP	Full	Full	-	E226G	D396N, I404T	1	-	-	-	-	-	-	1	-	-	-	-	-	-	-	-	-	-	-	-	-	-	-	-	-	2
GASEMM0697	ERR1732787	Kapatai et al. 2017 PeerJ	28	52	ATC	1.1	Low	STOP	Full	Full	-	A38T,E226G	D396N, I404T	-	1	-	-	-	-	-	-	-	-	1	-	-	-	-	-	-	-	-	-	-	-	-	-	-	2
GASEMM0712	ERR1732990	Kapatai et al. 2017 PeerJ	28	52	ATC	1.1	Low	STOP	Full	Full	-	E226G	D396N, I404T	-	1	-	-	-	-	-	-	-	-	1	-	-	-	-	-	-	-	-	-	-	-	-	-	-	2
GASEMM0717	ERR1732885	Kapatai et al. 2017 PeerJ	28	52	ATC	1.1	Low	STOP	Full	Full	-	D303N,E226G	D396N, I404T	-	1	-	-	-	-	-	-	-	-	1	-	-	-	-	-	-	-	-	-	-	-	-	-	-	2
GASEMM0727	ERR1732838	Kapatai et al. 2017 PeerJ	28	52	ATC	1.1	Low	STOP	Full	Full	-	E226G	D396N, I404T	1	-	-	-	-	-	-	1	-	-	-	-	-	-	-	-	-	-	-	-	-	-	-	-	-	2
GASEMM0732	ERR1735236	Kapatai et al. 2017 PeerJ	28	52	ATC	1.1	Low	STOP	Full	Full	-	D303N,E226G	D396N, I404T	-	1	-	-	-	-	-	-	-	-	1	-	-	-	-	-	-	-	-	-	-	-	-	-	-	2
GASEMM0733	ERR1733388	Kapatai et al. 2017 PeerJ	28	52	ATC	1.1	Low	STOP	Full	Full	-	D303N,E226G	D396N, I404T	-	1	-	-	-	-	-	-	-	-	1	-	-	-	-	-	-	-	-	-	-	-	-	-	-	2
GASEMM0741	ERR1734239	Kapatai et al. 2017 PeerJ	28	52	ATC	1.1	Low	STOP	Full	Full	-	D303N,E226G	D396N, I404T	-	1	-	-	-	-	-	-	-	-	1	-	-	-	-	-	-	-	-	-	-	-	-	-	-	2
GASEMM0745	ERR1734213	Kapatai et al. 2017 PeerJ	28	52	ATC	1.1	Low	STOP	Full	Full	-	D303N,E226G	D396N, I404T	-	1	-	-	-	-	-	-	-	-	1	-	-	-	-	-	-	-	-	-	-	-	-	-	-	2
GASEMM0747	ERR1734316	Kapatai et al. 2017 PeerJ	28	52	ATC	1.1	Low	STOP	Full	Full	-	D303N,E226G	D396N, I404T	-	1	-	-	-	-	-	-	-	-	1	-	-	-	-	-	-	-	-	-	-	-	-	-	-	2
GASEMM0751	ERR1735002	Kapatai et al. 2017 PeerJ	28	52	ATC	1.1	Low	STOP	Full	Full	-	E226G	D396N, I404T	-	1	-	-	1	-	-	-	-	-	1	-	-	-	-	-	-	-	-	-	-	-	-	-	-	3
GASEMM0752	ERR1734367	Kapatai et al. 2017 PeerJ	28	52	ATC	1.1	Low	STOP	Full	Full	-	E226G	D396N, I404T	-	1	-	-	-	-	-	-	-	-	1	-	-	-	-	-	-	-	-	-	-	-	-	-	-	2
GASEMM0767	ERR1734808	Kapatai et al. 2017 PeerJ	28	52	ATC	1.1	Low	STOP	Full	Full	-	39 STOP	D396N, I404T	-	1	-	-	1	-	-	-	-	-	1	-	-	-	-	-	-	-	-	-	-	-	-	-	-	3
GASEMM0786	ERR1734001	Kapatai et al. 2017 PeerJ	28	52	ATC	1.1	Low	STOP	Full	Full	-	E226G	D396N, I404T	1	1	-	-	-	-	-	-	-	-	1	-	-	-	-	-	-	-	-	-	-	-	-	-	-	3
GASEMM0790	ERR1733558	Kapatai et al. 2017 PeerJ	28	52	ATC	1.1	Low	STOP	Full	Full	-	D303N,E226G	D396N, I404T	-	1	-	-	-	-	-	-	-	-	1	-	-	-	-	-	-	-	-	-	-	-	-	-	-	2
GASEMM0828	ERR1733494	Kapatai et al. 2017 PeerJ	28	52	ATC	1.1	Low	STOP	Full	Full	-	E226G	D396N, I404T	-	1	-	-	-	-	-	-	-	-	1	-	-	-	-	-	-	-	-	-	-	-	-	1	1	4
GASEMM0891	ERR1734986	Kapatai et al. 2017 PeerJ	28	52	ATC	1.1	Low	STOP	Full	Full	-	E226G	D396N, I404T	1	1	-	-	-	-	-	-	-	-	1	-	-	-	-	-	-	-	-	-	-	-	-	-	-	3
GASEMM0898	ERR1734246	Kapatai et al. 2017 PeerJ	28	52	ATC	1.1	Low	STOP	Full	Full	-	E226G	D396N, I404T	-	1	-	-	1	-	-	-	-	-	1	-	-	-	-	-	-	-	-	-	-	-	-	-	-	3
GASEMM0917	ERR1735197	Kapatai et al. 2017 PeerJ	28	52	ATC	1.1	Low	STOP	Full	Full	-	E226G	D396N, I404T	-	1	-	-	1	-	-	-	-	-	1	-	-	-	-	-	-	-	-	-	-	-	-	-	-	3
GASEMM0937	ERR1735319	Kapatai et al. 2017 PeerJ	28	52	ATC	1.1	Low	STOP	Full	Full	-	P285S, D303N,E226G	D396N, I404T	-	1	-	-	-	-	-	-	-	-	1	-	-	-	-	-	-	-	-	-	-	-	-	-	-	2
GASEMM0962	ERR1734092	Kapatai et al. 2017 PeerJ	28	52	ATC	1.1	Low	STOP	Full	Full	-	E226G	D396N, I404T	-	1	-	-	1	-	-	-	-	-	1	-	-	-	-	-	-	-	-	-	-	-	-	-	-	3
GASEMM0998	ERR1734187	Kapatai et al. 2017 PeerJ	28	52	ATC	1.1	Low	STOP	Full	Full	-	E226G	D396N, I404T	-	1	-	-	1	-	-	-	-	-	1	-	-	-	-	-	-	-	-	-	-	-	-	-	-	3
GASEMM1014	ERR1733101	Kapatai et al. 2017 PeerJ	28	52	ATC	1.1	Low	STOP	Full	Full	-	E226G	D396N, I404T	-	1	-	-	-	-	-	-	-	-	1	-	-	-	-	-	-	-	-	-	-	-	-	-	-	2
GASEMM1025	ERR1733141	Kapatai et al. 2017 PeerJ	28	52	ATC	1.1	Low	STOP	Full	Full	-	E226G	D396N, I404T	-	-	-	-	1	-	-	-	-	1	-	-	-	-	-	-	-	-	-	-	-	-	-	-	-	2
GASEMM1040	ERR1732490	Kapatai et al. 2017 PeerJ	28	52	ATC	1.1	Low	STOP	Full	Full	-	E226G	D396N, I404T	1	1	1	1	-	-	-	-	-	-	1	-	-	-	-	-	-	-	-	-	-	-	-	-	-	5
GASEMM1041	ERR1734204	Kapatai et al. 2017 PeerJ	28	52	ATC	1.1	Low	STOP	Full	Full	R118H	E226G	H60Y, D396N, I404T	-	1	-	-	1	-	-	-	-	-	1	-	-	-	-	-	-	-	-	-	-	-	-	-	-	3
GASEMM1066	ERR1735174	Kapatai et al. 2017 PeerJ	28	52	ATC	1.1	Low	STOP	Full	Full	-	E226G	D396N, I404T	-	1	-	-	1	-	-	-	-	-	1	-	-	-	-	-	-	-	-	-	-	-	-	-	-	3
GASEMM1069	ERR1735252	Kapatai et al. 2017 PeerJ	28	52	ATC	1.1	Low	STOP	Full	Full	-	E226G	D396N, I404T	-	1	-	-	1	-	-	-	-	-	1	-	-	-	-	-	-	-	-	-	-	-	-	-	-	3
GASEMM1083	ERR1735469	Kapatai et al. 2017 PeerJ	28	52	ATC	1.1	Low	STOP	Full	Full	-	T35I,E226G	D396N, I404T	-	1	-	-	1	-	-	-	-	-	1	-	-	-	-	-	-	-	-	-	-	-	-	-	-	3
GASEMM1104	ERR1734618	Kapatai et al. 2017 PeerJ	28	52	ATC	1.1	Low	STOP	Full	Full	-	35 STOP	D396N, I404T	-	1	-	-	-	-	-	-	-	-	1	-	-	-	-	-	-	-	-	-	-	-	-	-	-	2
GASEMM1110	ERR1735302	Kapatai et al. 2017 PeerJ	28	52	ATC	1.1	Low	STOP	Full	Full	-	E226G	D396N, I404T	1	1	-	-	1	-	-	-	-	-	1	-	-	-	-	-	-	-	-	-	-	-	-	-	-	4
GASEMM1121	ERR1734666	Kapatai et al. 2017 PeerJ	28	52	ATC	1.1	Low	STOP	Full	Full	-	E226G	D396N, I404T	-	1	-	-	1	-	-	-	-	-	1	-	-	-	-	-	-	-	-	-	-	-	-	-	-	3
GASEMM1137	ERR1734964	Kapatai et al. 2017 PeerJ	28	52	ATC	1.1	Low	STOP	Full	Full	-	E226G	D396N, I404T	-	1	-	-	-	-	-	-	-	-	1	-	-	-	-	-	-	-	-	-	-	-	-	-	-	2
GASEMM1172	ERR1733586	Kapatai et al. 2017 PeerJ	28	52	ATC	1.1	Low	STOP	Full	Full	-	E226G, 268 STOP	D396N, I404T	-	1	-	-	1	-	-	-	-	-	1	-	-	-	-	-	-	-	-	-	-	-	-	-	-	3
GASEMM1196	ERR1734981	Kapatai et al. 2017 PeerJ	28	52	ATC	1.1	Low	STOP	Full	Full	-	E226G	D396N, I404T	-	1	-	-	-	-	-	-	-	-	1	-	-	-	-	-	-	-	-	-	-	-	-	-	-	2
GASEMM1249	ERR1734626	Kapatai et al. 2017 PeerJ	28	52	ATC	1.1	Low	STOP	Full	Full	-	E226G	240 STOP	-	1	-	-	1	-	-	-	-	-	1	-	-	-	-	-	-	-	-	-	-	-	-	-	-	3
GASEMM1282	ERR1733354	Kapatai et al. 2017 PeerJ	28	52	ATC	1.1	Low	STOP	Full	Full	-	R441C,E226G	D396N, I404T	-	1	-	-	-	-	-	-	-	-	1	-	-	-	-	-	-	-	-	-	-	-	-	-	-	2
GASEMM1290	ERR1733809	Kapatai et al. 2017 PeerJ	28	52	ATC	1.1	Low	STOP	Full	Full	-	E226G	160 STOP	-	1	-	-	1	-	-	-	-	-	1	-	-	-	-	-	-	-	-	-	-	-	-	-	-	3
GASEMM1301	ERR1733910	Kapatai et al. 2017 PeerJ	28	52	ATC	1.1	Low	STOP	Full	Full	-	E226G	D396N, I404T	-	1	-	-	-	-	-	-	-	-	1	-	-	-	-	-	-	-	-	-	-	-	-	-	-	2
GASEMM1303	ERR1734698	Kapatai et al. 2017 PeerJ	28	52	ATC	1.1	Low	STOP	Full	Full	-	E226G	D396N, I404T	-	1	-	-	-	-	-	-	-	-	1	-	-	-	-	-	-	-	-	-	-	-	-	-	-	2
GASEMM1304	ERR1733108	Kapatai et al. 2017 PeerJ	28	52	ATC	1.1	Low	STOP	Full	Full	-	E226G, 481 STOP	D396N, I404T	-	1	-	-	-	-	-	-	-	1	1	-	-	-	-	-	-	-	-	-	-	-	-	-	-	3
GASEMM1310	ERR1734908	Kapatai et al. 2017 PeerJ	28	52	ATC	1.1	Low	STOP	Full	Full	-	E226G	D396N, I404T	-	1	-	-	-	-	-	-	-	1	1	-	-	-	-	-	-	-	-	-	-	-	-	-	-	3
GASEMM1332	ERR1735159	Kapatai et al. 2017 PeerJ	28	52	ATC	1.1	Low	STOP	Full	Full	-	E226G	D396N, I404T	-	1	-	-	1	-	-	-	-	-	1	-	-	-	-	-	-	-	-	-	-	-	-	-	-	3
GASEMM1333	ERR1732951	Kapatai et al. 2017 PeerJ	28	52	ATC	1.1	Low	STOP	Full	Full	-	E226G	D396N, I404T	1	-	-	-	-	-	-	-	1	-	-	-	-	-	-	-	-	-	-	-	-	-	-	-	-	2
GASEMM1341	ERR1733617	Kapatai et al. 2017 PeerJ	28	52	ATC	1.1	Low	STOP	Full	Full	-	D303N,E226G	D396N, I404T	-	1	-	-	1	-	-	-	-	-	1	-	-	-	-	-	-	-	-	-	-	-	-	-	-	3
GASEMM1351	ERR1733426	Kapatai et al. 2017 PeerJ	28	52	ATC	1.1	Low	STOP	Full	Full	-	E226G	D396N, I404T	-	1	1	1	-	-	-	-	-	-	1	-	-	-	-	-	-	-	-	-	-	-	-	-	-	4
GASEMM1384	ERR1733977	Kapatai et al. 2017 PeerJ	28	52	ATC	1.1	Low	STOP	Full	Full	-	E226G	H60Y, D396N, I404T	-	1	-	-	1	-	-	-	-	-	1	-	-	-	-	-	-	-	-	-	-	-	-	-	-	3
GASEMM1394	ERR1734887	Kapatai et al. 2017 PeerJ	28	52	ATC	1.1	Low	STOP	Full	Full	-	E226G	D396N, I404T	-	1	1	1	1	-	-	-	-	-	1	-	-	-	-	-	-	-	-	-	-	-	-	-	-	5
GASEMM1398	ERR1734525	Kapatai et al. 2017 PeerJ	28	52	ATC	1.1	Low	STOP	Full	Full	-	E226G	D396N, I404T	-	1	-	-	-	-	-	-	-	-	1	-	-	-	-	-	-	-	-	-	-	-	-	-	-	2
GASEMM1454	ERR1732718	Kapatai et al. 2017 PeerJ	28	52	ATC	1.1	Low	STOP	Full	Full	-	E226G	D396N, I404T	-	1	-	-	1	-	-	-	-	-	1	-	-	-	-	-	-	-	-	-	-	-	-	-	-	3
GASEMM1460	ERR1732815	Kapatai et al. 2017 PeerJ	28	52	ATC	1.1	Low	STOP	Full	Full	-	V227A,E226G	D396N, I404T	1	-	-	-	1	-	-	-	-	-	-	-	-	-	-	-	-	-	-	-	-	-	-	-	-	2
GASEMM1463	ERR1734528	Kapatai et al. 2017 PeerJ	28	52	ATC	1.1	Low	STOP	Full	Full	-	E226G	D396N, I404T	-	1	-	-	1	-	-	-	-	-	1	-	-	-	-	-	-	-	-	-	-	-	-	-	-	3
GASEMM1467	ERR1734781	Kapatai et al. 2017 PeerJ	28	52	ATC	1.1	Low	STOP	Full	Full	-	E226G	D396N, I404T	-	1	-	-	-	-	-	-	-	-	1	-	-	-	-	-	-	-	-	-	-	-	-	-	-	2
GASEMM1475	ERR1734227	Kapatai et al. 2017 PeerJ	28	52	ATC	1.1	Low	STOP	Full	Full	-	E226G	D396N, I404T	-	1	-	-	-	-	-	-	-	-	1	-	-	-	-	-	-	-	-	-	-	-	-	-	-	2
GASEMM1481	ERR1734568	Kapatai et al. 2017 PeerJ	28	52	ATC	1.1	Low	STOP	Full	Full	-	E226G	D396N, I404T	-	1	-	-	1	-	-	-	-	-	1	-	-	-	-	-	-	-	-	-	-	-	-	-	-	3
GASEMM1483	ERR1735127	Kapatai et al. 2017 PeerJ	28	52	ATC	1.1	Low	STOP	Full	Full	-	E226G	D396N, I404T	-	-	-	-	1	-	-	-	-	-	-	-	-	-	-	-	-	-	-	-	-	-	-	-	-	1
GASEMM1490	ERR1733682	Kapatai et al. 2017 PeerJ	28	52	ATC	1.1	Low	STOP	Full	Full	-	E226G	D396N, I404T	-	1	-	-	-	-	-	-	-	-	1	-	-	-	-	-	-	-	-	-	-	-	-	-	-	2
GASEMM1491	ERR1734039	Kapatai et al. 2017 PeerJ	28	52	ATC	1.1	Low	STOP	Full	Full	-	E226G	D396N, I404T	-	1	-	-	-	-	-	-	-	-	1	-	-	-	-	-	-	-	-	-	-	-	-	-	-	2
GASEMM1525	ERR1735301	Kapatai et al. 2017 PeerJ	28	52	ATC	1.1	Low	STOP	Full	Full	-	39 STOP	D396N, I404T	-	1	-	-	1	-	-	-	-	-	1	-	-	-	-	-	-	-	-	-	-	-	-	-	-	3
GASEMM1557	ERR1734082	Kapatai et al. 2017 PeerJ	28	52	ATC	1.1	Low	STOP	Full	Full	-	E226G	D396N, I404T	-	1	-	-	-	-	-	-	-	-	1	-	-	-	-	-	-	-	-	-	-	-	-	-	-	2
GASEMM1562	ERR1733976	Kapatai et al. 2017 PeerJ	28	52	ATC	1.1	Low	STOP	Full	Full	-	E226G	D396N, I404T	-	1	-	-	-	-	-	-	-	-	1	-	-	-	-	-	-	-	-	-	-	-	-	-	-	2
GASEMM1565	ERR1733153	Kapatai et al. 2017 PeerJ	28	52	ATC	1.1	Low	STOP	Full	Full	-	E226G	D396N, I404T	1	1	-	-	1	-	-	-	-	-	1	-	-	-	-	-	-	-	-	-	-	-	-	-	-	4
GASEMM1566	ERR1733550	Kapatai et al. 2017 PeerJ	28	52	ATC	1.1	Low	STOP	Full	Full	-	E226G	D396N, I404T	1	-	-	-	-	-	-	-	-	-	-	-	-	-	-	-	-	-	-	-	-	-	-	-	-	1
GASEMM1582	ERR1732657	Kapatai et al. 2017 PeerJ	28	52	ATC	1.1	Low	STOP	Full	Full	-	E226G	D396N, I404T	-	1	-	-	-	-	-	-	-	1	1	-	-	-	-	-	-	-	-	-	-	-	-	-	-	3
GASEMM1602	ERR1733513	Kapatai et al. 2017 PeerJ	28	52	ATC	1.1	Low	STOP	Full	Full	-	E226G	D396N, I404T	-	1	-	-	-	-	-	-	-	-	1	-	-	-	-	-	-	-	-	-	-	-	-	-	-	2
GASEMM1627	ERR1734800	Kapatai et al. 2017 PeerJ	28	52	ATC	1.1	Low	STOP	Full	Full	-	E226G	D396N, I404T	-	1	-	-	1	-	-	-	-	-	1	-	-	-	-	-	-	-	-	-	-	-	-	-	-	3
GASEMM1669	ERR1734569	Kapatai et al. 2017 PeerJ	28	52	ATC	1.1	Low	STOP	Full	Full	-	E226G	D396N, I404T	-	1	-	-	1	-	-	-	-	-	1	-	-	-	-	-	-	-	-	-	-	-	-	-	-	3
GASEMM1674	ERR1732518	Kapatai et al. 2017 PeerJ	28	52	ATC	1.1	Low	STOP	Full	Full	-	E226G	D396N, I404T	-	1	-	-	1	-	-	-	-	-	1	-	-	-	-	-	-	-	-	-	-	-	-	-	-	3
GASEMM1679	ERR1733966	Kapatai et al. 2017 PeerJ	28	52	ATC	1.1	Low	STOP	Full	Full	-	E226G	D396N, I404T	-	1	1	1	-	-	-	-	-	-	1	-	-	-	-	-	-	-	-	-	-	-	-	-	-	4
GASEMM1685	ERR1734993	Kapatai et al. 2017 PeerJ	28	52	ATC	1.1	Low	STOP	Full	Full	-	E226G	D396N, I404T	-	1	-	-	-	-	-	-	-	-	1	-	-	-	-	-	-	-	-	-	-	-	-	-	-	2
GASEMM1691	ERR1732573	Kapatai et al. 2017 PeerJ	28	52	ATC	1.1	Low	STOP	Full	Full	-	E226G	D396N, I404T	-	-	-	-	-	-	-	-	-	-	-	-	-	-	-	-	-	-	-	-	-	-	-	-	-	0
GASEMM1712	ERR1734173	Kapatai et al. 2017 PeerJ	28	52	ATC	1.1	Low	STOP	Full	Full	-	E226G	D396N, I404T	-	1	1	1	-	-	-	-	-	-	1	-	-	-	-	-	-	-	-	-	-	-	-	-	-	4
GASEMM1736	ERR1735210	Kapatai et al. 2017 PeerJ	28	52	ATC	1.1	Low	STOP	Full	Full	-	35 STOP	D396N, I404T	-	1	-	-	-	-	-	-	-	1	1	1	-	-	-	-	-	-	-	-	-	-	-	-	-	4
GASEMM1751	ERR1733053	Kapatai et al. 2017 PeerJ	28	52	ATC	1.1	Low	STOP	Full	Full	-	E226G	D396N, I404T	-	1	-	-	1	-	-	-	-	-	1	-	-	-	-	-	-	-	-	-	-	-	-	-	-	3
GASEMM1765	ERR1734549	Kapatai et al. 2017 PeerJ	28	52	ATC	1.1	Low	STOP	Full	Full	-	E226G	D396N, I404T	1	-	-	-	-	-	-	-	-	-	-	-	-	-	-	-	-	-	-	-	-	-	-	-	-	1
GASEMM1809	ERR1735392	Kapatai et al. 2017 PeerJ	28	52	ATC	1.1	Low	STOP	Full	Full	-	E226G	D396N, I404T	-	1	-	-	-	-	-	-	-	-	1	-	-	-	-	-	-	-	-	-	-	-	-	-	-	2
GASEMM1823	ERR1735150	Kapatai et al. 2017 PeerJ	28	52	ATC	1.1	Low	STOP	Full	Full	-	E226G	D396N, I404T	-	1	-	-	-	-	-	-	-	-	1	-	-	-	-	-	-	-	-	-	-	-	-	-	-	2
GASEMM1825	ERR1734852	Kapatai et al. 2017 PeerJ	28	52	ATC	1.1	Low	STOP	Full	Full	-	D303N,E226G	D396N, I404T	1	-	-	-	-	-	-	-	-	-	-	-	-	-	-	-	-	-	-	-	-	-	-	-	-	1
GASEMM1827	ERR1734644	Kapatai et al. 2017 PeerJ	28	52	ATC	1.1	Low	STOP	Full	Full	-	E226G	D396N, I404T	-	1	-	-	1	-	-	-	-	1	1	-	-	-	-	-	-	-	-	-	-	-	-	-	-	4
GASEMM1836	ERR1733070	Kapatai et al. 2017 PeerJ	28	52	ATC	1.1	Low	STOP	Full	Full	-	E226G	D396N, I404T	1	-	-	-	-	-	-	-	-	-	-	-	-	-	-	-	-	-	-	-	-	-	-	-	-	1
GASEMM1840	ERR1734636	Kapatai et al. 2017 PeerJ	28	52	ATC	1.1	Low	STOP	Full	Full	-	E226G	D396N, I404T	1	-	-	-	-	-	-	-	-	-	-	-	-	-	-	-	-	-	-	-	-	-	-	-	-	1
GASEMM1841	ERR1735282	Kapatai et al. 2017 PeerJ	28	52	ATC	1.1	Low	STOP	Full	Full	-	E226G	D396N, I404T	1	-	-	-	-	-	-	-	-	-	-	-	-	-	-	-	-	-	-	-	-	-	-	-	-	1
GASEMM1845	ERR1733198	Kapatai et al. 2017 PeerJ	28	52	ATC	1.1	Low	STOP	Full	Full	-	E226G	D396N, I404T	-	1	-	-	-	-	-	-	-	-	1	-	-	-	-	-	-	-	-	-	-	-	-	-	-	2
GASEMM1855	ERR1732687	Kapatai et al. 2017 PeerJ	28	52	ATC	1.1	Low	STOP	Full	Full	-	E226G	D396N, I404T	-	1	-	-	1	-	-	-	-	-	1	-	-	-	-	-	-	-	-	-	-	-	-	-	-	3
GASEMM1856	ERR1733456	Kapatai et al. 2017 PeerJ	28	52	ATC	1.1	Low	STOP	Full	Full	-	E226G	D396N, I404T	-	1	-	-	1	-	-	-	-	-	1	-	-	-	-	-	-	-	-	-	-	-	-	-	-	3
GASEMM1857	ERR1733385	Kapatai et al. 2017 PeerJ	28	52	ATC	1.1	Low	STOP	Full	Full	-	35 STOP	D396N, I404T	1	1	-	-	-	-	-	-	-	1	1	-	-	-	-	-	-	-	-	-	-	-	-	-	-	4
GASEMM1862	ERR1734468	Kapatai et al. 2017 PeerJ	28	52	ATC	1.1	Low	STOP	Full	Full	-	E226G	D396N, I404T	-	1	-	-	1	-	-	-	-	-	1	-	-	-	-	-	-	-	-	-	-	-	-	-	-	3
GASEMM1892	ERR1733514	Kapatai et al. 2017 PeerJ	28	52	ATC	1.1	Low	STOP	Full	Full	-	E226G	D396N, I404T	-	1	-	-	1	-	-	-	-	1	1	-	-	-	-	-	-	-	-	-	-	-	-	-	-	4
GASEMM1901	ERR1733522	Kapatai et al. 2017 PeerJ	28	52	ATC	1.1	Low	STOP	Full	Full	-	E226G	D396N, I404T	-	1	-	-	-	-	-	-	-	-	1	-	-	-	-	-	-	-	-	-	-	-	-	-	-	2
GASEMM1902	ERR1733066	Kapatai et al. 2017 PeerJ	28	52	ATC	1.1	Low	STOP	Full	Full	-	E226G	D396N, I404T	-	1	-	-	1	-	-	-	-	-	1	-	-	-	-	-	-	-	-	-	-	-	-	-	-	3
GASEMM1968	ERR1734990	Kapatai et al. 2017 PeerJ	28	52	ATC	1.1	Low	STOP	Full	Full	-	E226G	D396N, I404T	-	1	-	-	-	-	-	-	-	1	1	-	-	-	-	-	-	-	1	-	-	-	-	-	-	4
GASEMM1992	ERR1733006	Kapatai et al. 2017 PeerJ	28	52	ATC	1.1	Low	STOP	Full	Full	-	E226G	D396N, I404T	-	1	-	-	-	-	-	-	-	1	1	-	-	-	-	-	-	-	1	-	-	-	-	-	-	4
GASEMM1993	ERR1733412	Kapatai et al. 2017 PeerJ	28	52	ATC	1.1	Low	STOP	Full	Full	-	E226G	D396N, I404T	1	1	-	-	-	-	-	-	-	-	1	-	-	-	-	-	-	-	-	-	-	-	-	-	-	3
GASEMM1996	ERR1734308	Kapatai et al. 2017 PeerJ	28	52	ATC	1.1	Low	STOP	Full	Full	-	E226G	D396N, I404T	-	1	-	-	-	-	-	-	-	-	1	-	-	-	-	-	-	-	-	-	-	-	-	-	-	2
GASEMM2002	ERR1733595	Kapatai et al. 2017 PeerJ	28	52	ATC	1.1	Low	STOP	Full	Full	-	E226G	D396N, I404T	1	-	-	-	1	-	-	-	-	-	-	-	-	-	-	-	-	-	-	-	-	-	-	-	-	2
GASEMM2051	ERR1733645	Kapatai et al. 2017 PeerJ	28	52	ATC	1.1	Low	STOP	Full	Full	-	E226G	D396N, I404T	1	1	-	-	1	-	-	-	-	-	1	-	-	-	-	-	-	-	-	-	-	-	-	-	-	4
GASEMM2058	ERR1735167	Kapatai et al. 2017 PeerJ	28	52	ATC	1.1	Low	STOP	Full	Full	-	E226G	D396N, I404T	-	1	-	-	-	-	-	-	-	-	1	-	-	-	-	-	-	-	-	-	-	-	-	-	-	2
GASEMM2081	ERR1733502	Kapatai et al. 2017 PeerJ	28	52	ATC	1.1	Low	STOP	Full	Full	-	39 STOP	D396N, I404T	-	1	-	-	1	-	-	-	-	-	1	-	-	-	-	-	-	-	-	-	-	-	-	-	-	3
GASEMM2082	ERR1733334	Kapatai et al. 2017 PeerJ	28	52	ATC	1.1	Low	STOP	Full	Full	-	E226G	D396N, I404T	-	1	-	-	-	-	-	-	-	-	1	-	-	-	-	-	-	-	-	-	-	-	-	-	-	2
GASEMM2088	ERR1735289	Kapatai et al. 2017 PeerJ	28	52	ATC	1.1	Low	STOP	Full	Full	-	E226G	D396N, I404T	-	1	-	-	1	-	-	-	-	-	1	-	-	-	-	-	-	-	-	-	-	-	-	-	-	3
GASEMM2126	ERR1735195	Kapatai et al. 2017 PeerJ	28	52	ATC	1.1	Low	STOP	Full	Full	-	35 STOP	D396N, I404T	-	1	-	-	1	-	-	-	-	-	1	-	-	-	-	-	-	-	-	-	-	-	-	-	-	3
GASEMM2128	ERR1733028	Kapatai et al. 2017 PeerJ	28	52	ATC	1.1	Low	STOP	Full	Full	-	35 STOP	D396N, I404T	-	1	-	-	1	-	-	-	-	-	1	-	-	-	-	-	-	-	-	-	-	-	-	-	-	3
GASEMM2132	ERR1733504	Kapatai et al. 2017 PeerJ	28	52	ATC	1.1	Low	STOP	Full	Full	-	E226G	D396N, I404T	-	1	-	-	-	-	-	-	-	-	1	-	-	-	-	-	-	-	-	-	-	-	-	-	-	2
GASEMM2171	ERR1735396	Kapatai et al. 2017 PeerJ	28	52	ATC	1.1	Low	STOP	Full	Full	-	E226G	D396N, I404T	-	1	-	-	1	-	-	-	-	-	1	-	-	-	-	-	-	-	-	-	-	1	-	-	-	4
GASEMM2186	ERR1732526	Kapatai et al. 2017 PeerJ	28	52	ATC	1.1	Low	STOP	Full	Full	-	E226G	D396N, I404T	1	-	-	-	-	-	-	-	-	-	-	-	-	-	-	-	-	-	-	-	-	-	-	-	-	1
GASEMM2214	ERR1732891	Kapatai et al. 2017 PeerJ	28	52	ATC	1.1	Low	STOP	Full	Full	-	C29Y,E226G	D396N, I404T	-	1	-	-	-	-	-	-	-	-	1	-	-	-	-	-	-	-	-	-	-	-	-	-	-	2
GASEMM2216	ERR1732909	Kapatai et al. 2017 PeerJ	28	52	ATC	1.1	Low	STOP	Full	Full	-	E226G	D396N, I404T	-	1	-	-	-	-	-	-	-	-	1	-	-	-	-	-	-	-	-	-	-	-	-	-	-	2
GASEMM2221	ERR1732581	Kapatai et al. 2017 PeerJ	28	52	ATC	1.1	Low	STOP	Full	Full	-	E226G	D396N, I404T	-	1	-	-	-	-	-	-	-	1	1	-	-	-	-	-	-	-	1	-	-	-	-	-	-	4
GASEMM2251	ERR1732660	Kapatai et al. 2017 PeerJ	28	52	ATC	1.1	Low	STOP	Full	Full	-	D303N,E226G	20 STOP	-	1	-	-	-	-	-	-	-	-	1	-	-	-	-	-	-	-	-	-	-	-	-	-	-	2
GASEMM2294	ERR1734696	Kapatai et al. 2017 PeerJ	28	52	ATC	1.1	Low	STOP	Full	Full	-	D303N,E226G	20 STOP	-	1	-	-	-	-	-	-	-	-	1	-	-	-	-	-	-	-	-	-	-	-	-	-	-	2
GASEMM2302	ERR1733906	Kapatai et al. 2017 PeerJ	28	52	ATC	1.1	Low	STOP	Full	Full	A81V	35 STOP	D396N, I404T	-	1	-	-	1	-	-	-	-	-	1	-	-	-	-	-	-	-	-	-	-	-	-	-	-	3
GASEMM2307	ERR1734654	Kapatai et al. 2017 PeerJ	28	52	ATC	1.1	Low	STOP	Full	Full	-	D303N,E226G	D396N, I404T	-	1	1	1	-	-	-	-	-	-	1	-	-	-	-	-	-	-	-	-	-	-	-	-	-	4
GASEMM2315	ERR1734836	Kapatai et al. 2017 PeerJ	28	52	ATC	1.1	Low	STOP	Full	Full	-	5 STOP	D396N, I404T	-	1	-	-	-	-	-	-	-	-	1	-	-	-	-	-	-	-	-	-	-	-	-	-	-	2
GASEMM2321	ERR1733063	Kapatai et al. 2017 PeerJ	28	52	ATC	1.1	Low	STOP	Full	Full	-	5 STOP	D396N, I404T	-	1	-	-	-	-	-	-	-	-	1	-	-	-	-	-	-	-	-	-	-	-	-	-	-	2
GASEMM2347	ERR1733962	Kapatai et al. 2017 PeerJ	28	52	ATC	1.1	Low	STOP	Full	Full	-	E226G	D396N, I404T	-	1	-	-	1	-	-	-	-	-	1	-	-	-	-	-	-	-	-	-	-	-	-	-	-	3
GASEMM2353	ERR1734311	Kapatai et al. 2017 PeerJ	28	52	ATC	1.1	Low	STOP	Full	Full	-	E226G	D396N, I404T	-	1	-	-	-	-	-	-	-	-	1	-	-	-	-	-	-	-	-	-	-	-	-	-	-	2
GASEMM2364	ERR1732743	Kapatai et al. 2017 PeerJ	28	52	ATC	1.1	Low	STOP	Full	Full	A81V	35 STOP	D396N, I404T	-	1	-	-	1	-	-	-	-	-	1	-	-	-	-	-	-	-	-	-	-	-	-	-	-	3
GASEMM2367	ERR1734046	Kapatai et al. 2017 PeerJ	28	52	ATC	1.1	Low	STOP	Full	Full	-	E226G	D396N, I404T	1	1	-	-	1	-	-	-	-	-	1	-	-	-	-	-	-	-	-	-	-	-	-	-	-	4
GASEMM2381	ERR1733104	Kapatai et al. 2017 PeerJ	28	52	ATC	1.1	Low	STOP	Full	Full	-	E226G	D396N, I404T	-	1	-	-	-	-	-	-	-	1	1	-	-	-	-	-	-	-	-	-	-	-	-	-	-	3
GASEMM2462	ERR1733003	Kapatai et al. 2017 PeerJ	28	52	ATC	1.1	Low	STOP	Full	Full	-	E226G	D396N, I404T	-	1	-	-	1	-	-	-	-	-	1	-	-	-	-	-	-	-	-	-	-	-	-	-	-	3
GASEMM2471	ERR1735474	Kapatai et al. 2017 PeerJ	28	52	ATC	1.1	Low	STOP	Full	Full	-	E226G	D396N, I404T	-	1	-	-	-	-	-	-	-	-	1	-	-	-	-	-	-	-	-	-	-	-	-	-	-	2
GASEMM2495	ERR1732798	Kapatai et al. 2017 PeerJ	28	52	ATC	1.1	Low	STOP	Full	Full	-	E226G	D396N, I404T	-	1	-	-	-	-	-	-	-	-	1	-	-	-	-	-	-	-	-	-	-	-	-	-	-	2
GASEMM2517	ERR1733766	Kapatai et al. 2017 PeerJ	28	52	ATC	1.1	Low	STOP	Full	Full	-	E226G	D396N, I404T	-	-	-	-	-	-	-	-	-	-	-	-	-	-	-	-	-	-	-	-	-	-	-	-	-	0
GASEMM2521	ERR1735475	Kapatai et al. 2017 PeerJ	28	52	ATC	1.1	Low	STOP	Full	Full	-	D303N,E226G	D396N, I404T	-	1	-	-	-	-	-	-	-	-	1	-	-	-	-	-	-	-	-	-	-	-	-	-	-	2
GASEMM2536	ERR1734629	Kapatai et al. 2017 PeerJ	28	52	ATC	1.1	Low	STOP	Full	Full	-	E226G	D396N, I404T	1	1	-	-	-	-	-	-	-	-	1	-	-	-	-	-	-	-	-	-	-	-	-	-	-	3
GASEMM2542	ERR1735317	Kapatai et al. 2017 PeerJ	28	52	ATC	1.1	Low	STOP	Full	Full	-	D303N,E226G	D396N, I404T	-	1	-	-	-	-	-	-	-	-	1	-	-	-	-	-	-	-	-	-	-	-	-	-	-	2
GASEMM2582	ERR1734987	Kapatai et al. 2017 PeerJ	28	52	ATC	1.1	Low	STOP	Full	Full	-	E226G	D396N, I404T	1	-	-	-	-	-	-	-	-	-	-	-	-	-	-	-	-	-	-	-	-	-	-	-	-	1
GASEMM2635	ERR1734795	Kapatai et al. 2017 PeerJ	28	52	ATC	1.1	Low	STOP	Full	Full	-	D303N,E226G	D396N, I404T	-	1	-	-	-	-	-	-	-	-	1	-	-	-	-	-	-	-	-	-	-	-	-	-	-	2
GASEMM2664	ERR1732900	Kapatai et al. 2017 PeerJ	28	52	ATC	1.1	Low	STOP	Full	Full	-	E226G	D396N, I404T	-	1	-	-	1	-	-	-	-	-	1	-	-	-	-	-	-	-	-	-	-	-	-	-	-	3
GASEMM2665	ERR1732458	Kapatai et al. 2017 PeerJ	28	52	ATC	1.1	Low	STOP	Full	Full	-	E226G	D396N, I404T	-	1	-	-	1	-	-	-	-	-	1	-	-	-	-	-	-	-	-	-	-	-	-	-	-	3
GASEMM2666	ERR1733684	Kapatai et al. 2017 PeerJ	28	52	ATC	1.1	Low	STOP	Full	Full	-	E226G	D396N, I404T	-	1	-	-	1	-	-	-	-	-	1	-	-	-	-	-	-	-	-	-	-	-	-	-	-	3
GASEMM2676	ERR1733254	Kapatai et al. 2017 PeerJ	28	52	ATC	1.1	Low	STOP	Full	Full	-	E226G	D396N, I404T	-	1	-	-	1	-	-	-	-	-	1	1	-	-	-	-	-	-	-	-	-	-	-	-	-	4
GASEMM2681	ERR1732796	Kapatai et al. 2017 PeerJ	28	52	ATC	1.1	Low	STOP	Full	Full	-	E226G	D396N, I404T	1	-	-	-	-	-	-	-	1	-	-	-	-	-	-	-	-	-	-	-	-	-	-	-	-	2
GASEMM2692	ERR1732784	Kapatai et al. 2017 PeerJ	28	52	ATC	1.1	Low	STOP	Full	Full	-	D303N,E226G	D396N, I404T	-	1	-	-	-	-	-	-	-	-	1	-	-	-	-	-	-	-	-	-	-	-	-	-	-	2
GASEMM2715	ERR1732572	Kapatai et al. 2017 PeerJ	28	52	ATC	1.1	Low	STOP	Full	Full	-	E226G	D396N, I404T	-	1	-	-	1	-	-	-	-	-	1	-	-	-	-	-	-	-	-	-	-	-	-	-	-	3
GASEMM2739	ERR1733000	Kapatai et al. 2017 PeerJ	28	52	ATC	1.1	Low	STOP	Full	Full	-	E226G	D396N, I404T	-	1	-	-	1	-	-	-	-	-	1	-	-	-	-	-	-	-	-	-	-	-	-	-	-	3
GASEMM2751	ERR1733466	Kapatai et al. 2017 PeerJ	28	52	ATC	1.1	Low	STOP	Full	Full	-	D303N,E226G	D396N, I404T	-	1	-	-	-	-	-	-	-	-	1	-	-	-	-	-	-	-	-	-	-	-	-	-	-	2
GASEMM2766	ERR1734142	Kapatai et al. 2017 PeerJ	28	52	ATC	1.1	Low	STOP	Full	Full	-	D303N,E226G	D396N, I404T	-	1	-	-	-	-	-	-	-	-	1	-	-	-	-	-	-	-	-	-	-	-	-	-	-	2
GASEMM2769	ERR1735421	Kapatai et al. 2017 PeerJ	28	52	ATC	1.1	Low	STOP	Full	Full	-	E226G	D396N, I404T	-	1	-	-	1	-	-	-	-	-	1	-	-	-	-	-	-	-	-	-	-	-	-	-	-	3
GASEMM2772	ERR1733540	Kapatai et al. 2017 PeerJ	28	52	ATC	1.1	Low	STOP	Full	Full	-	E226G	D396N, I404T	-	-	-	-	1	1	1	-	-	-	-	-	-	-	-	-	-	-	-	-	-	-	-	-	-	3
GASEMM2773	ERR1733656	Kapatai et al. 2017 PeerJ	28	52	ATC	1.1	Low	STOP	Full	Full	-	E226G	D396N, I404T	-	1	-	-	-	-	-	-	-	1	1	-	-	-	-	-	-	-	1	-	-	-	-	-	-	4
GASEMM2785	ERR1732809	Kapatai et al. 2017 PeerJ	28	52	ATC	1.1	Low	STOP	Full	Full	-	E226G	D396N, I404T	-	1	-	-	1	-	-	-	-	-	1	-	-	-	-	-	-	-	-	-	-	-	-	-	-	3
GASEMM2809	ERR1733465	Kapatai et al. 2017 PeerJ	28	52	ATC	1.1	Low	STOP	Full	Full	-	E226G	D396N, I404T	1	-	-	-	-	-	-	-	-	-	-	-	-	-	-	-	-	-	-	-	-	-	-	-	-	1
GASEMM2834	ERR1734898	Kapatai et al. 2017 PeerJ	28	52	ATC	1.1	Low	STOP	Full	Full	-	E226G	D396N, I404T	-	1	-	-	-	-	-	-	-	-	1	-	-	-	-	-	-	-	-	-	-	-	-	-	-	2
GASEMM2840	ERR1734269	Kapatai et al. 2017 PeerJ	28	52	ATC	1.1	Low	STOP	Full	Full	-	P220S,E226G	D396N, I404T	-	1	-	-	1	-	-	-	-	-	1	-	-	-	-	-	-	-	-	-	-	-	-	-	-	3
GASEMM2841	ERR1732968	Kapatai et al. 2017 PeerJ	28	52	ATC	1.1	Low	STOP	Full	Full	-	N13S,E226G	D396N, I404T	-	1	-	-	-	-	-	-	-	-	1	-	-	-	-	-	-	-	-	-	-	-	-	-	-	2
GASEMM2919	ERR1734770	Kapatai et al. 2017 PeerJ	28	52	ATC	1.1	Low	STOP	Full	Full	-	E226G	D396N, I404T	-	1	-	-	-	-	-	-	-	-	1	-	-	-	-	-	-	-	-	-	-	-	-	-	-	2
GASEMM2932	ERR1735310	Kapatai et al. 2017 PeerJ	28	52	ATC	1.1	Low	STOP	Full	Full	-	E226G	D396N, I404T	-	1	-	-	1	-	-	-	-	-	1	-	-	-	-	-	-	-	-	-	-	-	-	-	-	3
GASEMM2979	ERR1734811	Kapatai et al. 2017 PeerJ	28	52	ATC	1.1	Low	STOP	Full	Full	-	E226G	D396N, I404T	-	-	-	-	1	-	-	-	-	-	-	-	-	-	-	-	-	-	-	-	-	-	-	-	-	1
GASEMM2997	ERR1733690	Kapatai et al. 2017 PeerJ	28	52	ATC	1.1	Low	STOP	Full	Full	-	219 -2aa, 222 -1aa,E226G	D396N, I404T	-	1	-	-	-	-	-	-	-	-	1	-	-	-	-	-	-	-	-	-	-	-	-	-	-	2
GASEMM2999	ERR1735290	Kapatai et al. 2017 PeerJ	28	52	ATC	1.1	Low	STOP	Full	Full	-	E226G	D396N, I404T	-	1	-	-	1	-	-	-	-	-	1	-	-	-	-	-	-	-	-	-	-	-	-	-	-	3
GASEMM3009	ERR1735214	Kapatai et al. 2017 PeerJ	28	52	ATC	1.1	Low	STOP	Full	Full	-	E226G	D396N, I404T	1	1	-	-	1	-	-	-	-	-	1	-	-	-	-	-	-	-	-	-	-	-	-	-	-	4
GASEMM3013	ERR1734614	Kapatai et al. 2017 PeerJ	28	52	ATC	1.1	Low	STOP	Full	Full	-	E226G	D396N, I404T	-	1	-	-	1	-	-	-	-	-	1	-	-	-	-	-	-	-	-	-	-	-	-	-	-	3
HarveyGAS	CP023769	Long et al. 2017 Genome Announc	28	52	ATC	1.1	Low	STOP	Full	Full	-	E226G	D396N, I404T	-	1	-	-	-	-	-	-	-	-	1	-	-	-	-	-	-	-	-	-	-	-	-	-	-	2
M28PF1	CP011535	Longo et al. 2015 Genome Announc	28	52	ATC	1.1	Low	STOP	Full	Full	-	E226G	D396N, I404T	-	1	-	-	1	-	-	-	-	-	1	-	-	-	-	-	-	-	-	-	-	-	-	-	-	3
MGAS6180	CP000056	Green et al. 2005 J Infect Dis	28	52	ATC	1.1	Low	STOP	Full	Full	-	E226G	D396N, I404T	-	1	-	-	1	-	-	-	-	-	1	-	-	-	-	-	-	-	-	-	-	-	-	-	-	3
NGAS084	SRR1104979	Athey et al. 2014 J Clin Microbiol	28	52	ATC	1.1	Low	STOP	Full	Full	-	E226G	D396N, I404T	-	1	-	-	-	-	-	-	-	1	1	-	-	-	-	-	-	-	-	-	-	-	-	-	-	3
PHE_12028	ERR1359377	Chalker et al. 2017 BMC Genomics	28	52	ATC	1.1	Low	STOP	Full	Full	-	E226G	D396N, I404T	-	1	-	-	1	-	-	-	-	1	1	-	-	-	-	-	-	-	-	-	-	-	-	-	-	4
PHE_12758	ERR1359359	Chalker et al. 2017 BMC Genomics	28	52	ATC	1.1	Low	STOP	Full	Full	-	E226G, D303N	D396N, I404T	-	1	-	-	1	-	-	-	-	-	1	-	-	-	-	-	-	-	-	-	-	-	-	-	-	3
PHE_12764	ERR1359518	Chalker et al. 2017 BMC Genomics	28	52	ATC	1.1	Low	STOP	Full	Full	-	E226G	D396N, I404T	-	1	-	-	-	-	-	-	-	-	1	-	-	-	-	-	-	-	-	-	-	-	-	-	-	2
PHE_12847	ERR1359773	Chalker et al. 2017 BMC Genomics	28	52	ATC	1.1	Low	STOP	Full	Full	R66C	E226G	D396N, I404T	-	1	-	-	1	-	-	-	-	-	1	-	-	-	-	-	-	-	-	-	-	-	-	-	-	3
PHE_18612	ERR1359742	Chalker et al. 2017 BMC Genomics	28	52	ATC	1.1	Low	STOP	Full	Full	-	E226G	D396N, I404T	-	1	-	-	1	-	-	-	-	-	1	-	-	-	-	-	-	-	-	-	-	-	-	-	-	3
PHE_18671	ERR1359635	Chalker et al. 2017 BMC Genomics	28	52	ATC	1.1	Low	STOP	Full	Full	-	E226G, R241C	D396N, I404T	-	1	-	-	-	-	-	-	-	-	1	-	-	-	-	-	-	-	-	-	-	-	-	-	-	2
PHE_18903	ERR1359399	Chalker et al. 2017 BMC Genomics	28	52	ATC	1.1	Low	STOP	Full	Full	-	E226G	D396N, I404T	1	-	-	-	-	-	-	1	-	-	-	-	-	-	-	-	-	-	-	-	-	-	-	-	-	2
PHE_18946	ERR1359615	Chalker et al. 2017 BMC Genomics	28	52	ATC	1.1	Low	STOP	Full	Full	-	E226G	D396N, I404T	-	1	-	-	-	-	-	-	-	-	1	-	-	-	-	-	-	-	-	-	-	-	-	1	1	4
PHE_25100	ERR1359790	Chalker et al. 2017 BMC Genomics	28	52	ATC	1.1	Low	STOP	Full	Full	-	A38T, E226G	D396N, I404T	-	1	-	-	-	-	-	-	-	-	1	-	-	-	-	-	-	-	-	-	-	-	-	-	-	2
PHE_26025	ERR1359431	Chalker et al. 2017 BMC Genomics	28	52	ATC	1.1	Low	STOP	Full	Full	-	E226G	D396N, I404T	-	1	-	-	1	-	-	-	-	-	1	-	-	-	-	-	-	-	-	-	-	-	-	-	-	3
PHE_26043	ERR1359457	Chalker et al. 2017 BMC Genomics	28	52	ATC	1.1	Low	STOP	Full	Full	-	E226G	D396N, I404T	-	1	-	-	1	-	-	-	-	-	1	-	-	-	-	-	-	-	-	-	-	-	-	-	-	3
PHE_26048	ERR1359810	Chalker et al. 2017 BMC Genomics	28	52	ATC	1.1	Low	STOP	Full	Full	-	E226G	D396N, I404T	1	1	-	-	-	-	-	-	-	-	1	-	-	-	-	-	-	-	-	-	-	-	-	-	-	3
PHE_27635	ERR1359455	Chalker et al. 2017 BMC Genomics	28	52	ATC	1.1	Low	STOP	Full	Full	-	E226G	D396N, I404T	-	1	-	-	1	-	-	-	-	-	1	-	-	-	-	-	-	-	-	-	-	-	-	-	-	3
PHE_27642	ERR1359452	Chalker et al. 2017 BMC Genomics	28	52	ATC	1.1	Low	STOP	Full	Full	-	E226G	D396N, I404T	-	-	-	-	1	-	-	-	-	1	-	-	-	-	-	-	-	-	-	-	-	-	-	-	-	2
PHE_27649	ERR1359432	Chalker et al. 2017 BMC Genomics	28	52	ATC	1.1	Low	STOP	Full	Full	-	E226G	D396N, I404T	-	1	-	-	-	-	-	-	-	-	1	-	-	-	-	-	-	-	-	-	-	-	-	-	-	2
PHE_27657	ERR1359750	Chalker et al. 2017 BMC Genomics	28	52	ATC	1.1	Low	STOP	Full	Full	-	E226G	D396N, I404T	-	1	-	-	-	-	-	-	-	-	1	-	-	-	-	-	-	-	-	-	-	-	-	-	-	2
PHE_27685	ERR1359368	Chalker et al. 2017 BMC Genomics	28	52	ATC	1.1	Low	STOP	Full	Full	-	E226G	D396N, I404T	1	1	1	1	-	-	-	-	-	-	1	-	-	-	-	-	-	-	-	-	-	-	-	-	-	5
PHE_27689	ERR1359853	Chalker et al. 2017 BMC Genomics	28	52	ATC	1.1	Low	STOP	Full	Full	R118H	E226G	H60Y, D396N, I404T	-	1	-	-	1	-	-	-	-	-	1	-	-	-	-	-	-	-	-	-	-	-	-	-	-	3
PHE_27714	ERR1359505	Chalker et al. 2017 BMC Genomics	28	52	ATC	1.1	Low	STOP	Full	Full	-	E226G	D396N, I404T	-	1	-	-	1	-	-	-	-	-	1	-	-	-	-	-	-	-	-	-	-	-	-	-	-	3
PHE_30617	ERR1359422	Chalker et al. 2017 BMC Genomics	28	52	ATC	1.1	Low	STOP	Full	Full	-	35 STOP	D396N, I404T	-	1	-	-	-	-	-	-	-	-	1	-	-	-	-	-	-	-	-	-	-	-	-	-	-	2
PHE_30636	ERR1359453	Chalker et al. 2017 BMC Genomics	28	52	ATC	1.1	Low	STOP	Full	Full	-	E226G	D396N, I404T	-	1	-	-	1	-	-	-	-	-	1	-	-	-	-	-	-	-	-	-	-	-	-	-	-	3
PHE_32257	ERR1359607	Chalker et al. 2017 BMC Genomics	28	52	ATC	1.1	Low	STOP	Full	Full	-	E226G, 268 STOP	D396N, I404T	-	1	-	-	1	-	-	-	-	-	1	-	-	-	-	-	-	-	-	-	-	-	-	-	-	3
PHE_33071	ERR1359604	Chalker et al. 2017 BMC Genomics	28	52	ATC	1.1	Low	STOP	Full	Full	-	E226G	D396N, I404T	-	1	-	-	1	-	-	-	-	-	1	-	-	-	-	-	-	-	-	-	-	-	-	-	-	3
PHE_45816	ERR1359506	Chalker et al. 2017 BMC Genomics	28	52	ATC	1.1	Low	STOP	Full	Full	-	E226G	D396N, I404T	-	1	-	-	1	-	-	-	-	-	1	-	-	-	-	-	-	-	-	-	-	-	-	-	-	3
PS001	ERR104658	Ben Zakour et al. 2012 J Clin Microbiol	28	52	ATC	1.1	Low	STOP	Full	Full	-	E226G	D396N, I404T	-	1	-	-	-	-	-	-	-	-	1	-	-	-	-	-	-	-	-	-	-	-	-	-	-	2
PS005	ERR104659	Ben Zakour et al. 2012 J Clin Microbiol	28	52	ATC	1.1	Low	STOP	Full	Full	-	E226G	D396N, I404T	-	1	-	-	-	-	-	-	-	-	1	-	-	-	-	-	-	-	-	-	-	-	-	-	-	2
PS006	ERR104660	Ben Zakour et al. 2012 J Clin Microbiol	28	52	ATC	1.1	Low	STOP	Full	Full	-	E226G	D396N, I404T	-	1	-	-	-	-	-	-	-	-	1	-	-	-	-	-	-	-	-	-	-	-	-	-	-	2
PS007	ERR104661	Ben Zakour et al. 2012 J Clin Microbiol	28	52	ATC	1.1	Low	STOP	Full	Full	-	E226G	D396N, I404T	-	1	-	-	-	-	-	-	-	-	1	-	-	-	-	-	-	-	-	-	-	-	-	-	-	2
PS008	ERR104662	Ben Zakour et al. 2012 J Clin Microbiol	28	52	ATC	1.1	Low	STOP	Full	Full	-	E226G, L462F, Y472D	D396N, I404T	-	1	-	-	-	-	-	-	-	-	1	-	-	-	-	-	-	-	-	-	-	-	-	-	-	2
sh026 (Historical 1938)	ERR485803	This study	28	52	ATC	1.1	Low	Full	Full	Full	-	E226G	D396N, I404T	-	1	1	1	-	-	-	-	-	-	1	-	-	-	-	-	-	-	-	-	-	-	-	-	-	4
SP4	AWPB00000000	Ibrahim et al. 2016 PLoS One	28	52	ATC	1.1	Low	STOP	Full	Full	-	E226G	D396N, I404T	-	1	-	-	-	-	-	-	1	1	1	-	-	-	-	-	-	-	-	-	-	-	-	-	-	4
STAB10015	CP011068	de Andrade Barboza et al. 2015 Genome Announc	28	52	ATC	1.1	Low	STOP	Full	Full	-	E226G	D396N, I404T	-	1	-	-	1	-	-	-	-	-	1	-	-	-	-	-	-	-	-	-	-	-	-	-	-	3
20162115	SRR5853615	Chochua et al. 2017 mBio	28	456	ATC	1.1	Low	STOP	Full	Full	-	E226G	D396N, I404T	-	1	1	1	1	-	-	-	-	-	1	-	-	-	-	-	-	-	-	-	-	-	-	-	-	5
20162124	SRR5853649	Chochua et al. 2017 mBio	28	456	ATC	1.1	Low	STOP	Full	Full	-	E226G	D396N, I404T	-	1	1	1	1	-	-	-	-	-	1	-	-	-	-	-	-	-	-	-	-	-	-	-	-	5
GASEMM0456	ERR1735318	Kapatai et al. 2017 PeerJ	28	456	ATC	1.1	Low	STOP	Full	Full	-	R104H,E226G	D396N, I404T	-	1	-	-	-	-	-	-	-	-	1	-	-	-	-	-	-	-	-	-	-	-	-	-	-	2
GASEMM1359	ERR1733834	Kapatai et al. 2017 PeerJ	28	456	ATC	1.1	Low	STOP	Full	Full	-	E226G	D396N, I404T	-	1	-	-	1	-	-	-	-	-	1	-	-	-	-	-	-	-	-	-	-	-	-	-	-	3
20152972	SRR5858332	Chochua et al. 2017 mBio	28	458	ATC	1.1	Low	STOP	Full	Full	-	85 STOP	D396N, I404T	-	1	-	-	-	-	-	-	-	-	1	-	-	-	-	-	-	-	-	-	-	-	-	-	-	2
20153559	SRR5858466	Chochua et al. 2017 mBio	28	458	ATC	1.1	Low	STOP	Full	Full	-	E226G, G294S, T454I	D396N, I404T	-	1	-	-	1	-	-	-	-	-	1	-	-	-	-	-	-	-	-	-	-	-	-	-	-	3
20153614	SRR5858436	Chochua et al. 2017 mBio	28	458	ATC	1.1	Low	STOP	Full	Full	-	E226G	D396N, I404T	-	1	-	-	-	-	-	-	-	-	1	-	-	-	-	-	-	-	-	-	-	-	-	-	-	2
20156790	SRR5854168	Chochua et al. 2017 mBio	28	458	ATC	1.1	Low	STOP	Full	Full	-	E226G	D396N, I404T	-	1	-	-	-	-	-	-	-	-	1	-	-	-	-	-	-	-	-	-	-	-	-	-	-	2
20156794	SRR5854164	Chochua et al. 2017 mBio	28	458	ATC	1.1	Low	STOP	Full	Full	-	E226G	D396N, I404T	-	1	-	-	-	-	-	-	-	-	1	-	-	-	-	-	-	-	-	-	-	-	-	-	-	2
20160016	SRR5853887	Chochua et al. 2017 mBio	28	458	ATC	1.1	Low	STOP	Full	Full	-	E226G, 352 STOP	D396N, I404T	-	1	-	-	1	-	-	-	-	-	1	-	-	-	-	-	-	-	-	-	-	-	-	-	-	3
20160177	SRR5853952	Chochua et al. 2017 mBio	28	458	ATC	1.1	Low	STOP	Full	Full	-	E226G	D396N, I404T	-	1	-	-	-	-	-	-	-	-	1	-	-	-	-	-	-	-	-	-	-	-	-	-	-	2
20160457	SRR5853643	Chochua et al. 2017 mBio	28	458	ATC	1.1	Low	STOP	Full	Full	-	E226G	D396N, I404T	-	1	-	-	-	-	-	-	-	1	1	-	-	-	-	-	-	-	-	-	-	-	-	-	-	3
20160751	SRR5853421	Chochua et al. 2017 mBio	28	458	ATC	1.1	Low	STOP	Full	Full	-	S246P,E226G	D396N, I404T	-	1	-	-	-	-	-	-	-	-	1	-	-	-	-	-	-	-	-	-	-	-	-	-	-	2
20160760	SRR5853379	Chochua et al. 2017 mBio	28	458	ATC	1.1	Low	STOP	Full	Full	-	E226G	D396N, I404T	-	1	-	-	-	-	-	-	-	-	1	-	-	-	-	-	-	-	-	-	-	-	-	-	-	2
BSAC_bs1168	ERS362038	This study	28	458	ATC	1.1	Low	STOP	Full	Full	-	E226G	D396N, I404T	-	1	-	-	1	-	-	-	-	-	1	-	-	-	-	-	-	-	-	-	-	-	-	-	-	3
GASEMM0161	ERR1732905	Kapatai et al. 2017 PeerJ	28	458	ATC	1.1	Low	STOP	Full	Full	-	E226G	D396N, I404T	-	1	-	-	1	-	-	-	-	-	1	-	-	-	-	-	-	-	-	-	-	-	-	-	-	3
GASEMM0779	ERR1734310	Kapatai et al. 2017 PeerJ	28	458	ATC	1.1	Low	STOP	Full	Full	-	E226G	D396N, I404T	-	1	-	-	-	-	-	-	-	-	1	-	-	-	-	-	-	-	-	-	-	-	-	-	-	2
GASEMM0914	ERR1732653	Kapatai et al. 2017 PeerJ	28	458	ATC	1.1	Low	STOP	Full	Full	-	E226G	D396N, I404T	1	1	-	-	-	-	-	-	-	-	1	-	-	-	-	-	-	-	-	-	-	-	-	-	-	3
GASEMM1234	ERR1733216	Kapatai et al. 2017 PeerJ	28	458	ATC	1.1	Low	STOP	Full	Full	-	E226G	D396N, I404T	-	1	-	-	-	-	-	-	-	-	1	-	-	-	-	-	-	-	-	-	-	-	-	-	-	2
GASEMM1402	ERR1733749	Kapatai et al. 2017 PeerJ	28	458	ATC	1.1	Low	STOP	Full	Full	-	55 STOP	D396N, I404T	-	1	-	-	-	-	-	-	-	-	1	-	-	-	-	-	-	-	-	-	-	-	-	-	-	2
GASEMM1485	ERR1734379	Kapatai et al. 2017 PeerJ	28	458	ATC	1.1	Low	STOP	Full	Full	-	E226G	D396N, I404T	-	1	-	-	-	-	-	-	-	-	1	-	-	-	-	-	-	-	-	-	-	-	-	-	-	2
GASEMM1537	ERR1732969	Kapatai et al. 2017 PeerJ	28	458	ATC	1.1	Low	STOP	Full	Full	-	E226G	D396N, I404T	-	1	-	-	-	-	-	-	-	-	1	-	-	-	-	-	-	-	-	-	-	-	-	-	-	2
GASEMM1617	ERR1734382	Kapatai et al. 2017 PeerJ	28	458	ATC	1.1	Low	STOP	Full	Full	-	35 STOP	D396N, I404T	-	1	-	-	-	-	-	-	-	-	1	-	-	-	-	-	-	-	-	-	-	-	-	-	-	2
GASEMM1668	ERR1735477	Kapatai et al. 2017 PeerJ	28	458	ATC	1.1	Low	STOP	Full	Full	-	E226G	D396N, I404T	-	1	-	-	1	-	-	-	-	-	1	-	-	-	-	-	-	-	-	-	-	-	-	-	-	3
GASEMM1701	ERR1733338	Kapatai et al. 2017 PeerJ	28	458	ATC	1.1	Low	STOP	Full	Full	-	E226G	D396N, I404T	-	1	-	-	-	-	-	-	-	-	1	-	-	-	-	-	-	-	-	-	-	-	-	-	-	2
GASEMM1781	ERR1735012	Kapatai et al. 2017 PeerJ	28	458	ATC	1.1	Low	STOP	Full	Full	-	G291V,E226G	D396N, I404T	-	1	-	-	-	-	-	-	-	-	1	-	-	-	-	-	-	-	-	-	-	-	-	-	-	2
GASEMM1922	ERR1732557	Kapatai et al. 2017 PeerJ	28	458	ATC	1.1	Low	STOP	Full	Full	-	E226G	D396N, I404T	-	-	-	-	-	-	-	1	-	-	-	-	-	-	-	-	-	-	-	-	-	-	-	-	-	1
GASEMM2176	ERR1735281	Kapatai et al. 2017 PeerJ	28	458	ATC	1.1	Low	STOP	Full	Full	-	E226G	D396N, I404T	-	1	-	-	-	-	-	-	-	-	1	-	-	-	-	-	-	-	-	-	-	-	-	-	-	2
GASEMM2220	ERR1732910	Kapatai et al. 2017 PeerJ	28	458	ATC	1.1	Low	STOP	Full	Full	-	E226G	D396N, I404T	-	1	-	-	-	-	-	-	-	-	1	-	-	-	-	-	-	-	-	-	-	-	-	-	-	2
GASEMM2360	ERR1732703	Kapatai et al. 2017 PeerJ	28	458	ATC	1.1	Low	STOP	Full	Full	-	E226G, 348 STOP	D396N, I404T	-	1	-	-	-	-	-	-	-	-	1	-	-	-	-	-	-	-	-	-	-	-	-	-	-	2
GASEMM2397	ERR1734623	Kapatai et al. 2017 PeerJ	28	458	ATC	1.1	Low	STOP	Full	Full	-	E226G	D396N, I404T	-	1	-	-	1	-	-	-	-	-	1	-	-	-	-	-	-	-	-	-	-	-	-	-	-	3
GASEMM2553	ERR1732570	Kapatai et al. 2017 PeerJ	28	458	ATC	1.1	Low	STOP	Full	Full	-	E226G	D396N, I404T	-	1	-	-	1	-	-	-	-	-	1	-	-	-	-	-	-	-	-	-	-	-	-	-	-	3
GASEMM2746	ERR1734168	Kapatai et al. 2017 PeerJ	28	458	ATC	1.1	Low	STOP	Full	Full	-	E226G	D396N, I404T	-	1	-	-	-	-	-	-	-	-	1	-	-	-	-	1	-	-	1	-	-	1	-	-	-	5
GASEMM2911	ERR1732976	Kapatai et al. 2017 PeerJ	28	458	ATC	1.1	Low	STOP	Full	Full	-	35 STOP	D396N, I404T	-	1	-	-	-	-	-	-	-	-	1	-	-	-	-	-	-	-	-	-	-	-	-	-	-	2
GASEMM2959	ERR1733780	Kapatai et al. 2017 PeerJ	28	458	ATC	1.1	Low	STOP	Full	Full	-	E226G	D396N, I404T	-	1	-	-	1	-	-	-	-	-	1	-	-	-	-	-	-	-	-	-	-	-	-	-	-	3
NGAS653	SRR1106002	Athey et al. 2014 J Clin Microbiol	28	458	ATC	1.1	Low	STOP	Full	Full	-	E226G	D396N, I404T	-	1	-	-	1	-	-	-	-	-	1	-	-	-	-	-	-	-	-	-	-	-	-	-	-	3
PHE_39586	ERR1359418	Chalker et al. 2017 BMC Genomics	28	458	ATC	1.1	Low	STOP	Full	Full	-	E226G	D396N, I404T	1	1	-	-	-	-	-	-	-	-	1	-	-	-	-	-	-	-	-	-	-	-	-	-	-	3
GASAR0054	ERR473664	Turner et al. 2017 Sci Rep	28	787	ATC	1.1	Low	STOP	Full	Full	-	E226G	D396N, I404T	-	1	-	-	1	-	-	-	-	-	1	-	-	-	-	-	-	-	-	-	-	-	-	-	-	3
GASEMM1142	ERR1734661	Kapatai et al. 2017 PeerJ	28	1067	ATC	1.1	Low	STOP	Full	Full	-	E226G	D396N, I404T	-	1	-	-	1	-	-	-	-	-	1	-	-	-	-	-	-	-	-	-	-	-	-	-	-	3
PHE_30646	ERR1359779	Chalker et al. 2017 BMC Genomics	28	1067	ATC	1.1	Low	STOP	Full	Full	-	E226G	D396N, I404T	-	1	-	-	1	-	-	-	-	-	1	-	-	-	-	-	-	-	-	-	-	-	-	-	-	3
GASEMM0713	ERR1734500	Kapatai et al. 2017 PeerJ	28	1079	ATC	1.1	Low	STOP	Full	Full	-	E226G	D396N, I404T	-	1	-	-	1	-	-	-	-	-	1	-	-	-	-	-	-	-	-	-	-	-	-	-	-	3
GASEMM0772	ERR1735447	Kapatai et al. 2017 PeerJ	28	1079	ATC	1.1	Low	STOP	Full	Full	-	E226G	D396N, I404T	-	1	-	-	1	-	-	-	-	-	1	-	-	-	-	-	-	-	-	-	-	-	-	-	-	3
GASEMM1584	ERR1734577	Kapatai et al. 2017 PeerJ	28	1079	ATC	1.1	Low	STOP	Full	Full	-	51 STOP	D396N, I404T	-	1	-	-	1	-	-	-	-	-	1	-	-	-	-	-	-	-	-	-	-	-	-	-	-	3
PHE_25153	ERR1359881	Chalker et al. 2017 BMC Genomics	28	1079	ATC	1.1	Low	STOP	Full	Full	-	E226G	D396N, I404T	-	1	-	-	1	-	-	-	-	-	1	-	-	-	-	-	-	-	-	-	-	-	-	-	-	3
GASEMM2648	ERR1734334	Kapatai et al. 2017 PeerJ	28	1115	ATC	1.1	Low	Full	Full	Full	-	N410D	-	-	-	-	-	-	-	-	-	-	-	-	-	-	-	-	-	-	-	-	-	-	-	-	-	-	0
GASEMM1353	ERR1734697	Kapatai et al. 2017 PeerJ	28	1144	ATC	1.1	Low	Full	Full	Full	-	N410D	I404T	-	-	-	-	-	-	-	-	-	-	-	-	-	-	-	-	-	-	-	-	-	1	-	-	-	1
GASEMM1396	ERR1733751	Kapatai et al. 2017 PeerJ	28	1144	ATC	1.1	Low	Full	Full	Full	-	N410D	I404T	-	-	-	-	-	-	-	-	-	-	-	-	-	-	-	-	-	-	-	-	-	1	-	-	-	1
GASEMM1958	ERR1734689	Kapatai et al. 2017 PeerJ	28	1153	ATC	1.1	Low	STOP	Full	Full	-	35 STOP	D396N, I404T	-	1	-	-	1	-	-	-	-	-	1	-	-	-	-	-	-	-	-	-	-	-	-	-	-	3
GASEMM2587	ERR1734803	Kapatai et al. 2017 PeerJ	28	1160	ATC	1.1	Low	STOP	Full	Full	-	E226G, 322 STOP	D396N, I404T	-	1	-	-	1	-	-	-	-	-	1	-	-	-	-	-	-	-	-	-	-	-	-	-	-	3
20151537	SRR5858565	Chochua et al. 2017 mBio	28	52	ATT	4	High	STOP	Full	Full	-	35 STOP	D396N, I404T	-	1	-	-	-	-	-	-	-	-	1	-	-	-	-	-	-	-	-	-	-	-	-	-	-	1
20152282	SRR5858559	Chochua et al. 2017 mBio	28	52	ATT	4	High	STOP	Full	Full	-	E226G	D396N, I404T	-	1	-	-	-	-	-	-	-	-	1	-	-	-	-	-	-	-	-	-	-	-	-	-	-	2
20152517	SRR5858733	Chochua et al. 2017 mBio	28	52	ATT	4	High	STOP	Full	Full	-	E226G	D396N, I404T	-	1	-	-	-	-	-	-	-	-	1	-	-	-	-	-	-	-	-	-	-	-	-	-	-	2
20152522	SRR5858340	Chochua et al. 2017 mBio	28	52	ATT	4	High	STOP	Full	Full	-	E226G	D396N, I404T	-	1	-	-	-	-	-	-	-	-	1	-	-	-	-	-	-	-	-	-	-	-	-	-	-	2
20152974	SRR5858449	Chochua et al. 2017 mBio	28	52	ATT	4	High	STOP	Full	Full	-	E226G	D396N, I404T	-	1	-	-	-	-	-	-	-	-	1	-	-	-	-	-	-	-	-	-	-	-	-	-	-	2
20153485	SRR5858526	Chochua et al. 2017 mBio	28	52	ATT	4	High	STOP	Full	Full	-	A206T,E226G	D396N, I404T	-	1	-	-	-	-	-	-	-	-	1	-	-	-	-	-	-	-	-	-	-	-	-	-	-	2
20154146	SRR5858664	Chochua et al. 2017 mBio	28	52	ATT	4	High	STOP	Full	Full	-	E226G	D396N, I404T	-	1	-	-	-	-	-	-	-	-	1	-	-	-	-	-	-	-	-	-	-	-	-	-	-	2
20154147	SRR5858626	Chochua et al. 2017 mBio	28	52	ATT	4	High	STOP	Full	Full	-	E226G	D396N, I404T	-	1	-	-	-	-	-	-	-	-	1	-	-	-	-	-	-	-	-	-	-	-	-	-	-	2
20154555	SRR5858306	Chochua et al. 2017 mBio	28	52	ATT	4	High	STOP	Full	Full	-	E226G	D396N, I404T	-	1	-	-	-	-	-	-	-	-	1	-	-	-	-	-	-	-	-	-	-	-	-	-	-	2
20154560	SRR5858303	Chochua et al. 2017 mBio	28	52	ATT	4	High	STOP	Full	Full	-	E226G	D396N, I404T	1	-	1	1	-	-	-	-	-	-	-	-	-	-	-	-	-	-	-	-	-	-	-	-	-	3
20154594	SRR5858428	Chochua et al. 2017 mBio	28	52	ATT	4	High	STOP	Full	Full	E25K	E226G	D396N, I404T	-	1	-	-	-	-	-	-	-	-	1	-	-	-	-	-	-	-	-	-	-	-	-	-	-	2
20154602	SRR5858513	Chochua et al. 2017 mBio	28	52	ATT	4	High	STOP	Full	Full	-	E226G	D396N, I404T	-	1	-	-	-	-	-	-	-	-	1	-	-	-	-	-	-	-	-	-	-	-	-	-	-	2
20154618	SRR5858662	Chochua et al. 2017 mBio	28	52	ATT	4	High	STOP	Full	Full	-	E226G	D396N, I404T	-	1	-	-	-	-	-	-	-	-	1	-	-	-	-	-	-	-	-	-	-	-	-	-	-	2
20155016	SRR5858420	Chochua et al. 2017 mBio	28	52	ATT	4	High	STOP	Full	Full	-	38 STOP	D396N, I404T	-	1	-	-	-	-	-	-	-	-	1	-	-	-	-	-	-	-	-	-	-	-	-	-	-	2
20155265	SRR5853957	Chochua et al. 2017 mBio	28	52	ATT	4	High	STOP	Full	Full	-	E226G	D396N, I404T	1	-	-	-	1	-	-	-	-	-	-	-	-	-	-	-	-	-	-	-	-	-	-	-	-	2
20155414	SRR5854033	Chochua et al. 2017 mBio	28	52	ATT	4	High	STOP	Full	Full	-	E226G	D396N, I404T	-	1	-	-	-	-	-	-	-	-	1	-	-	-	-	-	-	-	-	-	-	-	-	-	-	2
20155632	SRR5853874	Chochua et al. 2017 mBio	28	52	ATT	4	High	STOP	Full	Full	-	E226G	D396N, I404T	-	1	-	-	-	-	-	-	-	-	1	-	-	-	-	-	-	-	-	-	-	-	-	-	-	2
20155661	SRR5854068	Chochua et al. 2017 mBio	28	52	ATT	4	High	STOP	Full	Full	-	R380H,E226G	D396N, I404T	-	1	-	-	-	-	-	-	-	-	1	-	-	-	-	-	-	-	-	-	-	-	-	-	-	2
20156163	SRR5854196	Chochua et al. 2017 mBio	28	52	ATT	4	High	STOP	Full	Full	-	E226G	D396N, I404T	-	1	-	-	-	-	-	-	-	-	1	-	-	-	-	-	-	-	-	-	-	-	-	-	-	2
20156181	SRR5854203	Chochua et al. 2017 mBio	28	52	ATT	4	High	STOP	Full	Full	-	E226G	D396N, I404T	-	1	-	-	-	-	-	-	-	-	1	-	-	-	-	-	-	-	-	-	-	-	-	-	-	2
20156438	SRR5853988	Chochua et al. 2017 mBio	28	52	ATT	4	High	STOP	Full	Full	-	V198D,E226G	D396N, I404T	-	1	-	-	-	-	-	-	-	-	1	-	-	-	-	-	-	-	-	-	-	-	-	-	-	2
20160001	SRR5853805	Chochua et al. 2017 mBio	28	52	ATT	4	High	STOP	Full	Full	-	E226G	D396N, I404T	-	1	-	-	-	-	-	-	-	-	1	-	-	-	-	-	-	-	-	-	-	-	-	-	-	2
20160020	SRR5853885	Chochua et al. 2017 mBio	28	52	ATT	4	High	STOP	Full	Full	-	E226G	D396N, I404T	-	1	-	-	1	-	-	-	-	-	1	-	-	-	-	-	-	-	-	-	-	-	-	-	-	3
20160030	SRR5854022	Chochua et al. 2017 mBio	28	52	ATT	4	High	STOP	Full	Full	R82H	E226G	D396N, I404T	-	1	-	-	-	-	-	-	-	-	1	-	-	-	-	-	-	-	-	-	-	-	-	-	-	2
20160327	SRR5853911	Chochua et al. 2017 mBio	28	52	ATT	4	High	STOP	Full	Full	-	E226G	D396N, I404T	-	1	-	-	-	-	-	-	-	-	1	-	-	-	-	-	-	-	-	-	-	-	-	-	-	2
20161021	SRR5853780	Chochua et al. 2017 mBio	28	52	ATT	4	High	STOP	Full	Full	-	E226G	D396N, I404T	-	1	-	-	-	-	-	-	-	-	1	-	-	-	-	-	-	-	-	-	-	-	-	-	-	2
20161078	SRR5853548	Chochua et al. 2017 mBio	28	52	ATT	4	High	STOP	Full	Full	-	E226G	D396N, I404T	-	1	-	-	-	-	-	-	-	-	1	-	-	-	-	-	-	-	-	-	-	-	-	-	-	2
20161442	SRR5853734	Chochua et al. 2017 mBio	28	52	ATT	4	High	STOP	Full	Full	-	E226G	D396N, I404T	-	1	-	-	-	-	-	-	-	-	1	-	-	-	-	-	-	-	-	-	-	-	-	-	-	2
20161875	SRR5853731	Chochua et al. 2017 mBio	28	52	ATT	4	High	STOP	Full	Full	-	E226G	D396N, I404T	-	1	-	-	-	-	-	-	-	-	1	-	-	-	-	-	-	-	-	-	-	-	-	-	-	2
20162637	SRR5853497	Chochua et al. 2017 mBio	28	52	ATT	4	High	STOP	Full	Full	-	E226G	D396N, I404T	-	1	-	-	-	-	-	-	-	-	1	-	-	-	-	-	-	-	-	-	-	-	-	-	-	2
20162655	SRR5853350	Chochua et al. 2017 mBio	28	52	ATT	4	High	STOP	Full	Full	-	E226G	D396N, I404T	-	1	-	-	-	-	-	-	-	-	1	-	-	-	-	-	-	-	-	-	-	-	-	-	-	2
20162667	SRR5853512	Chochua et al. 2017 mBio	28	52	ATT	4	High	STOP	Full	Full	-	E226G	D396N, I404T	-	1	-	-	-	-	-	-	-	-	1	-	-	-	-	-	-	-	-	-	-	-	-	-	-	2
20163041	SRR5853702	Chochua et al. 2017 mBio	28	52	ATT	4	High	STOP	Full	Full	-	39 STOP	D396N, I404T	-	1	-	-	-	-	-	-	-	-	1	-	-	-	-	-	-	-	-	-	-	-	-	-	-	2
20164920	SRR5853671	Chochua et al. 2017 mBio	28	52	ATT	4	High	STOP	Full	Full	-	E226G	D396N, I404T	-	1	-	-	-	-	-	-	-	-	1	-	-	-	-	-	-	-	-	-	-	-	-	-	-	2
GASAR0077	ERR473467	Turner et al. 2017 Sci Rep	28	52	ATT	4	High	STOP	Full	Full	-	E226G	D396N, I404T	-	1	-	-	1	-	-	-	-	-	1	-	-	-	-	-	-	-	-	-	-	-	-	-	-	3
GASEMM0328	ERR1733999	Kapatai et al. 2017 PeerJ	28	52	ATT	4	High	STOP	Full	Full	-	E226G	D396N, I404T	-	1	-	-	-	-	-	-	-	-	1	-	-	-	-	-	-	-	-	-	-	-	-	-	-	2
GASEMM1224	ERR1735268	Kapatai et al. 2017 PeerJ	28	52	ATT	4	High	STOP	Full	Full	-	E226G	D396N, I404T	-	1	-	-	-	-	-	-	-	-	1	-	-	-	-	-	-	-	-	-	-	-	-	-	-	2
GASEMM2232	ERR1732542	Kapatai et al. 2017 PeerJ	28	52	ATT	4	High	STOP	Full	Full	-	E226G	D396N, I404T	-	1	-	-	-	-	-	-	-	1	1	-	-	-	-	-	-	-	-	-	-	-	-	-	-	3
MEW123	CP014139.1	Jacob et al. 2016 Genome Announc	28	52	ATT	4	High	STOP	Full	Full	-	E226G	D396N, I404T	-	1	-	-	-	-	-	-	-	-	1	-	-	-	-	-	-	-	-	-	-	-	-	-	-	2
NGAS302	SRR1105902	Athey et al. 2014 J Clin Microbiol	28	52	ATT	4	High	STOP	Full	Full	-	E226G	D396N, I404T	-	-	-	-	-	-	-	-	1	-	-	-	-	-	-	-	-	-	-	-	-	-	-	-	-	1
NGAS304	SRR1105903	Athey et al. 2014 J Clin Microbiol	28	52	ATT	4	High	STOP	Full	Full	-	E226G	D396N, I404T	-	1	1	1	-	-	-	-	-	-	1	-	-	-	-	-	-	-	-	-	-	-	-	-	-	4
PHE_12779	ERR1359719	Chalker et al. 2017 BMC Genomics	28	52	ATT	4	High	STOP	Full	Full	-	E226G	D396N, I404T	-	1	-	-	-	-	-	-	-	-	1	-	-	-	-	-	-	-	-	-	-	-	-	-	-	2
20152280	SRR5858560	Chochua et al. 2017 mBio	28	845	ATT	4	High	STOP	Full	Full	-	E226G	D396N, I404T	-	1	-	-	-	-	-	-	-	1	1	-	-	-	-	-	-	-	-	-	-	-	-	-	-	3
20152981	SRR5858442	Chochua et al. 2017 mBio	28	850	ATT	4	High	STOP	Full	Full	-	E226G	D396N, I404T	-	1	-	-	-	-	-	-	-	-	1	-	-	-	-	-	-	-	-	-	-	-	-	-	-	2
20154944	SRR5858724	Chochua et al. 2017 mBio	28	850	ATT	4	High	STOP	Full	Full	-	E226G, 407 STOP	D396N, I404T	-	1	-	-	-	-	-	-	-	-	1	-	-	-	-	-	-	-	-	-	-	-	-	-	-	2
20154796	SRR5858555	Chochua et al. 2017 mBio	28	859	ATT	4	High	STOP	Full	Full	-	G427V,E226G	D396N, I404T	-	1	-	-	1	-	-	-	-	-	1	-	-	-	-	-	-	-	-	-	-	-	-	-	-	3
20156635	SRR5853941	Chochua et al. 2017 mBio	28	859	ATT	4	High	STOP	Full	Full	-	E226G, 423 STOP	D396N, I404T	-	1	-	-	-	-	-	-	-	-	1	-	-	-	-	-	-	-	-	-	-	-	-	-	-	2
20152790	SRR5858496	Chochua et al. 2017 mBio	75	150	AGT	3.1	High	Full	Full	Full	-	S337L, H473L	-	-	1	-	-	-	1	1	-	-	1	1	1	-	-	-	-	-	-	-	-	-	-	-	-	-	6
20153537	SRR5858686	Chochua et al. 2017 mBio	75	150	AGT	3.1	High	STOP	Full	Full	-	F23Y, S337L	-	-	-	-	-	1	1	1	-	-	-	-	1	-	-	-	-	-	-	-	-	-	-	-	-	-	4
20154628	SRR5858293	Chochua et al. 2017 mBio	75	150	AGT	3.1	High	Full	Full	Full	-	S337L, G485S	-	-	1	-	-	-	1	1	-	-	1	1	1	-	-	-	-	-	-	-	-	-	-	-	-	-	6
20155588	SRR5853815	Chochua et al. 2017 mBio	75	150	AGT	3.1	High	Full	Full	Full	-	S337L	-	-	-	-	-	-	1	1	-	-	-	-	1	1	-	-	-	-	-	-	-	-	-	-	-	-	4
20156271	SRR5853881	Chochua et al. 2017 mBio	75	150	AGT	3.1	High	STOP	Full	Full	-	35 STOP	-	-	-	-	-	1	1	1	-	-	-	-	1	-	-	-	-	-	-	-	-	-	-	-	-	-	4
20156321	SRR5854017	Chochua et al. 2017 mBio	75	150	AGT	3.1	High	Full	Full	Full	-	39 STOP	-	-	1	-	-	1	1	1	-	-	-	1	1	-	-	-	-	-	-	-	-	-	-	-	-	-	6
BSAC_bs1315	ERS362057	This study	75	150	AGT	3.1	High	Full	Full	Full	-	S337L	-	-	1	-	-	1	1	1	-	-	-	1	1	-	-	-	-	-	-	-	-	-	-	-	-	-	6
BSAC_bs1670	ERS362103	This study	75	150	AGT	3.1	High	Full	Full	Full	-	S337L	-	-	-	-	-	-	1	1	-	-	1	-	1	-	-	-	-	-	-	-	-	-	-	-	-	-	4
BSAC_bs1721	ERS361973	This study	75	150	AGT	3.1	High	Full	Full	Full	-	S337L	-	-	-	-	-	-	1	1	1	-	-	-	1	-	-	-	-	-	-	-	-	-	-	-	-	-	4
BSAC_bs1925	ERS361988	This study	75	150	AGT	3.1	High	Full	Full	Full	-	S337L	-	-	-	-	-	1	1	1	-	-	-	-	1	-	-	-	-	-	-	-	-	-	-	-	-	-	4
BSAC_bs2067	ERS362171	This study	75	150	AGT	3.1	High	Full	Full	Full	-	S337L	G117V	-	1	-	-	-	1	1	-	-	-	1	1	-	-	-	-	-	-	-	-	-	-	-	-	-	5
BSAC_bs2094	ERS362000	This study	75	150	AGT	3.1	High	Full	Full	Full	-	S337L	-	-	1	-	-	-	1	1	-	-	-	1	1	-	-	-	-	-	-	-	-	-	-	-	1	-	6
BSAC_bs2096	ERS362003	This study	75	150	AGT	3.1	High	Full	Full	Full	-	S337L	-	-	1	-	-	1	1	1	-	-	-	1	1	-	-	-	-	-	-	-	-	-	-	-	-	-	6
BSAC_bs234	ERS361853	This study	75	150	AGT	3.1	High	Full	Full	Full	-	S337L	-	-	-	-	-	-	1	1	-	-	-	-	1	-	-	-	-	-	-	-	-	-	-	-	-	-	3
BSAC_bs2662	ERS362154	This study	75	150	AGT	3.1	High	Full	Full	Full	N34D	407 STOP	-	-	1	-	-	1	1	1	-	-	-	1	1	-	-	-	-	-	-	-	-	-	-	-	-	-	6
BSAC_bs39	ERS361831	This study	75	150	AGT	3.1	High	Full	Full	Full	-	S337L	-	-	-	-	-	-	1	1	-	-	-	-	1	-	-	-	-	-	-	-	-	-	-	-	-	-	3
BSAC_bs78	ERS361836	This study	75	150	AGT	3.1	High	Full	Full	Full	-	S337L	-	-	-	-	-	1	1	1	-	-	1	-	1	-	-	-	-	-	-	-	-	-	-	-	-	-	5
GASAR0023	ERR473453	Turner et al. 2017 Sci Rep	75	150	AGT	3.1	High	Full	Full	Full	-	S337L	-	-	1	-	-	-	1	1	-	-	-	1	1	-	-	-	-	-	-	-	-	-	-	-	-	-	5
GASAR0025	ERR473636	Turner et al. 2017 Sci Rep	75	150	AGT	3.1	High	Full	Full	Full	-	S337L, 46 STOP	-	-	1	-	-	1	1	1	-	-	-	1	1	-	-	-	-	-	-	-	-	-	-	-	-	-	6
GASAR0063	ERR473456	Turner et al. 2017 Sci Rep	75	150	AGT	3.1	High	Full	Full	Full	-	S337L	-	-	1	-	-	1	1	1	-	-	-	1	1	-	-	-	-	-	-	-	-	-	-	-	-	-	6
GASAR0085	ERR473461	Turner et al. 2017 Sci Rep	75	150	AGT	3.1	High	Full	Full	Full	-	S337L	-	-	1	-	-	1	1	1	-	-	-	1	1	-	-	-	-	-	-	1	-	-	1	-	-	-	8
GASAR0089	ERR473468	Turner et al. 2017 Sci Rep	75	150	AGT	3.1	High	Full	Full	Full	-	S337L, 496 STOP	-	-	1	-	-	1	1	1	-	-	-	1	1	-	-	-	-	-	-	-	-	-	-	-	-	-	6
GASEMM0015	ERR1732636	Kapatai et al. 2017 PeerJ	75	150	AGT	3.1	High	Full	Full	Full	-	S337L	-	-	1	-	-	1	1	1	-	-	-	1	1	-	-	-	-	-	-	-	-	-	-	-	-	-	6
GASEMM0016	ERR1733171	Kapatai et al. 2017 PeerJ	75	150	AGT	3.1	High	Full	Full	Full	-	S337L	-	-	1	-	-	1	1	1	-	-	-	1	1	-	-	-	-	-	-	-	-	-	-	-	-	-	6
GASEMM0017	ERR1735121	Kapatai et al. 2017 PeerJ	75	150	AGT	3.1	High	Full	Full	Full	-	S337L	-	-	1	-	-	1	1	1	-	-	-	1	1	-	-	-	-	-	-	-	-	-	-	-	-	-	6
GASEMM0018	ERR1733679	Kapatai et al. 2017 PeerJ	75	150	AGT	3.1	High	Full	Full	Full	T80I	S337L	-	-	1	-	-	1	1	1	-	-	-	1	1	-	-	-	-	-	-	-	-	-	1	-	-	-	7
GASEMM0019	ERR1733327	Kapatai et al. 2017 PeerJ	75	150	AGT	3.1	High	Full	Full	Full	-	S337L	-	-	1	-	-	1	1	1	-	-	-	1	1	-	-	-	-	-	-	-	-	-	-	-	-	-	6
GASEMM0020	ERR1734640	Kapatai et al. 2017 PeerJ	75	150	AGT	3.1	High	Full	Full	Full	-	S337L	-	-	1	-	-	1	1	1	-	-	-	1	1	-	-	-	-	-	-	-	-	-	-	-	-	-	6
GASEMM0021	ERR1734324	Kapatai et al. 2017 PeerJ	75	150	AGT	3.1	High	Full	Full	Full	-	S337L	-	-	1	-	-	1	1	1	-	-	-	1	1	-	-	-	-	-	-	-	-	-	-	-	-	-	6
GASEMM0022	ERR1734249	Kapatai et al. 2017 PeerJ	75	150	AGT	3.1	High	Full	Full	Full	-	S337L	-	-	1	-	-	1	1	1	-	-	-	1	1	-	-	-	-	-	-	-	-	-	-	-	-	-	6
GASEMM0050	ERR1734077	Kapatai et al. 2017 PeerJ	75	150	AGT	3.1	High	Full	Full	Full	-	S337L	-	-	1	-	-	-	1	1	-	-	-	1	1	-	-	-	-	-	-	-	-	-	-	-	-	-	5
GASEMM0051	ERR1734858	Kapatai et al. 2017 PeerJ	75	150	AGT	3.1	High	Full	Full	Full	H24R	S337L	-	-	-	-	-	1	1	1	1	-	-	-	1	-	-	-	-	-	-	-	-	-	-	-	-	-	5
GASEMM0094	ERR1732507	Kapatai et al. 2017 PeerJ	75	150	AGT	3.1	High	Full	Full	Full	-	S337L	-	-	1	-	-	1	1	1	-	-	-	1	1	-	-	-	-	-	-	-	-	-	-	-	-	-	6
GASEMM0095	ERR1732681	Kapatai et al. 2017 PeerJ	75	150	AGT	3.1	High	Full	Full	Full	-	S337L	-	-	1	-	-	1	1	1	-	-	-	1	1	-	-	-	-	-	-	-	-	-	-	-	-	-	6
GASEMM0202	ERR1732609	Kapatai et al. 2017 PeerJ	75	150	AGT	3.1	High	Full	Full	Full	-	35 STOP	-	-	1	-	-	1	1	1	-	-	-	1	1	-	-	-	-	-	-	-	-	-	-	-	-	-	6
GASEMM0220	ERR1733431	Kapatai et al. 2017 PeerJ	75	150	AGT	3.1	High	Full	Full	Full	-	S337L	-	-	1	-	-	1	1	1	-	-	-	1	1	-	-	-	-	-	-	-	-	-	-	-	-	-	6
GASEMM0252	ERR1732677	Kapatai et al. 2017 PeerJ	75	150	AGT	3.1	High	Full	Full	Full	-	S337L	-	-	1	-	-	1	1	1	-	-	-	1	1	-	-	-	-	-	-	-	-	-	-	-	-	-	6
GASEMM0272	ERR1733995	Kapatai et al. 2017 PeerJ	75	150	AGT	3.1	High	Full	Full	Full	-	T87I, T214M, S337L	-	-	1	-	-	1	1	1	-	-	-	1	1	-	-	-	-	-	-	-	-	-	-	-	-	-	6
GASEMM0283	ERR1734758	Kapatai et al. 2017 PeerJ	75	150	AGT	3.1	High	Full	Full	Full	-	S337L	-	-	1	-	-	1	1	1	-	-	-	1	1	-	-	-	-	-	-	-	-	-	-	-	-	-	6
GASEMM0331	ERR1732794	Kapatai et al. 2017 PeerJ	75	150	AGT	3.1	High	Full	Full	Full	-	S337L	-	-	1	-	-	1	1	1	-	-	-	1	1	-	-	-	-	-	-	-	-	-	-	-	-	-	6
GASEMM0389	ERR1732639	Kapatai et al. 2017 PeerJ	75	150	AGT	3.1	High	Full	Full	Full	-	S337L	-	-	1	-	-	1	1	1	-	-	-	1	1	-	-	-	-	-	-	-	-	-	-	-	-	-	6
GASEMM0467	ERR1735467	Kapatai et al. 2017 PeerJ	75	150	AGT	3.1	High	Full	Full	Full	-	S337L	-	-	1	-	-	1	1	1	-	-	-	1	1	-	-	-	-	-	-	-	-	-	-	-	-	-	6
GASEMM0498	ERR1734434	Kapatai et al. 2017 PeerJ	75	150	AGT	3.1	High	Full	Full	Full	-	S337L, 387 STOP	-	-	1	-	-	-	1	1	-	-	-	1	1	-	-	-	-	-	-	-	-	-	-	-	-	-	5
GASEMM0533	ERR1733449	Kapatai et al. 2017 PeerJ	75	150	AGT	3.1	High	Full	Full	Full	-	S337L	-	-	1	-	-	1	1	1	-	-	-	1	1	-	-	-	-	-	-	-	-	-	-	-	-	-	6
GASEMM0583	ERR1734307	Kapatai et al. 2017 PeerJ	75	150	AGT	3.1	High	Full	Full	Full	-	S337L	-	-	1	-	-	1	1	1	-	-	-	1	1	-	-	-	-	-	-	-	-	-	-	-	-	-	6
GASEMM0604	ERR1732711	Kapatai et al. 2017 PeerJ	75	150	AGT	3.1	High	Full	Full	Full	-	S337L	-	-	1	-	-	1	1	1	-	-	-	1	1	-	-	-	-	-	-	-	-	-	-	-	-	-	6
GASEMM0634	ERR1734848	Kapatai et al. 2017 PeerJ	75	150	AGT	3.1	High	Full	Full	Full	-	S337L	-	-	1	-	-	1	1	1	-	-	-	1	1	-	-	-	-	-	-	-	-	-	-	-	-	-	6
GASEMM0655	ERR1733700	Kapatai et al. 2017 PeerJ	75	150	AGT	3.1	High	Full	Full	Full	R66S	S337L	-	-	1	-	-	1	1	1	-	-	-	1	1	-	-	-	-	-	-	-	-	-	-	-	-	-	6
GASEMM0734	ERR1733762	Kapatai et al. 2017 PeerJ	75	150	AGT	3.1	High	Full	Full	Full	-	S337L	-	-	1	-	-	1	1	1	-	-	-	1	1	-	-	-	-	-	-	-	-	-	-	-	-	-	6
GASEMM0735	ERR1735017	Kapatai et al. 2017 PeerJ	75	150	AGT	3.1	High	Full	Full	Full	-	S337L	-	-	1	-	-	1	1	1	-	-	-	1	1	-	-	-	-	-	-	-	-	-	-	-	-	-	6
GASEMM0737	ERR1734594	Kapatai et al. 2017 PeerJ	75	150	AGT	3.1	High	Full	Full	Full	-	S337L	-	-	1	-	-	1	1	1	-	-	-	1	1	-	-	-	-	-	-	-	-	-	-	-	-	-	6
GASEMM0758	ERR1734448	Kapatai et al. 2017 PeerJ	75	150	AGT	3.1	High	Full	Full	Full	-	S337L	-	-	1	-	-	1	1	1	-	-	-	1	1	-	-	-	-	-	-	-	-	-	-	-	-	-	6
GASEMM0773	ERR1733797	Kapatai et al. 2017 PeerJ	75	150	AGT	3.1	High	Full	Full	Full	-	S337L	-	-	1	-	-	1	1	1	-	-	-	1	1	-	-	-	-	-	-	-	-	-	-	-	-	-	6
GASEMM0815	ERR1734135	Kapatai et al. 2017 PeerJ	75	150	AGT	3.1	High	Full	Full	Full	-	S337L	-	-	1	-	-	1	1	1	-	-	-	1	1	-	-	-	-	-	-	-	-	-	-	-	-	-	6
GASEMM0885	ERR1734476	Kapatai et al. 2017 PeerJ	75	150	AGT	3.1	High	Full	Full	Full	-	S337L	-	-	1	-	-	1	1	1	-	-	-	1	1	-	-	-	-	-	-	-	-	-	-	-	-	-	6
GASEMM0887	ERR1732556	Kapatai et al. 2017 PeerJ	75	150	AGT	3.1	High	Full	Full	Full	-	S337L	-	-	1	-	-	1	1	1	-	-	-	1	1	-	-	-	-	-	-	-	-	-	-	-	-	-	6
GASEMM0889	ERR1732931	Kapatai et al. 2017 PeerJ	75	150	AGT	3.1	High	Full	Full	Full	-	S337L	-	-	1	-	-	1	1	1	-	-	-	1	1	-	-	-	-	-	-	-	-	-	-	-	-	-	6
GASEMM0894	ERR1733972	Kapatai et al. 2017 PeerJ	75	150	AGT	3.1	High	Full	Full	Full	-	S337L	387 STOP	-	1	-	-	1	1	1	-	-	-	1	1	-	-	-	-	-	-	-	-	-	-	-	-	-	6
GASEMM0905	ERR1734490	Kapatai et al. 2017 PeerJ	75	150	AGT	3.1	High	Full	Full	Full	-	S337L	-	-	1	-	-	1	1	1	-	-	-	1	1	-	-	-	-	-	-	-	-	-	-	-	-	-	6
GASEMM0932	ERR1734953	Kapatai et al. 2017 PeerJ	75	150	AGT	3.1	High	Full	Full	Full	-	S337L	-	-	1	-	-	1	1	1	-	-	-	1	1	-	-	-	-	-	-	-	-	-	-	-	-	-	6
GASEMM1049	ERR1733908	Kapatai et al. 2017 PeerJ	75	150	AGT	3.1	High	Full	Full	Full	-	S337L	-	-	1	-	-	1	1	1	-	-	-	1	1	-	-	-	-	-	-	-	-	-	-	-	-	-	6
GASEMM1096	ERR1733166	Kapatai et al. 2017 PeerJ	75	150	AGT	3.1	High	Full	Full	Full	-	S337L	-	-	1	-	-	1	1	1	-	-	-	1	1	-	-	-	-	-	-	-	-	-	-	-	-	-	6
GASEMM1099	ERR1734376	Kapatai et al. 2017 PeerJ	75	150	AGT	3.1	High	Full	Full	Full	-	S337L	-	-	1	-	-	1	1	1	-	-	-	1	1	-	-	-	-	-	-	-	-	-	-	-	-	-	6
GASEMM1105	ERR1732695	Kapatai et al. 2017 PeerJ	75	150	AGT	3.1	High	Full	Full	Full	-	S337L	-	-	1	-	-	1	1	1	-	-	-	1	1	-	-	-	-	-	-	-	-	-	-	-	-	-	6
GASEMM1166	ERR1733201	Kapatai et al. 2017 PeerJ	75	150	AGT	3.1	High	Full	Full	Full	-	S337L	-	-	1	-	-	1	1	1	-	-	-	1	1	-	-	-	-	-	-	-	-	-	-	-	-	-	6
GASEMM1184	ERR1734454	Kapatai et al. 2017 PeerJ	75	150	AGT	3.1	High	Full	Full	Full	-	S337L	-	-	1	-	-	1	1	1	-	-	-	1	1	-	-	-	-	-	-	-	-	-	-	-	-	-	6
GASEMM1185	ERR1733799	Kapatai et al. 2017 PeerJ	75	150	AGT	3.1	High	Full	Full	Full	-	S337L	-	-	1	-	-	1	1	1	-	-	-	1	1	-	-	-	-	-	-	-	-	-	-	-	-	-	6
GASEMM1214	ERR1735133	Kapatai et al. 2017 PeerJ	75	150	AGT	3.1	High	Full	Full	Full	-	S337L	-	-	1	-	-	1	1	1	-	-	-	1	1	-	-	-	-	-	-	-	-	-	-	-	-	-	6
GASEMM1242	ERR1732962	Kapatai et al. 2017 PeerJ	75	150	AGT	3.1	High	Full	Full	Full	-	S337L	-	-	1	-	-	1	1	1	-	-	-	1	1	-	-	-	-	-	-	-	-	-	-	-	-	-	6
GASEMM1250	ERR1733932	Kapatai et al. 2017 PeerJ	75	150	AGT	3.1	High	Full	Full	Full	-	S337L	-	-	1	-	-	1	1	1	-	-	-	1	1	-	-	-	-	-	-	-	-	-	-	-	-	-	6
GASEMM1251	ERR1734332	Kapatai et al. 2017 PeerJ	75	150	AGT	3.1	High	Full	Full	Full	-	S337L	-	-	1	-	-	1	1	1	-	-	-	1	1	-	-	-	-	-	-	-	-	-	-	-	-	-	6
GASEMM1269	ERR1734386	Kapatai et al. 2017 PeerJ	75	150	AGT	3.1	High	Full	Full	Full	-	S337L	-	-	1	-	-	1	1	1	-	-	-	1	1	-	-	-	-	-	-	-	-	-	-	-	-	-	6
GASEMM1293	ERR1735228	Kapatai et al. 2017 PeerJ	75	150	AGT	3.1	High	Full	Full	Full	-	S337L	-	-	1	-	-	1	1	1	-	-	-	1	1	-	-	-	-	-	-	-	-	-	-	-	-	-	6
GASEMM1294	ERR1733285	Kapatai et al. 2017 PeerJ	75	150	AGT	3.1	High	Full	Full	Full	-	S337L	-	-	1	-	-	1	1	1	-	-	-	1	1	-	-	-	-	-	-	-	-	-	-	-	-	-	6
GASEMM1305	ERR1733226	Kapatai et al. 2017 PeerJ	75	150	AGT	3.1	High	Full	Full	Full	-	S337L	-	-	1	-	-	1	1	1	-	-	-	1	1	-	-	-	-	-	-	-	-	-	-	-	-	-	6
GASEMM1311	ERR1734997	Kapatai et al. 2017 PeerJ	75	150	AGT	3.1	High	Full	Full	Full	-	S337L	-	-	1	-	-	1	1	1	-	-	-	1	1	-	-	-	-	-	-	-	-	-	-	-	-	-	6
GASEMM1323	ERR1734124	Kapatai et al. 2017 PeerJ	75	150	AGT	3.1	High	Full	Full	Full	-	S337L	-	-	1	-	-	1	1	1	-	-	-	1	1	-	-	-	-	-	-	-	-	-	-	-	-	-	6
GASEMM1344	ERR1733525	Kapatai et al. 2017 PeerJ	75	150	AGT	3.1	High	Full	Full	Full	-	S337L	-	-	1	-	-	1	1	1	-	-	-	1	1	-	-	-	-	-	-	-	-	-	-	-	-	-	6
GASEMM1370	ERR1735382	Kapatai et al. 2017 PeerJ	75	150	AGT	3.1	High	Full	Full	Full	-	S337L	-	-	1	-	-	1	1	1	-	-	-	1	1	-	-	-	-	-	-	-	-	-	-	-	-	-	6
GASEMM1436	ERR1733817	Kapatai et al. 2017 PeerJ	75	150	AGT	3.1	High	Full	Full	Full	-	S276N, S337L	-	-	1	-	-	1	1	1	-	-	-	1	1	-	-	-	-	-	-	-	-	-	-	-	-	-	6
GASEMM1448	ERR1735035	Kapatai et al. 2017 PeerJ	75	150	AGT	3.1	High	Full	Full	Full	-	S337L	-	-	1	-	-	1	1	1	-	-	-	1	1	-	-	-	-	-	-	-	-	-	-	-	-	-	6
GASEMM1468	ERR1733676	Kapatai et al. 2017 PeerJ	75	150	AGT	3.1	High	Full	Full	Full	-	S337L	-	-	1	-	-	1	1	1	-	-	-	1	1	-	-	-	-	-	-	-	-	-	-	-	-	-	6
GASEMM1487	ERR1734070	Kapatai et al. 2017 PeerJ	75	150	AGT	3.1	High	Full	Full	Full	-	S337L	-	-	-	-	-	-	1	1	-	-	-	-	1	-	-	-	-	-	-	-	-	-	-	-	-	-	3
GASEMM1500	ERR1733300	Kapatai et al. 2017 PeerJ	75	150	AGT	3.1	High	Full	Full	Full	-	S337L	-	-	1	-	-	1	1	1	-	-	-	1	1	-	-	-	-	-	-	-	-	-	1	-	-	-	7
GASEMM1593	ERR1735351	Kapatai et al. 2017 PeerJ	75	150	AGT	3.1	High	Full	Full	Full	-	S337L	-	-	1	-	-	1	1	1	-	-	-	1	1	-	-	-	-	-	-	-	-	-	-	-	-	-	6
GASEMM1605	ERR1735079	Kapatai et al. 2017 PeerJ	75	150	AGT	3.1	High	Full	Full	Full	-	S337L	-	-	1	-	-	1	1	1	-	-	-	1	1	-	-	-	-	-	-	-	-	-	-	-	-	-	6
GASEMM1658	ERR1732479	Kapatai et al. 2017 PeerJ	75	150	AGT	3.1	High	Full	Full	Full	-	S337L	-	-	-	-	-	-	1	1	-	-	-	-	1	-	-	-	-	-	-	-	-	-	-	-	-	-	3
GASEMM1666	ERR1734172	Kapatai et al. 2017 PeerJ	75	150	AGT	3.1	High	Full	Full	Full	-	S337L	-	-	1	-	-	1	1	1	-	-	-	1	1	-	-	-	-	-	-	-	-	-	-	-	-	-	6
GASEMM1667	ERR1735327	Kapatai et al. 2017 PeerJ	75	150	AGT	3.1	High	Full	Full	Full	-	F27L, S337L	-	-	1	-	-	1	1	1	-	-	-	1	1	-	-	-	-	-	-	-	-	-	-	-	-	-	6
GASEMM1708	ERR1733446	Kapatai et al. 2017 PeerJ	75	150	AGT	3.1	High	Full	Full	Full	-	S337L	-	-	1	-	-	-	1	1	-	-	-	1	1	-	-	-	-	-	-	-	-	-	-	-	-	-	5
GASEMM1726	ERR1733349	Kapatai et al. 2017 PeerJ	75	150	AGT	3.1	High	Full	Full	Full	-	35 STOP	-	-	1	-	-	1	1	1	-	-	-	1	1	-	-	-	-	-	-	-	-	-	-	-	-	-	6
GASEMM1728	ERR1734108	Kapatai et al. 2017 PeerJ	75	150	AGT	3.1	High	Full	Full	Full	-	S337L	-	-	1	-	-	-	1	1	-	-	-	1	1	1	-	-	-	-	-	-	-	-	-	-	-	-	6
GASEMM1733	ERR1735248	Kapatai et al. 2017 PeerJ	75	150	AGT	3.1	High	Full	Full	Full	-	S337L	-	-	1	-	-	1	1	1	-	-	-	1	1	-	-	-	-	-	-	-	-	-	-	-	-	-	6
GASEMM1767	ERR1733899	Kapatai et al. 2017 PeerJ	75	150	AGT	3.1	High	Full	Full	Full	-	S337L	-	-	1	-	-	1	1	1	-	-	-	1	1	-	-	-	-	-	-	-	-	-	-	-	-	-	6
GASEMM1797	ERR1734988	Kapatai et al. 2017 PeerJ	75	150	AGT	3.1	High	Full	Full	Full	-	S337L	-	-	1	-	-	-	1	1	-	-	-	1	1	-	-	-	-	-	-	-	-	-	-	-	-	-	5
GASEMM1799	ERR1732959	Kapatai et al. 2017 PeerJ	75	150	AGT	3.1	High	Full	Full	Full	-	S337L	-	-	1	-	-	1	1	1	-	-	-	1	1	-	-	-	-	-	-	-	-	-	-	-	-	-	6
GASEMM1811	ERR1733351	Kapatai et al. 2017 PeerJ	75	150	AGT	3.1	High	Full	Full	Full	-	S337L, 407 STOP	-	-	1	-	-	1	1	1	-	-	-	1	1	-	-	-	-	-	-	-	-	-	-	-	-	-	6
GASEMM1828	ERR1733381	Kapatai et al. 2017 PeerJ	75	150	AGT	3.1	High	Full	Full	Full	-	S337L	-	-	1	-	-	1	1	1	-	-	-	1	1	-	-	-	-	-	-	-	-	-	-	-	-	-	6
GASEMM1834	ERR1733691	Kapatai et al. 2017 PeerJ	75	150	AGT	3.1	High	Full	Full	Full	-	S337L	-	-	1	-	-	1	1	1	-	-	-	1	1	-	-	-	-	-	-	-	-	-	-	-	-	-	6
GASEMM1847	ERR1734833	Kapatai et al. 2017 PeerJ	75	150	AGT	3.1	High	Full	Full	Full	-	S337L	-	-	1	-	-	1	1	1	-	-	-	1	1	-	-	-	-	-	-	-	-	-	-	-	-	-	6
GASEMM1848	ERR1732623	Kapatai et al. 2017 PeerJ	75	150	AGT	3.1	High	Full	Full	Full	-	S337L	-	-	1	-	-	1	1	1	-	-	-	1	1	-	-	-	-	-	-	-	-	-	-	-	-	-	6
GASEMM1854	ERR1734602	Kapatai et al. 2017 PeerJ	75	150	AGT	3.1	High	Full	Full	Full	-	35 STOP	-	-	1	-	-	1	1	1	-	-	-	1	1	-	-	-	-	-	-	-	-	-	1	-	-	-	7
GASEMM1875	ERR1733830	Kapatai et al. 2017 PeerJ	75	150	AGT	3.1	High	Full	Full	Full	-	S337L	-	-	1	-	-	1	1	1	-	-	-	1	1	-	-	-	-	-	-	-	-	-	-	-	-	-	6
GASEMM1888	ERR1734000	Kapatai et al. 2017 PeerJ	75	150	AGT	3.1	High	Full	Full	Full	-	S337L	-	-	1	-	-	1	1	1	-	-	-	1	1	-	-	-	-	-	-	-	-	-	-	-	-	-	6
GASEMM1889	ERR1733925	Kapatai et al. 2017 PeerJ	75	150	AGT	3.1	High	Full	Full	Full	-	S337L	-	-	1	-	-	1	1	1	-	-	-	1	1	-	-	-	-	-	-	-	-	-	-	-	-	-	6
GASEMM1895	ERR1733711	Kapatai et al. 2017 PeerJ	75	150	AGT	3.1	High	Full	Full	Full	-	S337L	-	-	1	-	-	1	1	1	-	-	-	1	1	-	-	-	-	-	-	-	-	-	-	-	-	-	6
GASEMM1904	ERR1734721	Kapatai et al. 2017 PeerJ	75	150	AGT	3.1	High	STOP	Full	Full	-	36 STOP	-	-	1	-	-	1	1	1	-	-	-	1	1	-	-	-	-	-	-	-	-	-	-	-	-	-	6
GASEMM1948	ERR1735465	Kapatai et al. 2017 PeerJ	75	150	AGT	3.1	High	Full	Full	Full	-	S337L	-	-	1	-	-	1	1	1	-	-	-	1	1	-	-	-	-	-	-	-	-	-	-	-	-	-	6
GASEMM1970	ERR1734527	Kapatai et al. 2017 PeerJ	75	150	AGT	3.1	High	Full	Full	Full	-	S337L	-	-	1	-	-	1	1	1	-	-	-	1	1	-	-	-	-	-	-	-	-	-	-	-	-	-	6
GASEMM1997	ERR1733927	Kapatai et al. 2017 PeerJ	75	150	AGT	3.1	High	Full	Full	Full	-	S337L	-	-	1	-	-	-	1	1	-	-	-	1	1	-	-	-	-	-	-	-	-	-	-	-	-	-	5
GASEMM2006	ERR1732862	Kapatai et al. 2017 PeerJ	75	150	AGT	3.1	High	Full	Full	Full	-	S337L	-	-	1	-	-	1	1	1	-	-	-	1	1	-	-	-	-	-	-	-	-	-	-	-	-	-	6
GASEMM2007	ERR1733848	Kapatai et al. 2017 PeerJ	75	150	AGT	3.1	High	Full	Full	Full	-	S337L	-	-	1	-	-	1	1	1	-	-	-	1	1	-	-	-	-	-	-	-	-	-	-	-	-	-	6
GASEMM2008	ERR1733045	Kapatai et al. 2017 PeerJ	75	150	AGT	3.1	High	Full	Full	Full	-	S337L	-	-	1	-	-	1	1	1	-	-	-	1	1	-	-	-	-	-	-	-	-	-	-	-	-	-	6
GASEMM2009	ERR1734774	Kapatai et al. 2017 PeerJ	75	150	AGT	3.1	High	Full	Full	Full	-	S337L	-	-	1	-	-	1	1	1	-	-	-	1	1	-	-	-	-	-	-	-	-	-	-	-	-	-	6
GASEMM2017	ERR1734296	Kapatai et al. 2017 PeerJ	75	150	AGT	3.1	High	Full	Full	Full	-	S337L	-	-	-	-	-	-	1	1	-	-	-	-	1	-	-	-	-	-	-	-	-	-	-	-	-	-	3
GASEMM2095	ERR1733009	Kapatai et al. 2017 PeerJ	75	150	AGT	3.1	High	Full	Full	Full	-	S337L	-	-	1	-	-	1	1	1	-	-	-	1	1	-	-	-	-	-	-	-	-	-	-	-	-	-	6
GASEMM2172	ERR1734491	Kapatai et al. 2017 PeerJ	75	150	AGT	3.1	High	Full	Full	Full	-	S337L	-	-	1	-	-	1	1	1	-	-	-	1	1	-	-	-	-	-	-	-	-	-	-	-	-	-	6
GASEMM2178	ERR1733308	Kapatai et al. 2017 PeerJ	75	150	AGT	3.1	High	Full	Full	Full	-	S337L	-	-	1	-	-	1	1	1	-	-	-	1	1	-	-	-	-	-	-	-	-	-	-	-	-	-	6
GASEMM2225	ERR1734034	Kapatai et al. 2017 PeerJ	75	150	AGT	3.1	High	Full	Full	Full	-	S337L	-	-	1	-	-	1	1	1	-	-	-	1	1	-	-	-	-	-	-	-	-	-	-	-	-	-	6
GASEMM2285	ERR1732671	Kapatai et al. 2017 PeerJ	75	150	AGT	3.1	High	Full	Full	Full	-	S337L	-	-	1	-	-	1	1	1	-	-	-	1	1	-	-	-	-	-	-	-	-	-	-	-	-	-	6
GASEMM2288	ERR1733895	Kapatai et al. 2017 PeerJ	75	150	AGT	3.1	High	Full	Full	Full	-	S337L	-	-	1	-	-	1	1	1	-	-	-	1	1	-	-	-	-	-	-	-	-	-	-	-	-	-	6
GASEMM2290	ERR1734383	Kapatai et al. 2017 PeerJ	75	150	AGT	3.1	High	Full	Full	Full	-	S337L	-	-	1	-	-	1	1	1	-	-	-	1	1	-	-	-	-	-	-	-	-	-	-	-	-	-	6
GASEMM2335	ERR1734031	Kapatai et al. 2017 PeerJ	75	150	AGT	3.1	High	Full	Full	Full	-	S337L	-	-	1	-	-	-	1	1	-	-	-	1	1	-	-	-	-	-	-	-	-	-	-	-	-	-	5
GASEMM2338	ERR1734250	Kapatai et al. 2017 PeerJ	75	150	AGT	3.1	High	Full	Full	Full	-	S337L	416 STOP	-	1	-	-	1	1	1	-	-	-	1	1	-	-	-	-	-	-	-	-	-	-	-	-	-	6
GASEMM2350	ERR1733641	Kapatai et al. 2017 PeerJ	75	150	AGT	3.1	High	Full	Full	Full	-	S337L	-	-	1	-	-	1	1	1	-	-	-	1	1	-	-	-	-	-	-	-	-	-	-	-	-	-	6
GASEMM2399	ERR1735452	Kapatai et al. 2017 PeerJ	75	150	AGT	3.1	High	Full	Full	Full	-	S337L	-	-	1	-	-	1	1	1	-	-	-	1	1	-	-	-	-	-	-	-	-	-	-	-	-	-	6
GASEMM2409	ERR1733843	Kapatai et al. 2017 PeerJ	75	150	AGT	3.1	High	Full	Full	Full	-	S337L	-	-	1	-	-	1	1	1	-	-	-	1	1	-	-	-	-	-	-	-	-	-	-	-	-	-	6
GASEMM2417	ERR1735384	Kapatai et al. 2017 PeerJ	75	150	AGT	3.1	High	Full	Full	Full	-	S337L	-	-	1	-	-	1	1	1	-	-	-	1	1	-	-	-	-	-	-	-	-	-	-	-	-	-	6
GASEMM2519	ERR1733503	Kapatai et al. 2017 PeerJ	75	150	AGT	3.1	High	Full	Full	Full	-	S337L, 407 STOP	-	-	1	-	-	1	1	1	-	-	-	1	1	-	-	-	-	-	-	-	-	-	-	-	-	-	6
GASEMM2544	ERR1734641	Kapatai et al. 2017 PeerJ	75	150	AGT	3.1	High	Full	Full	Full	-	S337L	-	-	1	-	-	1	1	1	-	-	-	1	1	-	-	-	-	-	-	-	-	-	-	-	-	-	6
GASEMM2586	ERR1734017	Kapatai et al. 2017 PeerJ	75	150	AGT	3.1	High	Full	Full	Full	-	S337L	-	-	1	-	-	1	1	1	-	-	-	1	1	-	-	-	-	-	-	-	-	-	-	-	-	-	6
GASEMM2660	ERR1732859	Kapatai et al. 2017 PeerJ	75	150	AGT	3.1	High	Full	Full	Full	-	S337L	-	-	1	-	-	1	1	1	-	-	-	1	1	-	-	-	-	-	-	-	-	-	-	-	-	-	6
GASEMM2796	ERR1734411	Kapatai et al. 2017 PeerJ	75	150	AGT	3.1	High	Full	Full	Full	-	S337L	-	-	1	-	-	1	1	1	-	-	-	1	1	-	-	-	-	-	-	-	-	-	-	-	-	-	6
GASEMM2836	ERR1732454	Kapatai et al. 2017 PeerJ	75	150	AGT	3.1	High	Full	Full	Full	-	S337L	-	-	1	-	-	1	1	1	-	-	-	1	1	-	-	-	-	-	-	-	-	-	-	-	-	-	6
GASEMM2874	ERR1733996	Kapatai et al. 2017 PeerJ	75	150	AGT	3.1	High	Full	Full	Full	-	A38D, S337L	-	-	1	-	-	1	1	1	-	-	-	1	1	-	-	-	-	-	-	-	-	-	-	-	-	-	6
GASEMM3018	ERR1735055	Kapatai et al. 2017 PeerJ	75	150	AGT	3.1	High	Full	Full	Full	-	S337L	-	-	1	-	-	1	1	1	-	-	-	1	1	-	-	-	-	-	-	-	-	-	-	-	-	-	6
GASEMM3035	ERR1734080	Kapatai et al. 2017 PeerJ	75	150	AGT	3.1	High	Full	Full	Full	-	S337L	-	-	1	-	-	1	1	1	-	-	-	1	1	-	-	-	-	-	-	-	-	-	-	-	-	-	6
PHE_12034	ERR1359710	Chalker et al. 2017 BMC Genomics	75	150	AGT	3.1	High	Full	Full	Full	-	S337L, 387 STOP	-	-	1	-	-	-	1	1	-	-	-	1	1	-	-	-	-	-	-	-	-	-	-	-	-	-	5
PHE_12906	ERR1359456	Chalker et al. 2017 BMC Genomics	75	150	AGT	3.1	High	Full	Full	Full	-	S337L	-	-	1	-	-	1	1	1	-	-	-	1	1	-	-	-	-	-	-	-	-	-	-	-	-	-	6
PHE_24931	ERR1359791	Chalker et al. 2017 BMC Genomics	75	150	AGT	3.1	High	Full	Full	Full	R66S	S337L	-	-	1	-	-	1	1	1	-	-	-	1	1	-	-	-	-	-	-	-	-	-	-	-	-	-	6
PHE_26027	ERR1359531	Chalker et al. 2017 BMC Genomics	75	150	AGT	3.1	High	Full	Full	Full	-	S337L	-	-	1	-	-	1	1	1	-	-	-	1	1	-	-	-	-	-	-	-	-	-	-	-	-	-	6
PHE_30609	ERR1359873	Chalker et al. 2017 BMC Genomics	75	150	AGT	3.1	High	Full	Full	Full	-	S337L	-	-	1	-	-	1	1	1	-	-	-	1	1	-	-	-	-	-	-	-	-	-	-	-	-	-	6
PHE_30612	ERR1359605	Chalker et al. 2017 BMC Genomics	75	150	AGT	3.1	High	Full	Full	Full	-	S337L	-	-	1	-	-	1	1	1	-	-	-	1	1	-	-	-	-	-	-	-	-	-	-	-	-	-	6
PHE_30618	ERR1359462	Chalker et al. 2017 BMC Genomics	75	150	AGT	3.1	High	Full	Full	Full	-	S337L	-	-	1	-	-	1	1	1	-	-	-	1	1	-	-	-	-	-	-	-	-	-	-	-	-	-	6
PHE_32251	ERR1359741	Chalker et al. 2017 BMC Genomics	75	150	AGT	3.1	High	Full	Full	Full	-	S337L	-	-	1	-	-	1	1	1	-	-	-	1	1	-	-	-	-	-	-	-	-	-	-	-	-	-	6
PHE_32264	ERR1359693	Chalker et al. 2017 BMC Genomics	75	150	AGT	3.1	High	Full	Full	Full	-	S337L	-	-	1	-	-	1	1	1	-	-	-	1	1	-	-	-	-	-	-	-	-	-	-	-	-	-	6
PHE_32265	ERR1359552	Chalker et al. 2017 BMC Genomics	75	150	AGT	3.1	High	Full	Full	Full	-	S337L	-	-	1	-	-	1	1	1	-	-	-	1	1	-	-	-	-	-	-	-	-	-	-	-	-	-	6
PHE_32293	ERR1359564	Chalker et al. 2017 BMC Genomics	75	150	AGT	3.1	High	Full	Full	Full	-	S337L	-	-	1	-	-	1	1	1	-	-	-	1	1	-	-	-	-	-	-	-	-	-	-	-	-	-	6
PHE_33043	ERR1359451	Chalker et al. 2017 BMC Genomics	75	150	AGT	3.1	High	Full	Full	Full	-	S337L	-	-	1	-	-	1	1	1	-	-	-	1	1	-	-	-	-	-	-	-	-	-	-	-	-	-	6
PHE_33044	ERR1359700	Chalker et al. 2017 BMC Genomics	75	150	AGT	3.1	High	Full	Full	Full	-	S337L	-	-	1	-	-	1	1	1	-	-	-	1	1	-	-	-	-	-	-	-	-	-	-	-	-	-	6
PHE_33058	ERR1359566	Chalker et al. 2017 BMC Genomics	75	150	AGT	3.1	High	Full	Full	Full	-	S337L	-	-	1	-	-	1	1	1	-	-	-	1	1	-	-	-	-	-	-	-	-	-	-	-	-	-	6
PHE_45811	ERR1359529	Chalker et al. 2017 BMC Genomics	75	150	AGT	3.1	High	Full	Full	Full	-	T87I, T214M, S337L	-	-	1	-	-	1	1	1	-	-	-	1	1	-	-	-	-	-	-	-	-	-	-	-	-	-	6
PHE_45833	ERR1359561	Chalker et al. 2017 BMC Genomics	75	150	AGT	3.1	High	Full	Full	Full	-	S337L	-	-	1	-	-	1	1	1	-	-	-	1	1	-	-	-	-	-	-	-	-	-	-	-	-	-	6
PHE_55078	ERR1359675	Chalker et al. 2017 BMC Genomics	75	150	AGT	3.1	High	Full	Full	Full	-	S337L	-	-	1	-	-	1	1	1	-	-	-	1	1	-	-	-	-	-	-	-	-	-	-	-	-	-	6
STAB090229	CP020027	Rochefort et al. 2017 Genome Announc	75	150	AGT	3.1	High	Full	Full	Full	-	T214M, S337L	-	-	-	-	-	1	1	1	-	-	1	-	1	-	-	-	-	-	-	-	-	-	-	-	-	-	5
STAB120304	CP020082	Rochefort et al. 2017 Genome Announc	75	150	AGT	3.1	High	Full	Full	Full	-	S337L	-	-	1	-	-	1	1	1	-	-	-	1	1	-	-	-	-	-	-	-	-	-	-	-	-	-	6
STAB14018	CP014542	Rochefort et al. 2017 Genome Announc	75	150	AGT	3.1	High	Full	Full	Full	-	S337L	-	-	1	-	-	1	1	1	-	-	-	1	1	-	-	-	-	-	-	-	-	-	-	-	-	-	6
GASAR0109	ERR473452	Turner et al. 2017 Sci Rep	75	788	AGT	3.1	High	Full	Full	Full	-	S337L	-	-	1	-	-	-	1	1	-	-	-	1	1	-	-	-	-	-	-	-	-	-	-	-	-	-	5
GASEMM0052	ERR1732709	Kapatai et al. 2017 PeerJ	75	788	AGT	3.1	High	Full	Full	Full	-	S337L	-	-	1	-	-	1	1	1	-	-	-	1	1	-	-	-	-	-	-	-	-	-	-	-	-	-	6
GASEMM0053	ERR1733281	Kapatai et al. 2017 PeerJ	75	788	AGT	3.1	High	Full	Full	Full	-	S337L	-	-	1	-	-	1	1	1	-	-	-	1	1	-	-	-	-	-	-	-	-	-	-	-	-	-	6
GASEMM0054	ERR1734899	Kapatai et al. 2017 PeerJ	75	788	AGT	3.1	High	Full	Full	Full	-	S337L	-	-	1	-	-	1	1	1	-	-	-	1	1	-	-	-	-	-	-	-	-	-	-	-	-	-	6
GASEMM0058	ERR1735369	Kapatai et al. 2017 PeerJ	75	788	AGT	3.1	High	Full	Full	Full	-	S337L	-	-	1	-	-	1	1	1	-	-	-	1	1	-	-	-	-	-	-	-	-	-	-	-	-	-	6
GASEMM0059	ERR1734272	Kapatai et al. 2017 PeerJ	75	788	AGT	3.1	High	Full	Full	Full	-	S337L	-	-	1	-	-	1	1	1	-	-	-	1	1	-	-	-	-	-	-	-	-	-	-	-	-	-	6
GASEMM1842	ERR1733792	Kapatai et al. 2017 PeerJ	75	788	AGT	3.1	High	Full	Full	Full	R119C	S337L	-	-	1	-	-	1	1	1	-	-	-	1	1	-	-	-	-	-	-	-	-	-	-	-	-	-	6
20151647	SRR5858638	Chochua et al. 2017 mBio	75	49	ATC	1.1	Low	Full	Full	Full	-	469 STOP	-	-	1	1	1	-	1	1	-	-	-	1	1	-	-	-	-	-	-	-	-	-	-	-	-	-	7
20153089	SRR5858740	Chochua et al. 2017 mBio	75	49	ATC	1.1	Low	Full	Full	Full	D121N	-	-	-	1	1	1	-	1	1	-	-	-	1	1	-	-	-	-	-	-	-	-	-	-	-	-	-	7
20154384	SRR5858578	Chochua et al. 2017 mBio	75	49	ATC	1.1	Low	Full	Full	Full	-	-	-	-	1	1	-	-	1	1	-	-	-	1	1	-	1	-	-	-	-	-	-	-	-	-	1	-	8
20154615	SRR5858672	Chochua et al. 2017 mBio	75	49	ATC	1.1	Low	Full	Full	Full	-	-	-	-	1	1	1	-	1	1	-	-	-	1	1	-	-	-	-	-	-	-	-	-	-	-	1	-	8
20155609	SRR5854107	Chochua et al. 2017 mBio	75	49	ATC	1.1	Low	Full	Full	Full	-	-	-	-	1	1	-	-	1	1	-	-	-	1	-	-	-	-	-	-	-	-	-	-	-	-	-	-	5
20155617	SRR5854009	Chochua et al. 2017 mBio	75	49	ATC	1.1	Low	Full	Full	Full	-	-	-	-	1	1	-	-	1	1	-	-	-	1	1	-	-	-	-	-	-	-	-	-	-	-	-	-	6
20155633	SRR5853875	Chochua et al. 2017 mBio	75	49	ATC	1.1	Low	Full	Full	Full	-	-	-	-	1	1	-	-	1	1	-	-	-	1	1	-	-	-	-	-	-	-	-	-	-	-	-	-	6
20156797	SRR5854173	Chochua et al. 2017 mBio	75	49	ATC	1.1	Low	Full	Full	Full	-	-	-	-	1	1	-	-	1	1	-	-	-	1	1	-	-	-	-	-	-	-	-	-	-	-	-	-	6
20160008	SRR5853810	Chochua et al. 2017 mBio	75	49	ATC	1.1	Low	Full	Full	Full	D121N	-	-	-	1	1	1	-	1	1	-	-	-	1	1	-	-	-	-	-	-	-	-	-	-	-	-	-	7
20160752	SRR5853420	Chochua et al. 2017 mBio	75	49	ATC	1.1	Low	Full	Full	Full	-	-	-	-	1	1	-	-	1	1	-	-	-	1	1	-	-	-	-	-	-	-	-	-	-	-	-	-	6
20160754	SRR5853418	Chochua et al. 2017 mBio	75	49	ATC	1.1	Low	Full	Full	Full	-	-	-	-	1	1	-	-	1	1	-	-	-	1	1	-	-	-	-	-	-	-	-	-	-	-	-	-	6
20160755	SRR5853417	Chochua et al. 2017 mBio	75	49	ATC	1.1	Low	Full	Full	Full	D121N	-	-	-	1	1	1	-	1	1	-	-	-	1	1	-	-	-	-	-	-	-	-	-	-	-	-	-	7
GASEMM1846	ERR1735300	Kapatai et al. 2017 PeerJ	75	49	ATC	1.1	Low	Full	Full	Full	-	-	-	-	1	1	1	-	1	1	-	-	-	1	1	-	-	-	-	-	-	-	-	-	-	-	-	-	7
GASEMM2636	ERR1735106	Kapatai et al. 2017 PeerJ	75	49	ATC	1.1	Low	Full	Full	Full	-	-	-	-	1	1	-	-	1	1	-	-	-	1	1	-	1	-	-	-	-	-	-	-	-	-	1	-	8
NGAS344	SRR1105928	Athey et al. 2016 J Clin Microbiol	75	49	ATC	1.1	Low	Full	Full	Full	-	-	-	-	1	1	1	-	1	1	-	-	-	1	1	-	-	-	-	-	-	-	-	-	-	-	-	-	7
NGAS604	SRR1105976	Athey et al. 2016 J Clin Microbiol	75	49	ATC	1.1	Low	Full	Full	Full	-	-	-	-	1	1	1	-	1	1	-	-	-	1	1	-	1	-	-	-	-	-	-	-	-	-	-	-	8
sh030 (Historical 1937)	ERR485807	This study	75	49	ATC	1.1	Low	Full	Full	Full	-	-	W54G	-	-	-	-	-	-	-	-	-	-	-	1	-	-	-	-	-	-	-	-	-	-	-	-	-	1
sh044 (Historical 1939)	ERR485820	This study	75	49	ATC	1.1	Low	Full	Full	Full	-	-	-	-	-	-	-	-	-	-	-	-	-	-	1	-	-	-	-	-	-	-	-	-	-	-	-	-	1
20153110	SRR5858401	Chochua et al. 2017 mBio	75	851	ATC	1.1	Low	Full	Full	Full	-	-	-	-	1	1	1	-	1	1	-	-	-	1	1	1	-	-	-	-	-	-	-	-	-	-	-	-	8
20155589	SRR5853816	Chochua et al. 2017 mBio	75	861	ATC	1.1	Low	Full	Full	Full	-	-	L9S	-	1	1	1	-	1	1	-	-	-	1	1	-	-	-	-	-	-	-	-	-	-	-	1	-	8
GASEMM1722	ERR1732839	Kapatai et al. 2017 PeerJ	75	1150	GTT	2.1	Low	Full	Full	Full	-	-	V182I, D396N, I404P	-	-	1	-	-	-	-	-	-	-	-	-	-	-	-	-	-	-	-	-	-	1	-	-	-	2
20153109	SRR5858402	Chochua et al. 2017 mBio	76	50	AGT	3.1	High	STOP	Full	Full	-	-	K166R, D396N, I404T	-	-	1	1	-	-	-	-	-	-	-	-	1	-	-	-	-	-	1	-	-	1	-	-	-	5
20155639	SRR5854279	Chochua et al. 2017 mBio	76	50	AGT	3.1	High	STOP	Full	Full	-	-	K166R, D396N, I404T	-	-	1	1	-	-	-	-	-	-	-	-	1	-	-	-	-	-	1	-	-	1	-	-	-	5
20156791	SRR5854169	Chochua et al. 2017 mBio	76	50	AGT	3.1	High	STOP	Full	Full	-	35 STOP	K166R, D396N, I404T	-	-	1	1	-	-	-	-	-	-	-	-	1	-	-	-	-	-	1	-	-	1	-	-	-	5
20164912	SRR5853663	Chochua et al. 2017 mBio	76	50	AGT	3.1	High	STOP	Full	Full	-	G461C	K166R, D396N, I404T	-	-	1	1	-	-	-	-	-	-	-	-	1	-	-	-	-	-	1	-	-	1	-	-	-	5
BSAC_bs1881	ERS361982	This study	76	50	AGT	3.1	High	STOP	Full	Full	-	-	K166R, D396N, I404T	-	-	1	1	-	-	-	-	-	-	-	-	1	-	-	-	-	-	1	-	-	1	-	-	-	5
GASEMM0681	ERR1733702	Kapatai et al. 2017 PeerJ	76	50	AGT	3.1	High	STOP	Full	Full	-	-	K166R, D396N, I404T	-	-	1	1	-	-	-	-	-	-	-	-	1	-	-	-	-	-	1	-	-	1	-	-	-	5
GASEMM0784	ERR1733293	Kapatai et al. 2017 PeerJ	76	50	AGT	3.1	High	STOP	Full	Full	-	-	K166R, D396N, I404T	-	-	1	1	-	-	-	-	-	-	-	-	1	-	-	-	-	-	1	-	-	1	-	-	-	5
GASEMM1266	ERR1735144	Kapatai et al. 2017 PeerJ	76	50	AGT	3.1	High	Full	Full	Full	-	-	K166R, D396N, I404T	-	1	-	-	-	-	-	-	-	-	1	-	1	-	-	-	-	-	1	-	-	1	-	-	-	5
GASEMM1367	ERR1733444	Kapatai et al. 2017 PeerJ	76	50	AGT	3.1	High	STOP	Full	Full	-	-	K166R, D396N, I404T	-	-	1	1	-	-	-	-	-	-	-	-	1	-	-	-	-	-	1	-	-	1	-	-	-	5
GASEMM1449	ERR1734085	Kapatai et al. 2017 PeerJ	76	50	AGT	3.1	High	STOP	Full	Full	-	-	K166R, D396N, I404T	-	-	1	1	-	-	-	-	-	-	-	-	1	-	-	-	-	-	1	-	-	-	-	-	-	4
GASEMM1615	ERR1735101	Kapatai et al. 2017 PeerJ	76	50	AGT	3.1	High	STOP	Full	Full	-	-	K166R, D396N, I404T	-	-	1	1	-	-	-	-	-	-	-	-	1	-	-	-	-	-	1	-	-	1	-	-	-	5
GASEMM1697	ERR1733804	Kapatai et al. 2017 PeerJ	76	50	AGT	3.1	High	STOP	Full	Full	-	-	K166R, D396N, I404T	-	-	1	1	-	-	-	-	-	-	-	-	1	-	-	-	-	-	1	-	-	1	-	-	-	5
GASEMM1753	ERR1734131	Kapatai et al. 2017 PeerJ	76	50	AGT	3.1	High	STOP	Full	Full	-	-	K166R, D396N, I404T	-	-	1	1	-	-	-	-	-	-	-	-	1	-	-	-	-	-	1	-	-	1	-	-	-	5
GASEMM1758	ERR1734289	Kapatai et al. 2017 PeerJ	76	50	AGT	3.1	High	STOP	Full	Full	-	-	K166R, D396N, I404T	-	-	1	1	-	-	-	-	-	-	-	-	1	-	-	-	-	-	1	-	-	1	-	-	-	5
GASEMM2161	ERR1733947	Kapatai et al. 2017 PeerJ	76	50	AGT	3.1	High	STOP	Full	Full	-	M125L	K166R, D396N, I404T	-	-	1	1	-	-	-	-	-	-	-	-	1	-	-	-	-	-	1	-	-	1	-	-	-	5
PHE_24950	ERR1359713	Chalker et al. 2017 BMC Genomics	76	50	AGT	3.1	High	STOP	Full	Full	-	-	K166R, D396N, I404T	-	-	1	1	-	-	-	-	-	-	-	-	1	-	-	-	-	-	1	-	-	1	-	-	-	5
PHE_25160	ERR1359445	Chalker et al. 2017 BMC Genomics	76	50	AGT	3.1	High	STOP	Full	Full	-	-	K166R, D396N, I404T	-	-	1	1	-	-	-	-	-	-	-	-	1	-	-	-	-	-	1	-	-	1	-	-	-	5
20152300	SRR5858556	Chochua et al. 2017 mBio	76	50	ATC	1.1	Low	Full	Full	Full	-	S254P	K166R, D396N, I404T	-	-	-	-	-	-	-	-	-	-	-	1	-	-	1	1	-	-	-	-	1	1	-	-	-	5
20154030	SRR5858396	Chochua et al. 2017 mBio	76	50	ATC	1.1	Low	Full	Full	Full	-	-	K166R, D396N, I404T	-	-	-	-	-	-	-	-	-	-	-	1	-	-	1	1	-	-	-	-	1	1	-	-	-	5
20155209	SRR5853959	Chochua et al. 2017 mBio	76	50	ATC	1.1	Low	Full	Full	Full	-	-	K166R, D396N, I404T	-	-	-	-	-	1	1	-	-	-	-	1	-	-	1	1	-	-	-	-	1	1	-	-	-	7
20156107	SRR5853789	Chochua et al. 2017 mBio	76	50	ATC	1.1	Low	Full	Full	Full	-	-	K166R, D396N, I404T	-	-	-	-	-	-	-	-	-	-	-	1	-	-	1	1	-	-	-	-	1	1	-	-	-	5
20156264	SRR5854244	Chochua et al. 2017 mBio	76	50	ATC	1.1	Low	Full	Full	Full	-	-	K166R, D396N, I404T	-	-	-	-	-	-	-	-	-	-	-	1	-	-	1	1	-	-	-	-	1	1	-	-	-	5
20156268	SRR5853986	Chochua et al. 2017 mBio	76	50	ATC	1.1	Low	Full	Full	Full	-	-	K166R, D396N, I404T	-	1	-	-	-	-	-	-	-	-	1	1	-	-	1	1	-	-	-	-	1	1	-	-	-	7
20160005	SRR5853801	Chochua et al. 2017 mBio	76	50	ATC	1.1	Low	Full	Full	Full	-	-	K166R, D396N, I404T	-	-	-	-	-	1	1	-	-	-	-	1	-	-	1	1	-	-	-	-	1	1	-	-	-	7
20160183	SRR5854089	Chochua et al. 2017 mBio	76	50	ATC	1.1	Low	Full	Full	Full	-	260 STOP	K166R, D396N, I404T	-	-	-	-	-	1	1	-	-	-	-	1	-	-	1	1	-	-	-	-	1	1	-	-	-	7
20160959	SRR5853461	Chochua et al. 2017 mBio	76	50	ATC	1.1	Low	Full	Full	Full	-	-	K166R, D396N, I404T	-	-	-	-	-	-	-	-	-	-	-	1	-	-	1	1	-	-	-	-	1	1	-	-	-	5
20161079	SRR5853547	Chochua et al. 2017 mBio	76	50	ATC	1.1	Low	Full	Full	Full	-	-	K166R, D396N, I404T	-	-	-	-	-	1	1	-	-	-	-	1	-	-	1	1	-	-	-	-	1	1	-	-	-	7
20162653	SRR5853352	Chochua et al. 2017 mBio	76	50	ATC	1.1	Low	Full	Full	Full	-	I468N	K166R, D396N, I404T	-	-	-	-	-	1	1	-	-	-	-	1	-	-	1	1	-	-	-	-	1	1	-	-	-	7
20164925	SRR5853370	Chochua et al. 2017 mBio	76	50	ATC	1.1	Low	Full	Full	Full	-	-	K166R, D396N, I404T	-	-	-	-	-	1	1	-	-	-	-	1	-	-	1	1	-	-	-	-	1	1	-	-	-	7
BSAC_bs448	ERS361869	This study	76	50	ATC	1.1	Low	Full	Full	Full	-	-	K166R, D396N, I404T	-	-	1	1	-	-	-	-	-	-	-	1	-	-	-	-	-	-	-	-	-	-	-	-	-	3
20154381	SRR5858579	Chochua et al. 2017 mBio	76	631	ATC	1.1	Low	Full	Full	Full	-	-	-	-	-	1	-	1	-	-	-	-	-	-	-	-	-	-	-	-	-	-	-	-	-	-	-	-	2
20162634	SRR5853494	Chochua et al. 2017 mBio	76	631	ATC	1.1	Low	Full	Full	Full	-	39 STOP	-	-	-	1	-	1	-	-	-	-	-	-	-	-	-	-	-	-	-	-	-	-	-	-	-	-	2
GASEMM2876	ERR1733023	Kapatai et al. 2017 PeerJ	76	291	GTT	2.1	Low	Full	Full	Full	A111T	-	I279S	-	-	-	-	-	1	1	-	-	-	-	-	-	-	-	-	-	-	-	-	-	1	-	-	-	3
GASEMM1707	ERR1735081	Kapatai et al. 2017 PeerJ	76	378	GTT	2.2	Low	Full	Full	Full	-	-	K166R, D396N, I404T	-	-	-	-	1	-	-	1	-	-	-	-	-	-	-	-	-	-	-	-	-	1	-	-	-	3
GASEMM1709	ERR1735453	Kapatai et al. 2017 PeerJ	76	378	GTT	2.2	Low	Full	Full	Full	-	-	K166R, D396N, I404T	-	-	-	-	1	-	-	1	-	-	-	-	-	-	-	-	-	-	-	-	-	1	-	-	-	3
GASEMM1826	ERR1732992	Kapatai et al. 2017 PeerJ	76	378	GTT	2.2	Low	Full	Full	Full	-	-	K166R, D396N, I404T	-	-	-	-	-	-	-	-	-	-	-	-	-	-	-	-	-	-	-	-	-	1	-	-	-	1
GASEMM2842	ERR1733243	Kapatai et al. 2017 PeerJ	76	378	GTT	2.2	Low	Full	STOP	Full	-	-	K166R, D396N, I404T	-	-	-	-	-	-	-	-	-	-	-	-	-	-	-	-	-	-	-	-	-	1	-	-	-	1
GASEMM2187	ERR1732767	Kapatai et al. 2017 PeerJ	76	875	GTT	2.1	Low	Full	Full	Full	-	-	D301A, L302S	-	-	-	-	-	-	-	-	-	-	-	-	-	-	-	-	-	-	-	-	-	1	-	-	-	1
20154045	SRR5858677	Chochua et al. 2017 mBio	77	63	AGT	3.2	High	STOP	Full	Full	M170I	-	-	-	-	-	-	-	1	1	-	-	-	-	1	-	-	-	-	-	1	-	-	-	-	1	-	-	5
20154558	SRR5858309	Chochua et al. 2017 mBio	77	63	AGT	3.2	High	STOP	Full	Full	M170I	-	-	-	-	-	-	1	-	-	-	-	-	-	1	-	-	-	-	-	1	-	-	-	-	1	-	-	4
20155357	SRR5854098	Chochua et al. 2017 mBio	77	63	AGT	3.2	High	STOP	Full	Full	M170I	389 STOP	-	-	-	-	-	-	-	-	-	-	-	-	1	-	-	-	-	-	1	-	-	-	-	1	-	-	3
20155578	SRR5853970	Chochua et al. 2017 mBio	77	63	AGT	3.2	High	STOP	Full	Full	M170I	-	-	-	-	-	-	-	1	1	-	-	-	-	1	-	-	-	-	-	1	-	-	-	-	1	-	-	5
20155652	SRR5854144	Chochua et al. 2017 mBio	77	63	AGT	3.2	High	STOP	Full	Full	M170I	-	-	-	-	-	-	-	1	1	-	-	-	-	1	-	-	-	-	-	1	-	-	-	-	1	-	-	5
20156017	SRR5853922	Chochua et al. 2017 mBio	77	63	AGT	3.2	High	STOP	Full	Full	M170I	-	-	-	-	-	-	1	-	-	-	-	-	-	1	-	-	-	-	-	1	-	-	-	-	1	-	-	4
20156106	SRR5853788	Chochua et al. 2017 mBio	77	63	AGT	3.2	High	STOP	Full	Full	M170I	-	-	-	-	-	-	1	-	-	-	-	-	-	1	-	-	-	-	-	1	-	-	-	-	1	-	-	4
20156624	SRR5854091	Chochua et al. 2017 mBio	77	63	AGT	3.2	High	STOP	Full	Full	M170I	-	-	-	-	-	-	1	-	-	-	-	-	-	1	-	-	-	-	-	1	-	-	-	-	1	-	-	4
20156792	SRR5854166	Chochua et al. 2017 mBio	77	63	AGT	3.2	High	STOP	Full	Full	M170I	-	-	-	-	-	-	-	1	1	-	-	-	-	1	-	-	-	-	-	1	-	-	-	-	1	-	-	5
20160025	SRR5854032	Chochua et al. 2017 mBio	77	63	AGT	3.2	High	STOP	Full	Full	M170I	-	-	-	-	-	-	1	-	-	-	-	-	-	1	-	-	-	-	-	1	-	-	-	-	1	-	-	4
20160171	SRR5853946	Chochua et al. 2017 mBio	77	63	AGT	3.2	High	STOP	Full	Full	M170I	-	-	-	-	-	-	1	-	-	-	-	-	-	1	-	-	-	-	-	1	-	-	-	-	1	-	-	4
20160322	SRR5853916	Chochua et al. 2017 mBio	77	63	AGT	3.2	High	STOP	Full	Full	M170I	-	-	-	-	-	-	-	1	1	-	-	-	-	1	-	-	-	-	-	1	-	-	-	-	1	-	-	5
20160750	SRR5853422	Chochua et al. 2017 mBio	77	63	AGT	3.2	High	STOP	Full	Full	M170I	-	-	-	-	-	-	-	1	1	-	-	-	-	1	-	-	-	-	-	1	-	-	-	-	1	-	-	5
20161205	SRR5853474	Chochua et al. 2017 mBio	77	63	AGT	3.2	High	STOP	Full	Full	M170I	-	-	-	-	-	-	-	1	1	-	-	-	-	1	-	-	-	-	-	1	-	-	-	-	1	-	-	5
20161721	SRR5853401	Chochua et al. 2017 mBio	77	63	AGT	3.2	High	STOP	Full	Full	M170I	-	-	-	-	-	-	-	1	1	-	-	-	-	1	-	-	-	-	-	1	-	-	-	-	1	-	-	5
20161724	SRR5853404	Chochua et al. 2017 mBio	77	63	AGT	3.2	High	STOP	Full	Full	M170I	-	-	-	-	-	-	-	1	1	-	-	-	-	1	-	-	-	-	-	1	-	-	-	-	1	-	-	5
20161838	SRR5853507	Chochua et al. 2017 mBio	77	63	AGT	3.2	High	STOP	Full	Full	M170I	-	-	-	-	-	-	-	1	1	-	-	-	-	1	-	-	-	-	-	1	-	-	-	-	1	-	-	5
20162121	SRR5853652	Chochua et al. 2017 mBio	77	63	AGT	3.2	High	STOP	Full	Full	M170I	-	-	-	-	-	-	-	1	1	-	-	-	-	1	-	-	-	-	-	1	-	-	-	-	1	-	-	5
GASEMM0352	ERR1734572	Kapatai et al. 2017 PeerJ	77	63	AGT	3.2	High	STOP	Full	Full	M170I	S351Y	-	-	1	-	-	-	-	-	-	-	-	1	1	-	-	-	-	-	1	-	-	-	-	1	-	-	5
GASEMM1061	ERR1733365	Kapatai et al. 2017 PeerJ	77	63	AGT	3.2	High	STOP	Full	Full	M170I	-	-	-	-	-	-	-	-	-	-	1	-	-	1	-	-	-	-	-	1	-	-	-	-	1	-	-	4
GASEMM2373	ERR1734646	Kapatai et al. 2017 PeerJ	77	63	AGT	3.2	High	STOP	Full	Full	M170I	-	-	-	-	-	-	-	1	1	-	-	-	-	1	-	-	-	-	-	1	-	-	-	-	1	-	-	5
GASEMM2882	ERR1734850	Kapatai et al. 2017 PeerJ	77	63	AGT	3.2	High	STOP	Full	Full	M170I	-	126 STOP	-	-	-	-	-	1	1	-	-	-	-	1	-	-	-	-	-	1	-	-	-	-	1	-	-	5
GASEMM2883	ERR1732745	Kapatai et al. 2017 PeerJ	77	63	AGT	3.2	High	STOP	Full	Full	M170I	-	-	-	-	-	-	-	1	1	-	-	-	-	1	-	-	-	-	-	1	-	-	-	-	1	-	-	5
GASEMM3037	ERR1733626	Kapatai et al. 2017 PeerJ	77	63	AGT	3.2	High	STOP	Full	Full	M170I	-	-	-	1	-	-	-	-	-	-	-	-	1	1	-	-	-	-	-	1	-	-	-	-	1	-	-	5
PHE_12804	ERR1359871	Chalker et al. 2017 BMC Genomics	77	63	AGT	3.2	High	STOP	Full	Full	M170I	S351Y	T391I	-	1	-	-	-	-	-	-	-	-	1	1	-	-	-	-	-	1	-	-	-	-	1	-	-	5
PHE_27706	ERR1359874	Chalker et al. 2017 BMC Genomics	77	63	AGT	3.2	High	STOP	Full	Full	M170I	-	T391I	-	-	-	-	-	-	-	-	1	-	-	1	-	-	-	-	-	1	-	-	-	-	1	-	-	4
GASEMM2849	ERR1735297	Kapatai et al. 2017 PeerJ	77	1125	AGT	3.2	High	STOP	Full	Full	-	-	-	-	-	-	-	-	-	-	-	-	-	-	1	-	-	-	-	-	-	-	-	-	-	1	-	-	2
20155579	SRR5853969	Chochua et al. 2017 mBio	77	133	ATC	1.1	Low	Full	Full	Full	-	-	R314K, A333V, I391T	-	-	-	-	-	-	1	-	-	-	-	-	-	-	-	-	-	-	-	-	-	1	-	-	-	2
20155580	SRR5853964	Chochua et al. 2017 mBio	77	133	ATC	1.1	Low	Full	Full	Full	-	35 STOP	R314K, A333V, I391T	-	-	-	-	-	-	1	-	-	-	-	-	-	-	-	-	-	-	-	-	-	1	-	-	-	2
20155585	SRR5853820	Chochua et al. 2017 mBio	77	133	ATC	1.1	Low	Full	Full	Full	-	G485C	R314K, A333V, I391T	-	-	-	-	-	-	1	-	-	-	-	-	-	-	-	-	-	-	-	-	-	1	-	-	-	2
20161863	SRR5853342	Chochua et al. 2017 mBio	77	133	ATC	1.1	Low	Full	Full	Full	-	-	R314K, A333V, I391T	-	-	-	-	-	-	1	-	-	-	-	-	-	-	-	-	-	-	-	-	-	1	-	-	-	2
20161864	SRR5853343	Chochua et al. 2017 mBio	77	133	ATC	1.1	Low	Full	Full	Full	-	36 STOP	R314K, A333V, I391T	-	-	-	-	-	-	1	-	-	-	-	-	-	-	-	-	-	-	-	-	-	1	-	-	-	2
20161872	SRR5853623	Chochua et al. 2017 mBio	77	133	ATC	1.1	Low	STOP	Full	Full	-	-	R314K, A333V, I391T	-	-	-	-	-	-	1	-	-	-	-	-	-	-	-	-	-	-	-	-	-	1	-	-	-	2
20165973	SRR5853525	Chochua et al. 2017 mBio	77	133	ATC	1.1	Low	STOP	Full	Full	-	-	R314K, A333V, I391T	-	-	-	-	-	-	1	-	-	-	-	-	-	-	-	-	-	-	-	-	-	1	-	-	-	2
20153541	SRR5858459	Chochua et al. 2017 mBio	77	399	ATC	1.1	Low	STOP	Full	Full	-	T266I	I241V, V284I, I404T	-	-	-	-	-	-	-	-	-	-	-	-	-	-	-	-	-	-	-	1	-	1	-	-	-	2
20153553	SRR5858462	Chochua et al. 2017 mBio	77	399	ATC	1.1	Low	STOP	Full	Full	-	T266I	I241V, V284I, I404T	-	-	-	-	-	-	-	-	-	-	-	-	-	-	-	-	-	-	-	1	-	1	-	-	-	2
20154612	SRR5858670	Chochua et al. 2017 mBio	77	399	ATC	1.1	Low	STOP	Full	Full	-	T266I	I241V, V284I, I404T	-	-	-	-	-	-	-	-	-	-	-	-	-	-	-	-	-	-	-	1	-	1	-	-	-	2
20156012	SRR5854073	Chochua et al. 2017 mBio	77	399	ATC	1.1	Low	STOP	Full	Full	-	T266I	I241V, V284I, I404T	-	-	-	-	-	-	-	-	-	-	-	-	-	-	-	-	-	-	-	1	-	1	-	-	-	2
20156324	SRR5854015	Chochua et al. 2017 mBio	77	399	ATC	1.1	Low	STOP	Full	Full	48 STOP	T266I	I241V, V284I, I404T	-	-	-	-	-	-	-	-	-	-	-	-	-	-	-	-	-	-	-	1	-	-	-	-	-	1
20156364	SRR5854021	Chochua et al. 2017 mBio	77	399	ATC	1.1	Low	STOP	Full	Full	-	T266I	I241V, V284I, I404T	-	1	1	1	-	-	-	-	-	-	1	-	1	-	-	1	-	-	1	-	1	1	-	-	-	9
20156442	SRR5853843	Chochua et al. 2017 mBio	77	399	ATC	1.1	Low	STOP	Full	Full	-	T266I	I241V, V284I, I404T	-	-	-	-	1	1	-	-	-	-	-	-	-	-	-	-	-	-	-	-	-	1	-	-	-	3
20156633	SRR5853933	Chochua et al. 2017 mBio	77	399	ATC	1.1	Low	STOP	Full	Full	-	T266I	I241V, V284I, I404T	-	-	1	1	-	-	-	-	-	-	-	-	1	-	-	1	-	-	1	-	1	1	-	-	-	7
20161075	SRR5853432	Chochua et al. 2017 mBio	77	399	ATC	1.1	Low	STOP	Full	Full	-	T266I	I241V, V284I, I404T	-	-	-	-	-	-	-	-	-	-	-	-	-	-	-	-	-	-	-	1	-	-	-	-	-	1
20161238	SRR5853603	Chochua et al. 2017 mBio	77	399	ATC	1.1	Low	STOP	Full	Full	-	T266I	I241V, V284I, I404T	-	-	-	-	-	-	-	-	-	1	-	-	-	-	-	-	-	-	-	-	-	-	-	-	-	1
20161722	SRR5853402	Chochua et al. 2017 mBio	77	399	ATC	1.1	Low	STOP	Full	Full	-	T266I	I241V, V284I, I404T	-	-	-	-	-	1	1	-	-	-	-	-	-	-	-	-	-	-	-	1	-	-	-	-	-	3
GASEMM0846	ERR1734088	Kapatai et al. 2017 PeerJ	77	399	ATC	1.1	Low	STOP	Full	Full	-	T266I	I241V, V284I, I404T	-	-	-	-	-	1	1	-	-	-	-	-	-	-	-	-	-	-	-	-	-	1	-	-	-	3
GASEMM1453	ERR1735072	Kapatai et al. 2017 PeerJ	77	399	ATC	1.1	Low	STOP	Full	STOP	-	T266I	I241V, V284I, I404T	-	1	-	-	-	1	1	-	-	-	1	-	-	-	-	-	-	-	-	-	-	1	-	-	-	5
GASEMM1729	ERR1734104	Kapatai et al. 2017 PeerJ	77	399	ATC	1.1	Low	STOP	Full	Full	-	T266I	I241V, V284I, I404T	-	-	-	-	-	1	1	-	-	-	-	-	-	-	-	-	-	-	-	-	-	1	-	-	-	3
GASEMM2748	ERR1733450	Kapatai et al. 2017 PeerJ	77	399	ATC	1.1	Low	STOP	Full	Full	-	T266I	I241V, V284I, I404T	-	-	-	-	-	1	1	-	-	-	-	-	-	-	-	-	-	-	-	1	-	1	-	-	-	4
PHE_27636	ERR1359417	Chalker et al. 2017 BMC Genomics	77	399	ATC	1.1	Low	STOP	Full	Full	-	T266I	I241V, V384I, I404T	-	-	-	-	-	1	1	-	-	-	-	-	-	-	-	-	-	-	-	-	-	1	-	-	-	3
20152512	SRR5858716	Chochua et al. 2017 mBio	77	63	GTT	2.2	Low	Full	Full	Full	T74S, M170I	35 STOP	-	1	-	-	-	-	-	-	-	1	-	-	-	1	-	-	-	-	-	-	-	-	-	-	-	-	3
20154151	SRR5858630	Chochua et al. 2017 mBio	77	63	GTT	2.2	Low	STOP	Full	Full	M170I	-	-	-	-	-	-	-	-	-	-	1	-	-	-	-	-	-	-	-	-	-	-	-	-	1	-	-	2
20154792	SRR5858505	Chochua et al. 2017 mBio	77	63	GTT	2.2	Low	STOP	Full	Full	M170I	-	-	-	-	-	-	-	-	-	-	1	-	-	-	1	-	-	-	-	-	-	-	-	-	1	-	-	3
20155018	SRR5858422	Chochua et al. 2017 mBio	77	63	GTT	2.2	Low	STOP	Full	Full	M170I	-	-	-	1	-	-	-	-	-	-	1	-	1	-	-	-	-	-	-	-	-	-	-	-	1	-	-	4
20155030	SRR5858695	Chochua et al. 2017 mBio	77	63	GTT	2.2	Low	STOP	Full	Full	M170I	G427D	-	-	1	-	-	-	-	-	-	-	-	1	-	-	-	-	-	-	-	-	-	-	-	1	-	-	3
20155035	SRR5858539	Chochua et al. 2017 mBio	77	63	GTT	2.2	Low	STOP	Full	Full	M170I	-	-	-	-	-	-	-	-	-	-	1	-	-	-	-	-	-	-	-	-	-	-	-	-	1	-	-	2
20155065	SRR5853826	Chochua et al. 2017 mBio	77	63	GTT	2.2	Low	STOP	Full	Full	M170I	-	-	-	1	-	-	-	-	-	-	1	-	1	-	-	-	-	-	-	-	-	-	-	-	1	-	-	4
20155640	SRR5854282	Chochua et al. 2017 mBio	77	63	GTT	2.2	Low	STOP	Full	Full	M170I	P235A	-	-	1	-	-	-	-	-	-	-	-	1	-	-	-	-	-	-	-	-	-	-	-	1	-	-	3
20155641	SRR5854281	Chochua et al. 2017 mBio	77	63	GTT	2.2	Low	STOP	Full	Full	M170I	P235A	-	-	1	-	-	-	-	-	-	-	-	1	-	-	-	-	-	-	-	-	-	-	-	1	-	-	3
20156164	SRR5854197	Chochua et al. 2017 mBio	77	63	GTT	2.2	Low	STOP	Full	Full	M170I	-	-	-	-	-	-	-	-	-	-	1	-	-	-	-	-	-	-	-	-	-	-	-	-	1	-	-	2
20156171	SRR5854064	Chochua et al. 2017 mBio	77	63	GTT	2.2	Low	STOP	Full	Full	M170I	-	-	-	-	-	-	-	-	-	-	1	-	-	-	-	-	-	-	-	-	-	-	-	-	1	-	-	2
20156388	SRR5854152	Chochua et al. 2017 mBio	77	63	GTT	2.2	Low	Full	Full	Full	M170I	-	-	-	-	-	-	-	-	-	-	-	-	-	-	1	-	-	-	-	-	-	-	-	-	-	-	-	1
20156402	SRR5853904	Chochua et al. 2017 mBio	77	63	GTT	2.2	Low	STOP	Full	Full	M170I	-	-	-	-	-	-	1	-	-	-	-	-	-	-	-	-	-	-	-	-	-	-	-	-	1	-	-	2
20160245	SRR5854087	Chochua et al. 2017 mBio	77	63	GTT	2.2	Low	STOP	Full	Full	M170I	-	-	-	1	-	-	-	-	-	-	1	1	1	-	-	-	-	-	-	-	-	-	-	-	1	-	-	5
20161076	SRR5853433	Chochua et al. 2017 mBio	77	63	GTT	2.2	Low	STOP	Full	Full	M170I	-	-	-	1	-	-	-	-	-	-	1	-	1	-	1	-	-	-	-	-	-	-	-	-	1	-	-	5
20161082	SRR5853552	Chochua et al. 2017 mBio	77	63	GTT	2.2	Low	STOP	Full	Full	M170I	407 STOP	-	-	1	-	-	-	-	-	-	-	-	1	-	-	-	-	-	-	-	-	1	-	-	1	-	-	4
20162428	SRR5853748	Chochua et al. 2017 mBio	77	63	GTT	2.2	Low	STOP	Full	Full	G91A, M120I	-	-	-	1	-	-	-	-	-	-	1	-	1	-	-	-	-	-	-	-	-	-	-	-	1	-	-	4
BSAC_bs1015	ERS361958	This study	77	63	GTT	2.2	Low	STOP	Full	Full	M170I	-	-	-	-	-	-	-	-	-	-	1	1	-	-	-	-	-	-	-	-	-	-	-	-	1	-	-	3
BSAC_bs1063	ERS362120	This study	77	63	GTT	2.2	Low	STOP	Full	Full	M170I	-	-	-	1	-	-	-	-	-	-	-	1	1	-	-	-	-	-	-	-	-	-	-	-	1	-	-	4
BSAC_bs1475	ERS362088	This study	77	63	GTT	2.2	Low	STOP	Full	Full	M170I	35 STOP	-	-	1	-	-	-	-	-	-	-	-	1	-	-	-	-	-	-	-	-	-	-	-	1	-	-	3
BSAC_bs150	ERS361845	This study	77	63	GTT	2.2	Low	STOP	Full	Full	M170I	-	-	-	1	-	-	-	-	-	-	1	1	1	-	1	-	-	-	-	-	-	-	-	-	1	-	-	6
BSAC_bs2195	ERS362008	This study	77	63	GTT	2.2	Low	STOP	Full	Full	M170I	-	-	-	-	-	-	-	-	-	-	1	-	-	-	-	-	-	-	-	-	-	-	-	-	1	-	-	2
GASEMM0134	ERR1732814	Kapatai et al. 2017 PeerJ	77	63	GTT	2.2	Low	STOP	Full	Full	M170I	-	-	-	1	-	-	-	-	-	-	1	-	1	-	-	-	-	-	-	-	-	-	-	-	1	-	-	4
GASEMM0135	ERR1733196	Kapatai et al. 2017 PeerJ	77	63	GTT	2.2	Low	STOP	Full	Full	M170I	-	-	-	1	-	-	-	-	-	-	1	-	1	-	-	-	-	-	-	-	-	-	-	-	1	-	-	4
GASEMM1494	ERR1733572	Kapatai et al. 2017 PeerJ	77	63	GTT	2.2	Low	STOP	Full	Full	M170I	-	S27R	-	1	-	-	-	-	-	-	1	-	1	1	-	-	-	-	-	-	-	-	-	-	1	-	-	5
GASEMM1700	ERR1734961	Kapatai et al. 2017 PeerJ	77	63	GTT	2.2	Low	STOP	Full	Full	M170I	-	-	-	1	-	-	-	-	-	-	1	1	1	-	-	-	-	-	-	-	-	-	-	-	-	-	-	4
GASEMM1761	ERR1734232	Kapatai et al. 2017 PeerJ	77	63	GTT	2.2	Low	STOP	Full	Full	M170I	316 STOP	-	-	-	-	-	-	-	-	-	1	1	-	-	-	-	-	-	-	1	-	-	-	-	1	-	-	4
GASEMM1833	ERR1735076	Kapatai et al. 2017 PeerJ	77	63	GTT	2.2	Low	STOP	Full	Full	M170I	282 STOP	-	-	1	-	-	-	-	-	-	1	1	1	-	-	-	-	-	-	-	-	-	-	-	1	-	-	5
GASEMM2955	ERR1734264	Kapatai et al. 2017 PeerJ	77	63	GTT	2.2	Low	STOP	Full	Full	M170I	L362S	-	-	1	-	-	-	-	-	-	-	1	1	-	-	-	-	-	-	-	-	-	-	-	1	-	-	4
20160953	SRR5853589	Chochua et al. 2017 mBio	77	904	GTT	2.1	Low	Full	Full	Full	-	T266I, Y472D	I241V, V284I, I404T	-	-	-	-	-	-	-	-	-	-	-	-	-	-	-	-	-	-	-	-	-	-	-	-	-	0
20153540	SRR5858691	Chochua et al. 2017 mBio	81	624	AGT	3.1	High	Full	STOP	Full	-	-	S265T	-	-	1	1	-	-	-	-	1	-	-	-	1	-	-	-	-	-	-	-	-	-	-	-	-	4
20154021	SRR5858517	Chochua et al. 2017 mBio	81	624	AGT	3.1	High	Full	STOP	Full	-	-	S265T	-	-	1	-	-	-	-	-	-	-	-	-	1	-	-	-	-	-	-	-	-	-	-	-	-	2
20154679	SRR5858657	Chochua et al. 2017 mBio	81	624	AGT	3.1	High	Full	STOP	Full	-	-	S265T	-	-	1	-	-	1	1	-	-	1	-	-	-	-	-	-	-	-	-	-	-	-	-	-	-	4
20154805	SRR5858379	Chochua et al. 2017 mBio	81	624	AGT	3.1	High	Full	STOP	Full	-	-	S265T	-	-	1	-	-	-	-	-	-	1	-	-	-	-	-	-	-	-	-	-	-	-	-	-	-	2
20155197	SRR5853976	Chochua et al. 2017 mBio	81	624	AGT	3.1	High	Full	STOP	Full	-	39 STOP	S265T	-	-	1	-	-	-	-	-	-	-	-	-	-	-	-	-	-	-	-	-	-	-	-	-	-	1
20155653	SRR5854145	Chochua et al. 2017 mBio	81	624	AGT	3.1	High	Full	STOP	Full	-	296 STOP	S265T	-	-	1	-	-	1	1	-	-	-	-	-	-	-	-	-	-	-	-	-	-	-	-	-	-	3
20156708	SRR5854000	Chochua et al. 2017 mBio	81	624	AGT	3.1	High	Full	STOP	Full	-	-	S265T	-	-	1	-	-	-	-	-	-	-	-	-	1	-	-	-	-	-	-	-	-	-	-	-	-	2
20156727	SRR5854262	Chochua et al. 2017 mBio	81	624	AGT	3.1	High	Full	STOP	Full	-	-	S265T	-	-	1	-	-	-	-	-	-	-	-	-	1	-	-	-	-	-	-	-	-	-	-	-	-	2
20160501	SRR5853532	Chochua et al. 2017 mBio	81	624	AGT	3.1	High	Full	STOP	Full	-	-	S265T	-	-	1	-	-	1	1	-	-	-	-	-	-	-	-	-	-	-	-	-	-	-	-	-	-	3
20161027	SRR5853778	Chochua et al. 2017 mBio	81	624	AGT	3.1	High	Full	STOP	Full	-	35 STOP	S265T	-	-	1	-	-	-	-	-	-	-	-	-	-	-	-	-	-	-	-	-	-	-	-	-	-	1
20161199	SRR5853766	Chochua et al. 2017 mBio	81	624	AGT	3.1	High	Full	STOP	Full	-	35 STOP	S265T	-	-	1	-	-	-	-	-	-	-	-	-	1	-	-	-	-	-	-	-	-	-	-	-	-	2
20161441	SRR5853733	Chochua et al. 2017 mBio	81	624	AGT	3.1	High	Full	STOP	Full	-	P235S	S265T	-	1	1	-	-	1	1	-	-	-	1	-	1	-	-	-	-	-	-	-	-	-	-	-	-	6
20161829	SRR5853692	Chochua et al. 2017 mBio	81	624	AGT	3.1	High	Full	STOP	Full	-	E387G	S265T	-	-	1	-	-	-	-	-	1	1	-	-	-	-	-	-	-	-	-	-	-	-	-	-	-	3
20163531	SRR5853561	Chochua et al. 2017 mBio	81	624	AGT	3.1	High	Full	STOP	Full	-	7 STOP	S265T	-	-	1	-	-	-	-	-	1	-	-	-	1	-	-	-	-	-	-	-	-	-	-	-	-	3
GASAR0038	ERR473486	Turner et al. 2017 Sci Rep	81	624	AGT	3.1	High	Full	STOP	Full	-	-	-	-	-	1	-	-	-	-	-	-	-	-	-	-	-	-	-	-	-	-	-	-	-	-	-	-	1
GASEMM0221	ERR1733189	Kapatai et al. 2017 PeerJ	81	624	AGT	3.1	High	Full	STOP	Full	-	-	S265T	-	-	1	-	-	-	-	-	1	-	-	-	-	-	-	-	-	-	-	-	-	-	-	-	-	2
GASEMM0305	ERR1734385	Kapatai et al. 2017 PeerJ	81	624	AGT	3.1	High	Full	STOP	Full	-	-	S265T	-	-	1	-	-	-	-	-	1	-	-	-	1	-	-	-	-	-	-	-	-	-	-	-	-	3
GASEMM0409	ERR1733651	Kapatai et al. 2017 PeerJ	81	624	AGT	3.1	High	Full	STOP	Full	-	-	S265T	-	-	1	-	-	-	-	-	-	-	-	-	-	-	-	-	-	-	-	-	-	-	-	-	-	1
GASEMM0531	ERR1732747	Kapatai et al. 2017 PeerJ	81	624	AGT	3.1	High	Full	STOP	Full	-	160 STOP	S265T	-	-	1	-	-	1	1	-	-	-	-	-	-	-	-	-	-	-	-	-	-	-	-	-	-	3
GASEMM0827	ERR1735047	Kapatai et al. 2017 PeerJ	81	624	AGT	3.1	High	Full	STOP	Full	-	-	S265T	-	1	1	-	-	-	-	-	1	-	1	-	-	-	-	-	-	-	-	-	-	-	-	-	-	4
GASEMM1055	ERR1734486	Kapatai et al. 2017 PeerJ	81	624	AGT	3.1	High	Full	STOP	Full	-	A315V	S265T	-	-	1	-	-	-	-	-	-	-	-	-	-	-	-	-	-	-	-	-	-	1	-	-	-	2
GASEMM1085	ERR1735402	Kapatai et al. 2017 PeerJ	81	624	AGT	3.1	High	Full	STOP	Full	-	-	S265T	-	1	1	-	-	-	-	-	-	-	1	-	1	-	-	-	-	-	-	-	-	-	-	-	-	4
GASEMM1277	ERR1733081	Kapatai et al. 2017 PeerJ	81	624	AGT	3.1	High	Full	STOP	Full	-	-	S265T	-	-	1	-	-	-	-	-	-	-	-	-	-	-	-	-	-	-	-	-	-	-	-	-	-	1
GASEMM1278	ERR1733577	Kapatai et al. 2017 PeerJ	81	624	AGT	3.1	High	Full	STOP	Full	-	-	S265T	-	-	1	-	-	-	-	-	-	-	-	-	-	-	-	-	-	-	-	-	-	-	-	-	-	1
GASEMM1447	ERR1733298	Kapatai et al. 2017 PeerJ	81	624	AGT	3.1	High	Full	STOP	Full	-	A315V	S265T	-	-	1	-	-	-	-	-	-	-	-	-	-	-	-	-	-	-	-	-	-	1	-	-	-	2
GASEMM1457	ERR1734470	Kapatai et al. 2017 PeerJ	81	624	AGT	3.1	High	Full	STOP	Full	-	-	S265T	-	-	1	-	-	-	-	-	-	1	-	-	1	-	-	-	-	-	-	-	-	-	-	-	-	3
GASEMM2129	ERR1733158	Kapatai et al. 2017 PeerJ	81	624	AGT	3.1	High	Full	STOP	Full	-	-	S265T	-	1	1	-	-	-	-	-	-	1	1	1	-	-	-	-	-	-	-	-	-	-	-	-	-	5
GASEMM2331	ERR1732730	Kapatai et al. 2017 PeerJ	81	624	AGT	3.1	High	Full	STOP	Full	-	-	S265T	-	-	1	-	-	-	-	-	-	1	-	-	-	-	-	-	-	-	-	-	-	1	-	-	-	3
GASEMM2436	ERR1734048	Kapatai et al. 2017 PeerJ	81	624	AGT	3.1	High	Full	STOP	Full	-	-	S265T	-	1	1	-	-	-	-	-	-	-	1	-	-	-	-	-	-	-	-	-	-	-	-	-	-	3
GASEMM2813	ERR1734580	Kapatai et al. 2017 PeerJ	81	624	AGT	3.1	High	Full	STOP	Full	-	-	S265T	-	1	1	-	-	-	-	-	-	-	1	-	-	-	-	-	-	-	-	-	-	-	-	-	-	3
GASEMM2865	ERR1734962	Kapatai et al. 2017 PeerJ	81	624	AGT	3.1	High	Full	STOP	Full	-	-	S265T	-	1	1	-	-	-	-	-	-	-	1	-	-	-	-	-	-	-	-	-	-	-	-	-	-	3
GASEMM2912	ERR1733033	Kapatai et al. 2017 PeerJ	81	624	AGT	3.1	High	Full	STOP	Full	-	K51E	S265T	-	1	1	-	-	-	-	-	-	-	1	1	-	-	-	-	-	-	-	-	-	-	-	-	-	4
GASEMM2920	ERR1735137	Kapatai et al. 2017 PeerJ	81	624	AGT	3.1	High	Full	STOP	Full	-	-	S265T	-	-	1	-	-	-	-	-	1	-	-	-	1	-	-	-	-	-	-	-	-	-	-	-	-	3
GASEMM2986	ERR1734413	Kapatai et al. 2017 PeerJ	81	624	AGT	3.1	High	Full	STOP	Full	-	-	S265T	-	-	1	-	-	-	-	-	-	-	-	-	1	-	-	-	-	-	-	-	-	-	-	-	-	2
GASEMM3038	ERR1734484	Kapatai et al. 2017 PeerJ	81	624	AGT	3.1	High	Full	STOP	Full	-	R441H	S265T	-	-	1	-	-	-	-	-	1	-	-	-	1	-	-	-	-	-	-	-	-	-	-	-	-	3
PHE_12067	ERR1359520	Chalker et al. 2017 BMC Genomics	81	624	AGT	3.1	High	Full	STOP	Full	-	160 STOP	S265T	-	-	1	-	-	1	1	-	-	-	-	-	-	-	-	-	-	-	-	-	-	-	-	-	-	3
PHE_12757	ERR1359707	Chalker et al. 2017 BMC Genomics	81	624	AGT	3.1	High	Full	STOP	Full	-	-	S265T	-	-	1	-	-	-	-	-	1	-	-	-	1	-	-	-	-	-	-	-	-	-	-	-	-	3
PHE_18945	ERR1359488	Chalker et al. 2017 BMC Genomics	81	624	AGT	3.1	High	Full	STOP	Full	-	-	S265T	-	1	1	-	-	-	-	-	1	-	1	-	-	-	-	-	-	-	-	-	-	-	-	-	-	4
PHE_33016	ERR1359475	Chalker et al. 2017 BMC Genomics	81	624	AGT	3.1	High	Full	STOP	Full	-	-	S265T	-	-	1	-	-	-	-	-	-	-	-	-	-	-	-	-	-	-	-	-	-	-	-	-	-	1
20152839	SRR5858330	Chochua et al. 2017 mBio	81	837	AGT	3.1	High	Full	STOP	Full	-	35 STOP	S265T	-	-	1	-	-	1	1	-	-	-	-	-	-	-	-	-	-	-	-	-	-	-	-	-	-	3
20152992	SRR5858440	Chochua et al. 2017 mBio	81	837	AGT	3.1	High	Full	STOP	Full	-	-	S265T	-	-	1	-	-	1	1	-	-	-	-	-	-	-	-	-	-	-	-	-	-	-	-	-	-	3
20155356	SRR5854097	Chochua et al. 2017 mBio	81	837	AGT	3.1	High	Full	STOP	Full	-	-	S265T	-	-	1	-	-	1	1	-	-	-	-	-	-	-	-	-	-	-	-	-	-	-	-	-	-	3
20155381	SRR5853857	Chochua et al. 2017 mBio	81	837	AGT	3.1	High	Full	STOP	Full	-	-	S265T	-	-	1	-	-	1	1	-	-	-	-	-	-	-	-	-	-	-	-	-	-	-	-	-	-	3
20156154	SRR5853931	Chochua et al. 2017 mBio	81	837	AGT	3.1	High	Full	STOP	Full	-	-	S265T	-	-	1	-	-	1	1	-	-	-	-	-	-	-	-	-	-	-	-	-	-	-	-	-	-	3
20156430	SRR5853992	Chochua et al. 2017 mBio	81	837	AGT	3.1	High	Full	STOP	Full	-	-	S265T	-	-	1	-	-	1	1	-	-	-	-	-	-	-	-	-	-	-	-	-	-	-	-	-	-	3
20161862	SRR5853595	Chochua et al. 2017 mBio	81	837	AGT	3.1	High	Full	STOP	Full	-	-	S265T	-	-	1	-	-	-	-	-	-	-	-	-	-	-	-	-	-	-	-	-	-	-	-	-	-	1
20162138	SRR5853536	Chochua et al. 2017 mBio	81	837	AGT	3.1	High	Full	STOP	Full	-	-	S265T	-	-	1	-	-	1	1	-	-	-	-	-	-	-	-	-	-	-	-	-	-	-	-	-	-	3
20162419	SRR5853560	Chochua et al. 2017 mBio	81	837	AGT	3.1	High	Full	STOP	Full	-	-	S265T	-	-	1	-	-	-	-	-	-	-	-	-	1	-	-	-	-	-	-	-	-	-	-	-	-	2
GASEMM1839	ERR1732850	Kapatai et al. 2017 PeerJ	81	837	AGT	3.1	High	Full	STOP	Full	-	-	S265T	-	-	1	-	-	1	1	-	-	-	-	-	-	-	-	-	-	-	-	-	-	-	-	-	-	3
GASEMM2400	ERR1732865	Kapatai et al. 2017 PeerJ	81	837	AGT	3.1	High	Full	STOP	Full	-	-	S265T	1	-	1	1	-	-	-	-	1	-	-	1	-	-	-	-	-	-	-	-	-	-	-	-	-	5
BSAC_bs474	ERS361874	This study	81	117	ATC	1.1	Low	Full	Full	Full	-	-	S265T	-	-	1	-	-	-	-	-	-	-	-	-	-	-	-	-	-	-	-	-	-	-	-	-	-	1
BSAC_bs475	ERS361875	This study	81	117	ATC	1.1	Low	Full	Full	Full	-	R241C	S265T	-	-	1	-	-	-	-	-	-	-	-	-	-	-	-	-	-	-	-	-	-	-	-	-	-	1
BSAC_bs477	ERS361876	This study	81	117	ATC	1.1	Low	Full	Full	Full	-	-	S265T	-	-	1	-	-	-	-	-	-	-	-	-	-	-	-	-	-	-	-	-	-	-	-	-	-	1
BSAC_bs598	ERS361892	This study	81	117	ATC	1.1	Low	Full	Full	Full	-	-	S265T	-	-	1	-	-	-	-	-	-	-	-	-	-	-	-	-	-	-	-	-	-	-	-	-	-	1
BSAC_bs693	ERS361908	This study	81	117	ATC	1.1	Low	Full	Full	Full	-	-	S265T	-	-	1	-	-	-	-	-	-	-	-	-	-	-	-	-	-	-	-	-	-	-	-	-	-	1
BSAC_bs699	ERS362113	This study	81	117	ATC	1.1	Low	Full	Full	Full	-	-	S265T	-	-	1	-	-	-	-	-	-	-	-	-	-	-	-	-	-	-	-	-	-	-	-	-	-	1
GASEMM0087	ERR1732911	This study	81	117	ATC	1.1	Low	Full	Full	Full	-	35 STOP	S265T	-	-	1	1	-	-	-	-	-	-	-	-	-	-	-	-	-	-	-	-	-	1	-	-	-	3
GASEMM0090	ERR1733314	This study	81	117	ATC	1.1	Low	Full	Full	Full	-	35 STOP	S265T	-	-	1	1	-	-	-	-	-	-	-	-	-	-	-	-	-	-	-	-	-	1	-	-	-	3
sh024 (Historical 1939)	ERR485801	This study	81	171	ATC	1.1	Low	Full	Full	Full				-	-	-	-	-	1	1	1	-	1	-	-	-	-	-	-	-	-	-	-	-	-	-	-	-	4
sh025 (Historical 1939)	ERR485802	This study	81	171	ATC	1.1	Low	Full	Full	Full				-	-	-	-	-	1	1	1	-	1	-	-	-	-	-	-	-	-	-	-	-	-	-	-	-	4
sh028 (Historical 1938)	ERR485805	This study	81	171	ATC	1.1	Low	Full	Full	Full				-	-	-	-	-	1	1	1	-	1	-	-	-	-	-	-	-	-	-	-	-	-	-	-	-	4
20161074	SRR5853427	Chochua et al. 2017 mBio	81	901	ATC	1.1	Low	Full	Full	Full	-	N410D	-	-	-	-	-	-	-	-	-	-	-	-	-	-	-	-	-	-	-	-	-	-	-	-	-	-	0
20162118	SRR5853620	Chochua et al. 2017 mBio	81	903	ATC	1.1	Low	Full	Full	Full	-	-	-	-	-	-	-	-	-	-	-	-	-	-	-	-	-	-	-	-	-	-	-	-	-	-	-	-	0
20162423	SRR5853743	Chochua et al. 2017 mBio	81	909	ATC	1.1	Low	Full	Full	Full	-	S20Y	S265T	-	-	1	-	-	-	-	-	-	-	-	1	-	-	-	-	-	-	-	-	-	-	-	-	-	2
BSAC_bs1309	ERS362055	This study	81	1059	ATC	1.1	Low	Full	Full	Full	-	-	D396N, I404T	-	-	1	1	-	-	-	-	-	-	-	-	-	-	-	-	-	-	-	-	-	1	-	-	-	3
BSAC_bs2059	ERS362174	This study	81	1059	ATC	1.1	Low	Full	Full	Full	-	-	D396N, I404T	-	-	-	-	-	-	-	-	-	-	-	-	-	-	1	1	1	-	1	-	-	1	-	-	-	5
BSAC_bs229	ERS361852	This study	81	1059	ATC	1.1	Low	Full	Full	Full	-	-	D396N, I404T	-	-	1	-	-	-	-	-	-	-	-	-	-	-	-	-	-	-	-	-	-	1	-	-	-	2
GASEMM1772	ERR1735109	Kapatai et al. 2017 PeerJ	81	1126	ATC	1.1	Low	Full	Full	Full	-	497 STOP	T367I	-	-	-	-	-	-	-	1	-	-	-	-	-	-	-	-	-	-	-	-	-	1	-	-	-	2
20152749	SRR5858550	Chochua et al. 2017 mBio	87	62	AGT	3.2	High	STOP	Full	Full	-	M260I	D301A, L302S	-	-	-	-	-	-	-	1	-	1	-	1	-	-	-	-	-	-	-	-	-	-	-	-	-	3
20153605	SRR5858351	Chochua et al. 2017 mBio	87	62	AGT	3.2	High	STOP	Full	Full	-	-	D301A, L302S	-	-	-	-	-	-	-	1	-	1	-	1	-	-	-	-	-	-	-	-	-	-	-	-	-	3
20154292	SRR5858368	Chochua et al. 2017 mBio	87	62	AGT	3.2	High	STOP	Full	Full	-	-	D301A, L302S	-	1	-	-	-	-	-	1	-	1	1	1	-	-	-	-	-	-	-	-	-	-	-	-	-	5
20155202	SRR5853973	Chochua et al. 2017 mBio	87	62	AGT	3.2	High	STOP	STOP	Full	-	-	D301A, L302S	-	1	-	-	-	-	-	1	-	1	1	1	-	-	-	-	-	-	-	-	-	-	-	-	-	5
20155269	SRR5853953	Chochua et al. 2017 mBio	87	62	AGT	3.2	High	STOP	Full	Full	-	-	D301A, L302S	-	1	-	-	-	-	-	1	-	1	1	1	-	-	-	-	-	-	-	-	-	-	-	-	-	5
20155393	SRR5854175	Chochua et al. 2017 mBio	87	62	AGT	3.2	High	STOP	Full	Full	-	-	D301A, L302S	-	-	-	-	-	-	-	1	-	1	-	1	-	-	-	-	-	-	-	-	-	-	-	-	-	3
20155602	SRR5854241	Chochua et al. 2017 mBio	87	62	AGT	3.2	High	STOP	Full	Full	-	-	D301A, L302S	-	1	-	-	-	-	-	1	-	1	1	1	-	-	-	-	-	-	-	-	-	-	-	-	-	5
20155658	SRR5854063	Chochua et al. 2017 mBio	87	62	AGT	3.2	High	STOP	Full	Full	-	-	D301A, L302S	-	1	-	-	-	-	-	1	-	1	1	1	-	-	-	-	-	-	-	-	-	-	-	-	-	5
20156112	SRR5853794	Chochua et al. 2017 mBio	87	62	AGT	3.2	High	STOP	Full	Full	-	-	A164V, D301A, L302S	-	1	-	-	-	-	-	1	-	1	1	1	-	-	-	-	-	-	-	-	-	-	-	-	-	5
20156396	SRR5854160	Chochua et al. 2017 mBio	87	62	AGT	3.2	High	STOP	Full	Full	-	-	D301A, L302S	-	1	-	-	-	-	-	1	-	1	1	1	-	-	-	-	-	-	-	-	-	-	-	-	-	5
20156412	SRR5854044	Chochua et al. 2017 mBio	87	62	AGT	3.2	High	STOP	Full	Full	-	-	D301A, L302S	-	-	-	-	-	-	-	1	-	1	-	1	-	-	-	-	-	-	-	-	-	-	-	-	-	3
20156782	SRR5854122	Chochua et al. 2017 mBio	87	62	AGT	3.2	High	STOP	Full	Full	-	-	D301A, L302S	-	1	-	-	-	-	-	1	-	1	1	1	-	-	-	-	-	-	-	-	-	-	-	-	-	5
20160141	SRR5853847	Chochua et al. 2017 mBio	87	62	AGT	3.2	High	STOP	Full	Full	-	39 STOP	D301A, L302S	-	1	-	-	-	-	-	1	-	1	1	1	-	-	-	-	-	-	-	-	-	-	-	-	-	5
20160495	SRR5853645	Chochua et al. 2017 mBio	87	62	AGT	3.2	High	STOP	Full	Full	-	-	D301A, L302S	-	1	-	-	-	-	-	1	-	1	1	1	-	-	-	-	-	-	-	-	-	-	-	-	-	5
20160499	SRR5853530	Chochua et al. 2017 mBio	87	62	AGT	3.2	High	STOP	Full	Full	-	39 STOP	D301A, L302S	-	1	-	-	-	-	-	1	-	1	1	1	-	-	-	-	-	-	-	-	-	-	-	-	-	5
20160747	SRR5853526	Chochua et al. 2017 mBio	87	62	AGT	3.2	High	STOP	Full	Full	-	279 STOP	D301A, L302S	-	1	-	-	-	-	-	1	-	1	1	-	-	-	-	-	-	-	-	-	-	-	-	-	-	4
20160975	SRR5853469	Chochua et al. 2017 mBio	87	62	AGT	3.2	High	STOP	Full	Full	-	-	D301A, L302S	-	1	-	-	-	-	-	1	-	1	1	1	-	-	-	-	-	-	-	-	-	-	-	-	-	5
20160986	SRR5853485	Chochua et al. 2017 mBio	87	62	AGT	3.2	High	STOP	Full	Full	-	-	D301A, L302S	-	1	-	-	1	-	-	1	-	1	1	1	-	-	-	-	-	-	-	-	-	-	-	-	-	6
20161088	SRR5853698	Chochua et al. 2017 mBio	87	62	AGT	3.2	High	STOP	Full	Full	G91D	-	D301A, L302S	-	1	-	-	-	-	-	1	-	1	1	1	-	-	-	-	-	-	-	-	-	-	-	-	-	5
20161436	SRR5853392	Chochua et al. 2017 mBio	87	62	AGT	3.2	High	STOP	Full	Full	-	-	D301A, L302S	-	1	-	-	-	-	-	1	-	1	1	1	-	-	-	-	-	-	-	-	-	-	-	-	-	5
20162409	SRR5853434	Chochua et al. 2017 mBio	87	62	AGT	3.2	High	STOP	STOP	Full	R94L, G95L	-	D301A, L302S	-	1	-	-	-	-	-	1	-	1	1	1	-	-	-	-	-	-	-	-	-	-	-	-	-	5
20162420	SRR5853559	Chochua et al. 2017 mBio	87	62	AGT	3.2	High	STOP	STOP	Full	-	-	D301A, L302S	-	1	-	-	-	-	-	1	-	1	1	1	-	-	-	-	-	-	-	-	-	-	-	-	-	5
20162426	SRR5853750	Chochua et al. 2017 mBio	87	62	AGT	3.2	High	STOP	Full	Full	-	-	D301A, L302S	-	-	-	-	-	-	-	1	-	1	-	1	-	-	-	-	-	-	-	-	-	-	-	-	-	3
20162638	SRR5853498	Chochua et al. 2017 mBio	87	62	AGT	3.2	High	STOP	Full	Full	-	-	D301A, L302S	-	1	-	-	-	-	-	1	-	1	1	1	-	-	-	-	-	-	-	-	-	-	-	-	-	5
20162648	SRR5853630	Chochua et al. 2017 mBio	87	62	AGT	3.2	High	STOP	STOP	Full	-	407 STOP	D301A, L302S	-	1	-	-	-	-	-	1	-	1	1	1	-	-	-	-	-	-	-	-	-	-	-	-	-	5
BSAC_bs1161	ERS362035	This study	87	62	AGT	3.2	High	STOP	Full	Full	-	-	D301A, L302S	-	-	-	-	-	-	-	1	-	1	-	1	1	-	-	-	-	-	-	-	-	-	-	-	-	4
BSAC_bs1172	ERS362039	This study	87	62	AGT	3.2	High	STOP	Full	Full	-	-	D301A, L302S	-	1	-	-	-	-	-	1	-	1	1	1	-	-	-	-	-	-	-	-	-	-	-	-	-	5
BSAC_bs1175	ERS362041	This study	87	62	AGT	3.2	High	STOP	Full	Full	-	-	D301A, L302S	-	1	-	-	-	-	-	1	-	1	1	1	-	-	-	-	-	-	-	-	-	-	-	-	-	5
BSAC_bs124	ERS361840	This study	87	62	AGT	3.2	High	STOP	Full	Full	-	-	D301A, L302S	-	1	-	-	-	-	-	1	-	1	1	1	-	-	-	-	-	-	-	-	-	-	-	-	-	5
BSAC_bs1421	ERS361970	This study	87	62	AGT	3.2	High	STOP	Full	Full	-	-	D301A, L302S	-	1	-	-	-	-	-	1	-	1	1	1	-	-	-	-	-	-	-	-	-	-	-	-	-	5
BSAC_bs1661	ERS362100	This study	87	62	AGT	3.2	High	STOP	Full	Full	-	-	D301A, L302S	-	1	-	-	-	-	-	1	-	1	1	1	-	-	-	-	-	-	-	-	-	-	-	-	-	5
BSAC_bs2537	ERS362162	This study	87	62	AGT	3.2	High	STOP	Full	Full	-	-	D301A, L302S	-	1	-	-	-	-	-	1	-	1	1	1	-	-	-	-	-	-	-	-	-	-	-	-	-	5
BSAC_bs2592	ERS362160	This study	87	62	AGT	3.2	High	STOP	Full	Full	-	-	D301A, L302S	-	1	-	-	-	-	-	1	-	1	1	1	-	-	-	-	-	-	-	-	-	-	-	-	-	5
BSAC_bs2593	ERS362161	This study	87	62	AGT	3.2	High	STOP	Full	Full	-	-	D301A, L302S	-	1	-	-	-	-	-	1	-	1	1	1	-	-	-	-	-	-	-	-	-	-	-	-	-	5
BSAC_bs302	ERS361858	This study	87	62	AGT	3.2	High	STOP	Full	Full	-	-	D301A, L302S	-	1	-	-	-	-	-	1	-	1	1	1	-	-	-	-	-	-	-	-	-	-	-	-	-	5
BSAC_bs341	ERS362025	This study	87	62	AGT	3.2	High	STOP	Full	Full	-	F34L	D301A, L302S	-	1	-	-	-	-	-	1	-	1	1	1	-	-	-	-	-	-	-	-	-	-	-	-	-	5
BSAC_bs514	ERS361878	This study	87	62	AGT	3.2	High	STOP	Full	Full	-	-	D301A, L302S	-	1	-	-	-	-	-	1	-	1	1	1	-	-	-	-	-	-	-	-	-	-	-	-	-	5
BSAC_bs670	ERS361900	This study	87	62	AGT	3.2	High	STOP	Full	Full	-	-	D301A, L302S	-	1	-	-	-	-	-	1	-	1	1	1	-	-	-	-	-	-	-	-	-	-	-	-	-	5
BSAC_bs687	ERS362021	This study	87	62	AGT	3.2	High	STOP	Full	Full	-	-	D301A, L302S	-	1	-	-	-	-	-	1	-	1	1	1	-	-	-	-	-	-	-	-	-	-	-	-	-	5
BSAC_bs694	ERS362022	This study	87	62	AGT	3.2	High	STOP	Full	Full	-	35 STOP	D301A, L302S	-	1	-	-	-	-	-	1	-	1	1	1	-	-	-	-	-	-	-	-	-	-	-	-	-	5
BSAC_bs713	ERS362013	This study	87	62	AGT	3.2	High	STOP	Full	Full	-	C29W	D301A, L302S	-	1	-	-	-	-	-	1	-	1	1	1	-	-	-	-	-	-	-	-	-	-	-	-	-	5
BSAC_bs764	ERS361915	This study	87	62	AGT	3.2	High	STOP	Full	Full	-	-	D301A, L302S	-	1	-	-	-	-	-	1	-	1	1	1	-	-	-	-	-	-	-	-	-	-	-	-	-	5
BSAC_bs808	ERS361928	This study	87	62	AGT	3.2	High	STOP	Full	Full	-	-	D301A, L302S	-	1	-	-	-	-	-	1	-	1	1	1	-	-	-	-	-	-	-	-	-	-	-	-	-	5
BSAC_bs827	ERS361938	This study	87	62	AGT	3.2	High	STOP	Full	Full	-	-	D301A, L302S	-	1	-	-	-	-	-	1	-	1	1	1	-	-	-	-	-	-	-	-	-	-	-	-	-	5
BSAC_bs844	ERS361940	This study	87	62	AGT	3.2	High	STOP	Full	Full	-	-	D301A, L302S	-	1	-	-	-	-	-	1	-	1	1	1	-	-	-	-	-	-	-	-	-	-	-	-	-	5
GASAR0007	ERR473480	Turner et al. 2017 Sci Rep	87	62	AGT	3.2	High	STOP	Full	Full	-	-	D310A, L302S	-	1	-	-	-	-	-	1	-	1	1	1	-	-	-	-	-	-	-	-	-	-	-	-	-	5
GASEMM0188	ERR1733872	Kapatai et al. 2017 PeerJ	87	62	AGT	3.2	High	STOP	Full	Full	-	-	D301A, L302S	-	1	-	-	-	-	-	1	-	1	1	1	-	-	-	-	-	-	-	-	-	-	-	-	-	5
GASEMM0189	ERR1733138	Kapatai et al. 2017 PeerJ	87	62	AGT	3.2	High	STOP	Full	Full	-	166 STOP	D301A, L302S	-	1	-	-	-	-	-	1	-	1	1	1	-	-	-	-	-	-	-	-	-	-	-	-	-	5
GASEMM0234	ERR1734059	Kapatai et al. 2017 PeerJ	87	62	AGT	3.2	High	STOP	Full	Full	-	-	D301A, L302S	-	1	-	-	-	-	-	1	-	1	1	1	-	-	-	-	-	-	-	-	-	-	-	-	-	5
GASEMM0264	ERR1733408	Kapatai et al. 2017 PeerJ	87	62	AGT	3.2	High	STOP	Full	Full	-	-	D301A, L302S	-	-	-	-	-	-	-	1	-	1	-	1	-	-	-	-	-	-	-	-	-	-	-	-	-	3
GASEMM0294	ERR1735107	Kapatai et al. 2017 PeerJ	87	62	AGT	3.2	High	STOP	Full	Full	-	334 STOP	D301A, L302S	-	1	-	-	-	-	-	1	-	1	1	1	-	-	-	-	-	-	-	-	-	-	-	-	-	5
GASEMM0375	ERR1733437	Kapatai et al. 2017 PeerJ	87	62	AGT	3.2	High	STOP	Full	Full	-	-	D301A, L302S	-	1	1	1	-	-	-	1	-	1	1	1	-	-	-	-	-	-	-	-	-	-	-	-	-	7
GASEMM0391	ERR1733949	Kapatai et al. 2017 PeerJ	87	62	AGT	3.2	High	STOP	Full	Full	-	-	D301A, L302S	-	-	-	-	-	-	-	1	-	1	-	1	-	-	-	-	-	-	-	-	-	-	-	-	-	3
GASEMM0406	ERR1733763	Kapatai et al. 2017 PeerJ	87	62	AGT	3.2	High	STOP	Full	Full	-	407 STOP	D301A, L302S	-	1	-	-	-	-	-	1	-	1	1	1	-	-	-	-	-	-	-	-	-	-	-	-	-	5
GASEMM0416	ERR1733324	Kapatai et al. 2017 PeerJ	87	62	AGT	3.2	High	STOP	Full	Full	-	-	D301A, L302S	-	-	-	-	-	-	-	1	-	1	-	1	-	-	-	-	-	-	-	-	-	-	-	-	-	3
GASEMM0422	ERR1734129	Kapatai et al. 2017 PeerJ	87	62	AGT	3.2	High	STOP	Full	Full	-	-	D301A, L302S	-	1	-	-	-	-	-	1	-	1	1	1	-	-	-	-	-	-	-	-	-	-	-	-	-	5
GASEMM0460	ERR1733077	Kapatai et al. 2017 PeerJ	87	62	AGT	3.2	High	STOP	STOP	Full	-	-	D301A, L302S	-	1	-	-	-	-	-	1	-	-	1	1	-	-	-	-	-	-	-	-	-	-	-	-	-	4
GASEMM0470	ERR1734760	Kapatai et al. 2017 PeerJ	87	62	AGT	3.2	High	STOP	STOP	Full	-	-	D301A, L302S	-	1	-	-	-	-	-	1	-	-	1	1	-	-	-	-	-	-	-	-	-	-	-	-	-	4
GASEMM0558	ERR1735476	Kapatai et al. 2017 PeerJ	87	62	AGT	3.2	High	STOP	Full	Full	-	-	D301A, L302S	-	-	-	-	-	-	-	1	-	1	-	1	-	-	-	-	-	-	-	-	-	-	-	-	-	3
GASEMM0563	ERR1734436	Kapatai et al. 2017 PeerJ	87	62	AGT	3.2	High	STOP	Full	Full	-	-	D301A, L302S	-	1	-	-	-	-	-	1	-	1	1	1	-	-	-	-	-	-	-	-	-	-	-	-	-	5
GASEMM0639	ERR1734864	Kapatai et al. 2017 PeerJ	87	62	AGT	3.2	High	STOP	Full	Full	-	-	D301A, L302S	-	1	-	-	-	-	-	1	-	1	1	1	-	-	-	-	-	-	-	-	-	-	-	-	-	5
GASEMM0696	ERR1734006	Kapatai et al. 2017 PeerJ	87	62	AGT	3.2	High	STOP	Full	Full	-	-	D301A, L302S	-	1	-	-	-	-	-	1	-	1	1	1	-	-	-	-	-	-	-	-	-	-	-	-	-	5
GASEMM0736	ERR1732833	Kapatai et al. 2017 PeerJ	87	62	AGT	3.2	High	STOP	Full	Full	-	-	D301A, L302S	-	-	-	-	-	-	-	1	-	1	-	1	-	-	-	-	-	-	-	-	-	-	-	-	-	3
GASEMM0781	ERR1733581	Kapatai et al. 2017 PeerJ	87	62	AGT	3.2	High	STOP	Full	Full	-	-	D301A, L302S	-	1	-	-	-	-	-	1	-	1	1	1	-	-	-	-	-	-	-	-	-	-	-	-	-	5
GASEMM0796	ERR1735275	Kapatai et al. 2017 PeerJ	87	62	AGT	3.2	High	STOP	Full	Full	-	-	D301A, L302S	-	1	-	-	-	-	-	1	-	1	1	1	-	-	-	-	-	-	-	-	-	-	-	-	-	5
GASEMM0799	ERR1732942	Kapatai et al. 2017 PeerJ	87	62	AGT	3.2	High	STOP	Full	Full	-	-	D301A, L302S	-	1	-	-	-	-	-	1	-	1	1	1	-	-	-	-	-	-	-	-	-	-	-	-	-	5
GASEMM0800	ERR1734904	Kapatai et al. 2017 PeerJ	87	62	AGT	3.2	High	STOP	Full	Full	-	-	D301A, L302S	-	1	-	-	-	-	-	1	-	1	1	1	-	-	-	-	-	-	-	-	-	-	-	-	-	5
GASEMM0920	ERR1735085	Kapatai et al. 2017 PeerJ	87	62	AGT	3.2	High	STOP	Full	Full	-	-	D301A, L302S	-	1	-	-	-	-	-	1	-	1	1	1	-	-	-	-	-	-	-	-	-	-	-	-	-	5
GASEMM0968	ERR1734309	Kapatai et al. 2017 PeerJ	87	62	AGT	3.2	High	STOP	Full	Full	-	-	D301A, L302S	-	1	-	-	-	-	-	1	-	1	1	1	-	-	-	-	-	-	-	-	-	-	-	-	-	5
GASEMM0972	ERR1732701	Kapatai et al. 2017 PeerJ	87	62	AGT	3.2	High	STOP	Full	Full	-	-	D301A, L302S	-	1	-	-	-	-	-	1	-	1	1	1	-	-	-	-	-	-	-	-	-	-	-	-	-	5
GASEMM0978	ERR1733699	Kapatai et al. 2017 PeerJ	87	62	AGT	3.2	High	STOP	Full	Full	-	-	D301A, L302S	-	1	-	-	-	-	-	1	-	1	1	1	-	-	-	-	-	-	-	-	-	-	-	-	-	5
GASEMM1074	ERR1734225	Kapatai et al. 2017 PeerJ	87	62	AGT	3.2	High	STOP	Full	Full	-	-	D301A, L302S	-	1	-	-	1	-	-	1	-	1	1	1	-	-	-	-	-	-	-	-	-	-	-	-	-	6
GASEMM1215	ERR1734719	Kapatai et al. 2017 PeerJ	87	62	AGT	3.2	High	STOP	Full	Full	-	-	D301A, L302S	-	1	-	-	-	-	-	1	-	1	1	1	-	-	-	-	-	-	-	-	-	-	-	-	-	5
GASEMM1258	ERR1733634	Kapatai et al. 2017 PeerJ	87	62	AGT	3.2	High	STOP	Full	Full	-	-	D301A, L302S	-	1	-	-	-	-	-	1	-	1	1	1	-	-	-	-	-	-	-	-	-	-	-	-	-	5
GASEMM1295	ERR1732685	Kapatai et al. 2017 PeerJ	87	62	AGT	3.2	High	STOP	Full	Full	-	-	D301A, L302S	-	1	-	-	-	-	-	1	-	1	1	1	-	-	-	-	-	-	-	-	-	-	-	-	-	5
GASEMM1313	ERR1733067	Kapatai et al. 2017 PeerJ	87	62	AGT	3.2	High	STOP	Full	Full	-	-	D301A, L302S	-	1	-	-	-	-	-	1	-	1	1	1	-	-	-	-	-	-	-	-	-	-	-	-	-	5
GASEMM1315	ERR1733719	Kapatai et al. 2017 PeerJ	87	62	AGT	3.2	High	STOP	Full	Full	-	-	D301A, L302S	-	-	-	-	-	-	-	1	-	1	-	1	-	-	-	-	-	-	-	-	-	-	-	-	-	3
GASEMM1349	ERR1735221	Kapatai et al. 2017 PeerJ	87	62	AGT	3.2	High	STOP	Full	Full	-	P16S	D301A, L302S	-	1	-	-	-	-	-	1	-	1	1	1	-	-	-	-	-	-	-	-	-	-	-	-	-	5
GASEMM1365	ERR1732481	Kapatai et al. 2017 PeerJ	87	62	AGT	3.2	High	STOP	Full	Full	-	-	D301A, L302S	-	1	-	-	-	-	-	1	-	1	1	1	-	-	-	-	-	-	-	-	-	-	-	-	-	5
GASEMM1466	ERR1732652	Kapatai et al. 2017 PeerJ	87	62	AGT	3.2	High	STOP	Full	Full	-	35 STOP	D301A, L302S	-	1	-	-	-	-	-	1	-	1	1	1	-	-	-	-	-	-	-	-	-	-	-	-	-	5
GASEMM1493	ERR1733772	Kapatai et al. 2017 PeerJ	87	62	AGT	3.2	High	STOP	Full	Full	-	-	D301A, L302S	-	-	-	-	-	-	-	1	-	1	-	1	-	-	-	-	-	-	-	-	-	-	-	-	-	3
GASEMM1512	ERR1733251	Kapatai et al. 2017 PeerJ	87	62	AGT	3.2	High	STOP	STOP	Full	-	R241H	D301A, L302S	-	1	-	-	-	-	-	1	-	-	1	1	-	-	-	-	-	-	-	-	-	-	-	-	-	4
GASEMM1572	ERR1734273	Kapatai et al. 2017 PeerJ	87	62	AGT	3.2	High	STOP	Full	Full	-	-	D301A, L302S	-	1	-	-	-	-	-	1	-	1	1	1	-	-	-	-	-	-	-	-	-	-	-	-	-	5
GASEMM1573	ERR1734975	Kapatai et al. 2017 PeerJ	87	62	AGT	3.2	High	STOP	Full	Full	-	103 STOP	D301A, L302S	-	1	-	-	-	-	-	1	-	1	1	1	-	-	-	-	-	-	-	-	-	-	-	-	-	5
GASEMM1574	ERR1732881	Kapatai et al. 2017 PeerJ	87	62	AGT	3.2	High	STOP	Full	Full	-	-	D301A, L302S	-	1	-	-	-	-	-	1	-	1	1	1	-	-	-	-	-	-	-	-	-	-	-	-	-	5
GASEMM1575	ERR1733810	Kapatai et al. 2017 PeerJ	87	62	AGT	3.2	High	STOP	Full	Full	-	-	D301A, L302S	-	1	-	-	-	-	-	1	-	1	1	1	-	-	-	-	-	-	-	-	-	-	-	-	-	5
GASEMM1576	ERR1734963	Kapatai et al. 2017 PeerJ	87	62	AGT	3.2	High	STOP	Full	Full	-	-	D301A, L302S	-	1	-	-	-	-	-	1	-	1	1	1	-	-	-	-	-	-	-	-	-	-	-	-	-	5
GASEMM1577	ERR1733532	Kapatai et al. 2017 PeerJ	87	62	AGT	3.2	High	STOP	Full	Full	-	-	D301A, L302S	-	1	-	-	-	-	-	1	-	1	1	1	-	-	-	-	-	-	-	-	-	-	-	-	-	5
GASEMM1601	ERR1735368	Kapatai et al. 2017 PeerJ	87	62	AGT	3.2	High	STOP	Full	Full	-	-	D301A, L302S	-	1	-	-	-	-	-	1	-	1	1	1	-	-	-	-	-	-	-	-	-	-	-	-	-	5
GASEMM1642	ERR1734604	Kapatai et al. 2017 PeerJ	87	62	AGT	3.2	High	STOP	Full	Full	-	-	D301A, L302S	-	1	-	-	-	-	-	1	-	1	1	1	-	-	-	-	-	-	-	-	-	-	-	-	-	5
GASEMM1688	ERR1735057	Kapatai et al. 2017 PeerJ	87	62	AGT	3.2	High	STOP	STOP	Full	-	-	D301A, L302S	-	1	-	-	-	-	-	1	-	-	1	1	-	-	-	-	-	-	-	-	-	-	-	-	-	4
GASEMM1705	ERR1735155	Kapatai et al. 2017 PeerJ	87	62	AGT	3.2	High	STOP	Full	Full	-	-	D301A, L302S	-	1	-	-	-	-	-	1	-	1	1	1	-	-	-	-	-	-	-	-	-	-	-	-	-	5
GASEMM1813	ERR1735180	Kapatai et al. 2017 PeerJ	87	62	AGT	3.2	High	STOP	Full	Full	-	-	D301A, L302S	-	1	-	-	-	-	-	1	-	1	1	1	-	-	-	-	-	-	-	-	-	-	-	-	-	5
GASEMM1959	ERR1733991	Kapatai et al. 2017 PeerJ	87	62	AGT	3.2	High	STOP	STOP	Full	-	-	D301A, L302S	-	1	-	-	-	-	-	1	-	-	1	1	-	-	-	-	-	-	-	-	-	-	-	-	-	4
GASEMM2010	ERR1732466	Kapatai et al. 2017 PeerJ	87	62	AGT	3.2	High	STOP	STOP	Full	-	-	D301A, L302S	-	1	-	-	1	-	-	1	-	-	1	1	-	-	-	-	-	-	-	-	-	-	-	-	-	5
GASEMM2377	ERR1735186	Kapatai et al. 2017 PeerJ	87	62	AGT	3.2	High	STOP	Full	Full	-	-	D301A, L302S	-	1	-	-	-	-	-	1	-	1	1	1	-	-	-	-	-	-	-	-	-	-	-	-	-	5
GASEMM2378	ERR1734363	Kapatai et al. 2017 PeerJ	87	62	AGT	3.2	High	STOP	Full	Full	-	-	D301A, L302S	-	1	-	-	-	-	-	1	-	1	1	1	-	-	-	-	-	-	-	-	-	-	-	-	-	5
GASEMM2379	ERR1733864	Kapatai et al. 2017 PeerJ	87	62	AGT	3.2	High	STOP	Full	Full	-	-	D301A, L302S	-	1	-	-	-	-	-	1	-	1	1	1	-	-	-	-	-	-	-	-	-	-	-	-	-	5
GASEMM2424	ERR1734959	Kapatai et al. 2017 PeerJ	87	62	AGT	3.2	High	STOP	STOP	Full	-	3 STOP	D301A, L302S	-	1	-	-	-	-	-	1	-	1	1	1	-	-	-	-	-	-	-	-	-	-	-	-	-	5
GASEMM2551	ERR1733014	Kapatai et al. 2017 PeerJ	87	62	AGT	3.2	High	STOP	Full	Full	-	-	D301A, L302S	-	1	-	-	-	-	-	1	-	1	1	1	-	-	-	-	-	-	-	-	-	-	-	-	-	5
GASEMM2568	ERR1732810	Kapatai et al. 2017 PeerJ	87	62	AGT	3.2	High	STOP	Full	Full	-	-	D301A, L302S	-	1	-	-	-	-	-	1	-	1	1	1	-	-	-	-	-	-	-	-	-	-	-	-	-	5
GASEMM2846	ERR1734886	Kapatai et al. 2017 PeerJ	87	62	AGT	3.2	High	STOP	STOP	Full	-	-	D301A, L302S	-	1	-	-	-	-	-	1	-	-	1	1	-	-	-	-	-	-	-	-	-	-	-	-	-	4
GASEMM2891	ERR1732666	Kapatai et al. 2017 PeerJ	87	62	AGT	3.2	High	STOP	Full	Full	-	407 STOP	D301A, L302S	-	-	-	-	-	-	-	1	-	1	-	1	-	-	-	-	-	-	-	-	-	-	-	-	-	3
GASEMM2942	ERR1732604	Kapatai et al. 2017 PeerJ	87	62	AGT	3.2	High	STOP	Full	Full	-	-	D301A, L302S	-	1	-	-	-	-	-	1	-	1	1	1	-	-	-	-	-	-	-	-	-	-	-	-	-	5
GASEMM3012	ERR1734744	Kapatai et al. 2017 PeerJ	87	62	AGT	3.2	High	STOP	Full	Full	-	407 STOP	D301A, L302S	-	1	-	-	-	-	-	1	-	1	1	1	-	-	-	-	-	-	-	-	-	-	-	-	-	5
NGAS071	SRR1104974	Athey et al. 2014 J Clin Microbiol	87	62	AGT	3.2	High	STOP	Full	Full	-	-	D301A, L302S	-	1	-	-	-	-	-	1	-	1	1	1	-	-	-	-	-	-	-	-	-	-	-	-	-	5
NGAS290	SRR1105894	Athey et al. 2014 J Clin Microbiol	87	62	AGT	3.2	High	STOP	Full	Full	-	-	D301A, L302S	-	1	-	-	-	-	-	1	-	1	1	1	-	-	-	-	-	-	-	-	-	-	-	-	-	5
NGAS291	SRR1105895	Athey et al. 2014 J Clin Microbiol	87	62	AGT	3.2	High	STOP	Full	Full	-	-	D301A, L302S	-	1	-	-	-	-	-	1	-	1	1	1	-	-	-	-	-	-	-	-	-	-	-	-	-	5
NGAS292	SRR1105896	Athey et al. 2014 J Clin Microbiol	87	62	AGT	3.2	High	STOP	Full	Full	-	-	D301A, L302S	-	1	-	-	-	-	-	1	-	1	1	1	-	-	-	-	-	-	-	-	-	-	-	-	-	5
NGAS298	SRR1105899	Athey et al. 2016 J Clin Microbiol	87	62	AGT	3.2	High	STOP	Full	Full	-	-	D301A, L302S	-	1	-	-	-	-	-	1	-	1	1	1	-	-	-	-	-	-	-	-	-	-	-	-	-	5
NGAS299	SRR1105900	Athey et al. 2016 J Clin Microbiol	87	62	AGT	3.2	High	STOP	Full	Full	-	-	D301A, L302S	-	1	-	-	-	-	-	1	-	1	1	1	-	-	-	-	-	-	-	-	-	-	-	-	-	5
NGAS335	SRR1105921	Athey et al. 2016 J Clin Microbiol	87	62	AGT	3.2	High	STOP	Full	Full	-	-	D301A, L302S	-	1	-	-	-	-	-	1	-	1	1	1	-	-	-	-	-	-	-	-	-	-	-	-	-	5
NGAS341	SRR1105927	Athey et al. 2016 J Clin Microbiol	87	62	AGT	3.2	High	STOP	Full	Full	-	-	D301A, L302S	-	1	-	-	-	1	1	1	-	1	1	1	-	-	-	-	-	-	-	-	-	-	-	-	-	7
NGAS474	SRR1105950	Athey et al. 2014 J Clin Microbiol	87	62	AGT	3.2	High	STOP	Full	Full	-	483 STOP	D301A, L302S	-	1	-	-	-	-	-	1	-	1	1	1	-	-	-	-	-	-	-	-	-	-	-	-	-	5
NGAS490	SRR1105952	Athey et al. 2014 J Clin Microbiol	87	62	AGT	3.2	High	STOP	Full	Full	-	-	D301A, L302S	-	1	-	-	-	-	-	1	-	1	1	1	-	-	-	-	-	-	-	-	-	-	-	-	-	5
NGAS508	SRR1105958	Athey et al. 2014 J Clin Microbiol	87	62	AGT	3.2	High	STOP	Full	Full	-	-	D301A, L302S	-	1	-	-	-	-	-	1	-	1	1	1	1	-	-	-	-	-	-	-	-	-	-	-	-	6
NGAS556	SRR1105966	Athey et al. 2014 J Clin Microbiol	87	62	AGT	3.2	High	STOP	Full	Full	-	-	D301A, L302S	-	1	-	-	-	-	-	1	-	1	1	1	-	-	-	-	-	-	-	-	-	-	-	-	-	5
NGAS610	SRR1105981	Athey et al. 2016 J Clin Microbiol	87	62	AGT	3.2	High	STOP	Full	Full	-	-	D301A, L302S	-	1	-	-	-	-	-	1	-	1	1	1	-	-	-	-	-	-	-	-	-	-	-	-	-	5
NGAS628	SRR1105990	Athey et al. 2016 J Clin Microbiol	87	62	AGT	3.2	High	STOP	Full	Full	-	-	D301A, L302S	-	1	-	-	-	-	-	1	-	1	1	1	-	-	-	-	-	-	-	-	-	-	-	-	-	5
NGAS630	SRR1105992	Athey et al. 2016 J Clin Microbiol	87	62	AGT	3.2	High	STOP	Full	Full	-	-	D301A, L302S	-	1	-	-	-	-	-	1	-	1	1	1	-	-	-	-	-	-	-	-	-	-	-	-	-	5
NGAS634	SRR1105994	Athey et al. 2016 J Clin Microbiol	87	62	AGT	3.2	High	STOP	Full	Full	-	-	D301A, L302S	-	1	-	-	-	-	-	1	-	1	1	1	-	-	-	-	-	-	-	-	-	-	-	-	-	5
NGAS642	SRR1105999	Athey et al. 2014 J Clin Microbiol	87	62	AGT	3.2	High	STOP	Full	Full	-	-	D301A, L302S	-	-	-	-	-	-	-	1	-	1	-	1	-	-	-	-	-	-	-	-	-	-	-	-	-	3
NGAS662	SRR1106006	Athey et al. 2014 J Clin Microbiol	87	62	AGT	3.2	High	STOP	Full	Full	-	-	D301A, L302S	-	1	-	-	-	-	-	1	-	1	1	1	-	-	-	-	-	-	-	-	-	-	-	-	-	5
NGAS665	SRR1106009	Athey et al. 2014 J Clin Microbiol	87	62	AGT	3.2	High	STOP	Full	Full	A115P	-	D301A, L302S	-	1	-	-	-	-	-	1	-	1	1	1	-	-	-	-	-	-	-	-	-	-	-	-	-	5
NGAS668	SRR1106010	Athey et al. 2014 J Clin Microbiol	87	62	AGT	3.2	High	STOP	Full	Full	-	-	D301A, L302S	-	1	-	-	-	-	-	1	-	1	1	1	-	-	-	-	-	-	-	-	-	-	-	-	-	5
NGAS669	SRR1106011	Athey et al. 2014 J Clin Microbiol	87	62	AGT	3.2	High	STOP	Full	Full	A115P	-	D301A, L302S	-	1	-	-	-	-	-	1	-	1	1	1	-	-	-	-	-	-	-	-	-	-	-	-	-	5
NGAS739	SRR1106023	Athey et al. 2016 J Clin Microbiol	87	62	AGT	3.2	High	STOP	Full	Full	-	-	D301A, L302S	-	1	-	-	-	-	-	1	-	1	1	1	-	-	-	-	-	-	-	-	-	-	-	-	-	5
NGAS743	CP007560.1	Athey et al. 2016 J Clin Microbiol	87	62	AGT	3.2	High	STOP	Full	Full	-	-	D301A, L302S	-	1	-	-	-	-	-	1	-	1	1	1	-	-	-	-	-	-	-	-	-	-	-	-	-	5
NGAS747	SRR1106026	Athey et al. 2016 J Clin Microbiol	87	62	AGT	3.2	High	STOP	Full	Full	-	-	D301A, L302S	-	1	-	-	-	-	-	1	-	1	1	1	-	-	-	-	-	-	-	-	-	-	-	-	-	5
PHE_12095	ERR1359334	Chalker et al. 2017 BMC Genomics	87	62	AGT	3.2	High	STOP	Full	Full	-	-	D301A, L302S	-	-	-	-	-	-	-	1	-	1	-	1	-	-	-	-	-	-	-	-	-	-	-	-	-	3
PHE_12099	ERR1359350	Chalker et al. 2017 BMC Genomics	87	62	AGT	3.2	High	STOP	Full	Full	-	-	D301A, L302S	-	1	-	-	-	-	-	1	-	1	1	1	-	-	-	-	-	-	-	-	-	-	-	-	-	5
PHE_12745	ERR1359378	Chalker et al. 2017 BMC Genomics	87	62	AGT	3.2	High	STOP	Full	Full	-	334 STOP	D301A, L302S	-	1	-	-	-	-	-	1	-	1	1	1	-	-	-	-	-	-	-	-	-	-	-	-	-	5
PHE_12841	ERR1359517	Chalker et al. 2017 BMC Genomics	87	62	AGT	3.2	High	STOP	Full	Full	-	-	D301A, L302S	-	-	-	-	-	-	-	1	-	1	-	1	-	-	-	-	-	-	-	-	-	-	-	-	-	3
PHE_12864	ERR1359877	Chalker et al. 2017 BMC Genomics	87	62	AGT	3.2	High	STOP	Full	Full	-	-	D301A, L302S	-	-	-	-	-	-	-	1	-	1	-	1	-	-	-	-	-	-	-	-	-	-	-	-	-	3
PHE_18610	ERR1359612	Chalker et al. 2017 BMC Genomics	87	62	AGT	3.2	High	STOP	Full	Full	-	-	D301A, L302S	-	1	-	-	-	-	-	1	-	1	1	1	-	-	-	-	-	-	-	-	-	-	-	-	-	5
PHE_24966	ERR1359870	Chalker et al. 2017 BMC Genomics	87	62	AGT	3.2	High	STOP	Full	Full	-	-	D301A, L302S	-	1	-	-	-	-	-	1	-	1	1	1	-	-	-	-	-	-	-	-	-	-	-	-	-	5
PHE_26069	ERR1359362	Chalker et al. 2017 BMC Genomics	87	62	AGT	3.2	High	STOP	Full	Full	-	-	D301A, L302S	-	1	-	-	-	-	-	1	-	1	1	1	-	-	-	-	-	-	-	-	-	-	-	-	-	5
PHE_27710	ERR1359737	Chalker et al. 2017 BMC Genomics	87	62	AGT	3.2	High	STOP	Full	Full	-	-	D301A, L302S	-	1	-	-	1	-	-	1	-	1	1	1	-	-	-	-	-	-	-	-	-	-	-	-	-	6
PHE_33021	ERR1359380	Chalker et al. 2017 BMC Genomics	87	62	AGT	3.2	High	STOP	Full	Full	-	-	D301A, L302S	-	1	-	-	-	-	-	1	-	1	1	1	-	-	-	-	-	-	-	-	-	-	-	-	-	5
PHE_39590	ERR1359626	Chalker et al. 2017 BMC Genomics	87	62	AGT	3.2	High	STOP	Full	Full	-	-	D301A, L302S	-	1	-	-	-	-	-	1	-	1	1	1	-	-	-	-	-	-	-	-	-	-	-	-	-	5
PHE_45820	ERR1359659	Chalker et al. 2017 BMC Genomics	87	62	AGT	3.2	High	STOP	Full	Full	-	-	D301A, L302S	-	1	1	1	-	-	-	1	-	1	1	1	-	-	-	-	-	-	-	-	-	-	-	-	-	7
PHE_55123	ERR1359415	Chalker et al. 2017 BMC Genomics	87	62	AGT	3.2	High	STOP	Full	Full	-	-	D301A, L302S	-	1	-	-	-	-	-	1	-	1	1	1	-	-	-	-	-	-	-	-	-	-	-	-	-	5
TSPY126	SRR5196043	Flores et al. 2017 J Infect Dis	87	62	AGT	3.2	High	STOP	STOP	Full	-	-	D301A, L302S	-	1	-	-	-	-	-	1	-	1	1	1	-	-	-	-	-	-	-	-	-	-	-	-	-	5
TSPY157	SRR5196042	Flores et al. 2017 J Infect Dis	87	62	AGT	3.2	High	STOP	Full	Full	-	Q388L	D301A, L302S	-	1	-	-	-	-	-	1	-	1	1	1	-	-	-	-	-	-	-	-	-	-	-	-	-	5
TSPY228	SRR5196041	Flores et al. 2017 J Infect Dis	87	62	AGT	3.2	High	STOP	Full	Full	-	-	D301A, L302S	-	1	-	-	-	-	-	1	-	1	1	1	-	-	-	-	-	-	-	-	-	-	-	-	-	5
TSPY236	SRR5196040	Flores et al. 2017 J Infect Dis	87	62	AGT	3.2	High	STOP	Full	Full	-	-	D301A, L302S	-	1	-	-	-	-	-	1	-	1	1	1	-	-	-	-	-	-	-	-	-	-	-	-	-	5
TSPY24	SRR5196049	Flores et al. 2017 J Infect Dis	87	62	AGT	3.2	High	STOP	Full	Full	-	-	D301A, L302S	-	1	-	-	-	-	-	1	-	1	1	1	-	-	-	-	-	-	-	-	-	-	-	-	-	5
TSPY342	SRR5196039	Flores et al. 2017 J Infect Dis	87	62	AGT	3.2	High	STOP	Full	Full	-	-	D301A, L302S	-	1	-	-	-	-	-	1	-	1	1	1	-	-	-	-	-	-	-	-	-	-	-	-	-	5
TSPY44	SRR5196048	Flores et al. 2017 J Infect Dis	87	62	AGT	3.2	High	STOP	Full	Full	-	-	D301A, L302S	-	-	-	-	-	-	-	1	-	1	-	1	-	-	-	-	-	-	-	-	-	-	-	-	-	3
TSPY539	SRR5196038	Flores et al. 2017 J Infect Dis	87	62	AGT	3.2	High	STOP	Full	Full	-	-	D301A, L302S	-	1	-	-	-	-	-	1	-	1	1	1	-	-	-	-	-	-	-	-	-	-	-	-	-	5
TSPY55	SRR5196047	Flores et al. 2017 J Infect Dis	87	62	AGT	3.2	High	STOP	Full	Full	-	-	D301A, L302S	-	-	-	-	-	-	-	1	-	1	-	1	-	-	-	-	-	-	-	-	-	-	-	-	-	3
TSPY554	SRR5196037	Flores et al. 2017 J Infect Dis	87	62	AGT	3.2	High	STOP	Full	Full	-	-	D301A, L302S	-	-	-	-	-	-	-	1	-	1	-	1	-	-	-	-	-	-	-	-	-	-	-	-	-	3
TSPY57	SRR5196046	Flores et al. 2017 J Infect Dis	87	62	AGT	3.2	High	STOP	Full	Full	-	-	D301A, L302S	-	1	-	-	1	-	-	1	-	1	1	1	-	-	-	-	-	-	-	-	-	-	-	-	-	6
TSPY578	SRR5196036	Flores et al. 2017 J Infect Dis	87	62	AGT	3.2	High	STOP	Full	Full	G61V	-	D301A, L302S	-	1	-	-	-	-	-	1	-	1	1	1	-	-	-	-	-	-	-	-	-	-	-	-	-	5
TSPY58	SRR5196045	Flores et al. 2017 J Infect Dis	87	62	AGT	3.2	High	STOP	Full	Full	-	-	D301A, L302S	-	1	-	-	-	-	-	1	-	1	1	1	-	-	-	-	-	-	-	-	-	-	-	-	-	5
TSPY646	SRR5196035	Flores et al. 2017 J Infect Dis	87	62	AGT	3.2	High	STOP	Full	Full	-	-	D301A, L302S	-	1	-	-	1	-	-	1	-	1	1	1	-	-	-	-	-	-	-	-	-	-	-	-	-	6
TSPY648	SRR5196034	Flores et al. 2017 J Infect Dis	87	62	AGT	3.2	High	STOP	Full	Full	-	-	D301A, L302S	-	1	-	-	-	-	-	1	-	1	1	1	-	-	-	-	-	-	-	-	-	-	-	-	-	5
TSPY650	SRR5196033	Flores et al. 2017 J Infect Dis	87	62	AGT	3.2	High	STOP	Full	Full	-	-	D301A, L302S	-	1	-	-	-	-	-	1	-	1	1	1	-	-	-	-	-	-	-	-	-	-	-	-	-	5
TSPY707	SRR5196032	Flores et al. 2017 J Infect Dis	87	62	AGT	3.2	High	STOP	Full	Full	-	-	D301A, L302S	-	1	-	-	-	-	-	1	-	1	1	1	-	-	-	-	-	-	-	-	-	-	-	-	-	5
TSPY753	SRR5196031	Flores et al. 2017 J Infect Dis	87	62	AGT	3.2	High	STOP	Full	Full	-	-	D301A, L302S	-	1	-	-	-	-	-	1	-	1	1	1	-	-	-	-	-	-	-	-	-	-	-	-	-	5
TSPY773	SRR5196030	Flores et al. 2017 J Infect Dis	87	62	AGT	3.2	High	STOP	Full	Full	-	-	D301A, L302S	-	1	-	-	-	-	-	1	-	1	1	1	-	-	-	-	-	-	-	-	-	-	-	-	-	5
TSPY774	SRR5196029	Flores et al. 2017 J Infect Dis	87	62	AGT	3.2	High	STOP	Full	Full	-	-	D301A, L302S	-	1	-	-	-	-	-	1	-	1	1	1	-	-	-	-	-	-	-	-	-	-	-	-	-	5
TSPY807	SRR5196028	Flores et al. 2017 J Infect Dis	87	62	AGT	3.2	High	STOP	Full	Full	-	38 STOP	D301A, L302S	-	1	-	-	-	-	-	1	-	1	1	1	-	-	-	-	-	-	-	-	-	-	-	-	-	5
TSPY808	SRR5196027	Flores et al. 2017 J Infect Dis	87	62	AGT	3.2	High	STOP	Full	Full	-	38 STOP	D301A, L302S	-	1	-	-	-	-	-	1	-	1	1	1	-	-	-	-	-	-	-	-	-	-	-	-	-	5
TSPY809	SRR5196026	Flores et al. 2017 J Infect Dis	87	62	AGT	3.2	High	STOP	Full	Full	-	38 STOP	D301A, L302S	-	1	-	-	-	-	-	1	-	1	1	1	-	-	-	-	-	-	-	-	-	-	-	-	-	5
TSPY810	SRR5196025	Flores et al. 2017 J Infect Dis	87	62	AGT	3.2	High	STOP	Full	Full	-	38 STOP	D301A, L302S	-	1	-	-	-	-	-	1	-	1	1	1	-	-	-	-	-	-	-	-	-	-	-	-	-	5
TSPY811	SRR5196024	Flores et al. 2017 J Infect Dis	87	62	AGT	3.2	High	STOP	Full	Full	-	38 STOP	D301A, L302S	-	1	-	-	-	-	-	1	-	1	1	1	-	-	-	-	-	-	-	-	-	-	-	-	-	5
TSPY816	SRR5196023	Flores et al. 2017 J Infect Dis	87	62	AGT	3.2	High	STOP	Full	Full	-	38 STOP	D301A, L302S	-	1	-	-	-	-	-	1	-	1	1	1	-	-	-	-	-	-	-	-	-	-	-	-	-	5
TSPY87	SRR5196044	Flores et al. 2017 J Infect Dis	87	62	AGT	3.2	High	STOP	Full	Full	-	-	D301A, L302S	-	1	-	-	-	-	-	1	-	1	1	1	-	-	-	-	-	-	-	-	-	-	-	-	-	5
20162410	SRR5853435	Chochua et al. 2017 mBio	87	890	AGT	3.2	High	STOP	Full	Full	-	-	D301A, L302S	-	1	-	-	-	-	-	1	-	1	1	1	-	-	-	-	-	-	-	-	-	-	-	-	-	5
BSAC_bs215	ERS361920	This study	87	62	GTT	2.1	Low	Full	Full	Full	-	39 STOP	D301A, L302S	-	-	-	-	-	-	-	-	-	-	-	-	-	-	-	-	-	-	-	-	-	-	-	-	-	0
BSAC_bs73	ERS361833	This study	87	62	GTT	2.1	Low	Full	Full	Full	-	-	D301A, L302S	-	-	-	-	-	-	-	1	-	-	-	-	-	-	-	-	-	-	-	-	-	-	-	-	-	1
NCTC12065	GCA_900460075.1	NCTC 3000 WT Sanger Insititute	87	62	GTT	2.1	Low	STOP	Full	Full	-	-	D301A, L302S	-	-	-	-	-	-	-	-	-	1	-	1	-	-	-	-	-	-	-	-	-	-	-	-	-	2
GASEMM0336	ERR1735266	Kapatai et al. 2017 PeerJ	94	89	AGT	3.1	High	Full	STOP	Full	-	-	-	-	-	1	-	-	-	-	-	1	-	-	-	-	-	-	-	-	-	-	-	-	-	-	-	-	2
GASEMM0542	ERR1733387	Kapatai et al. 2017 PeerJ	94	89	AGT	3.1	High	Full	STOP	Full	-	-	-	-	-	1	-	-	-	-	-	-	1	-	-	-	-	-	-	-	-	-	-	-	-	-	-	-	2
GASEMM0725	ERR1735331	Kapatai et al. 2017 PeerJ	94	89	AGT	3.1	High	Full	STOP	Full	-	-	-	-	-	1	-	-	-	-	-	-	1	-	-	-	-	-	-	-	-	-	-	-	-	-	-	-	2
GASEMM0801	ERR1735414	Kapatai et al. 2017 PeerJ	94	89	AGT	3.1	High	Full	STOP	Full	-	-	-	-	-	1	-	-	-	-	-	1	-	-	-	-	-	-	-	-	-	-	-	-	-	-	-	-	2
GASEMM0818	ERR1734261	Kapatai et al. 2017 PeerJ	94	89	AGT	3.1	High	Full	STOP	Full	-	-	-	-	-	1	-	-	-	-	-	1	-	-	-	-	-	-	-	-	-	-	-	-	-	-	-	-	2
GASEMM1157	ERR1734377	Kapatai et al. 2017 PeerJ	94	89	AGT	3.1	High	Full	STOP	Full	-	A206T	-	-	-	1	-	-	-	-	-	1	-	-	-	-	-	-	-	-	-	-	-	-	-	-	-	-	2
GASEMM1158	ERR1734859	Kapatai et al. 2017 PeerJ	94	89	AGT	3.1	High	Full	STOP	Full	G204S	A206T	-	-	-	1	-	-	-	-	-	1	-	-	-	-	-	-	-	-	-	-	-	-	-	-	-	-	2
GASEMM1343	ERR1733447	Kapatai et al. 2017 PeerJ	94	89	AGT	3.1	High	Full	STOP	Full	-	A206T	-	-	-	1	-	-	-	-	-	1	-	-	-	-	-	-	-	-	-	-	-	-	-	-	-	-	2
GASEMM1360	ERR1733284	Kapatai et al. 2017 PeerJ	94	89	AGT	3.1	High	Full	STOP	Full	-	-	-	-	-	1	-	-	-	-	-	1	-	-	-	-	-	-	-	-	-	-	-	-	-	-	-	-	2
GASEMM1374	ERR1732869	Kapatai et al. 2017 PeerJ	94	89	AGT	3.1	High	Full	STOP	Full	-	D425N	-	-	-	1	-	-	-	-	-	1	-	-	-	-	-	-	-	-	-	-	-	-	-	-	-	-	2
GASEMM1379	ERR1732790	Kapatai et al. 2017 PeerJ	94	89	AGT	3.1	High	Full	STOP	Full	-	-	-	-	-	1	-	-	-	-	-	1	-	-	-	-	-	-	-	-	-	-	-	-	-	-	-	-	2
GASEMM1438	ERR1734494	Kapatai et al. 2017 PeerJ	94	89	AGT	3.1	High	Full	STOP	Full	-	-	-	-	-	1	-	-	-	-	-	1	-	-	-	-	-	-	-	-	-	-	-	-	-	-	-	-	2
GASEMM1522	ERR1734834	Kapatai et al. 2017 PeerJ	94	89	AGT	3.1	High	Full	STOP	Full	-	-	-	-	-	1	-	-	1	1	-	1	-	-	-	-	-	-	-	-	-	-	-	-	-	-	-	-	4
GASEMM1608	ERR1734955	Kapatai et al. 2017 PeerJ	94	89	AGT	3.1	High	Full	STOP	Full	-	-	-	-	-	1	-	-	-	-	-	1	-	-	-	-	-	-	-	-	-	-	-	-	-	-	-	-	2
GASEMM1612	ERR1735069	Kapatai et al. 2017 PeerJ	94	89	AGT	3.1	High	Full	STOP	Full	-	-	-	-	-	1	-	-	-	-	-	1	-	-	-	-	-	-	-	-	-	-	-	-	-	-	-	-	2
GASEMM1643	ERR1735361	Kapatai et al. 2017 PeerJ	94	89	AGT	3.1	High	Full	STOP	Full	-	-	-	-	-	1	-	-	-	-	-	1	-	-	-	-	-	-	-	-	-	-	-	-	-	-	-	-	2
GASEMM1692	ERR1735041	Kapatai et al. 2017 PeerJ	94	89	AGT	3.1	High	Full	STOP	Full	-	-	-	-	-	1	-	-	-	-	-	1	-	-	-	-	-	-	-	-	-	-	-	-	-	-	-	-	2
GASEMM1711	ERR1734820	Kapatai et al. 2017 PeerJ	94	89	AGT	3.1	High	Full	STOP	Full	-	-	-	-	-	1	-	-	-	-	-	1	-	-	-	-	-	-	-	-	-	-	-	-	-	-	-	-	2
GASEMM1727	ERR1734329	Kapatai et al. 2017 PeerJ	94	89	AGT	3.1	High	Full	STOP	Full	-	-	-	-	-	1	-	-	-	-	-	1	-	-	-	-	-	-	-	-	-	-	-	-	-	-	-	-	2
GASEMM1789	ERR1734110	Kapatai et al. 2017 PeerJ	94	89	AGT	3.1	High	Full	STOP	Full	-	466 STOP	-	-	-	1	-	-	-	-	-	1	-	-	-	-	-	-	-	-	-	-	-	-	-	-	-	-	2
GASEMM1832	ERR1734589	Kapatai et al. 2017 PeerJ	94	89	AGT	3.1	High	Full	STOP	Full	-	-	-	-	-	1	-	-	-	-	-	1	-	-	-	-	-	-	-	-	-	-	-	-	-	-	-	-	2
GASEMM1864	ERR1732589	Kapatai et al. 2017 PeerJ	94	89	AGT	3.1	High	Full	STOP	Full	-	-	-	-	-	1	-	-	-	-	-	1	-	-	-	-	-	-	-	-	-	-	-	-	-	-	-	-	2
GASEMM1874	ERR1733144	Kapatai et al. 2017 PeerJ	94	89	AGT	3.1	High	Full	STOP	Full	-	-	-	-	-	1	-	-	-	-	-	1	-	-	-	-	-	-	-	-	-	-	-	-	-	-	-	-	2
GASEMM1885	ERR1733359	Kapatai et al. 2017 PeerJ	94	89	AGT	3.1	High	Full	STOP	Full	-	-	-	-	-	1	-	-	-	-	-	1	-	-	-	-	-	-	-	-	-	-	-	-	-	-	-	-	2
GASEMM1900	ERR1734193	Kapatai et al. 2017 PeerJ	94	89	AGT	3.1	High	Full	STOP	Full	-	-	139 STOP	-	-	1	-	-	-	-	-	1	-	-	-	-	-	-	-	-	-	-	-	-	-	-	-	-	2
GASEMM1911	ERR1733866	Kapatai et al. 2017 PeerJ	94	89	AGT	3.1	High	Full	STOP	Full	-	-	-	-	-	1	-	-	-	-	-	1	-	-	-	-	-	-	-	-	-	-	-	-	-	-	-	-	2
GASEMM1969	ERR1734399	Kapatai et al. 2017 PeerJ	94	89	AGT	3.1	High	Full	STOP	Full	-	-	-	-	1	1	-	-	-	-	-	-	-	1	-	-	-	-	-	-	-	-	-	-	-	-	-	-	3
GASEMM2062	ERR1733775	Kapatai et al. 2017 PeerJ	94	89	AGT	3.1	High	Full	STOP	Full	-	-	-	-	1	1	-	-	-	-	-	-	-	1	-	-	-	-	-	-	-	-	-	-	-	-	-	-	3
GASEMM2124	ERR1734669	Kapatai et al. 2017 PeerJ	94	89	AGT	3.1	High	Full	STOP	Full	-	-	-	-	-	1	-	-	-	-	-	1	-	-	-	-	-	-	-	-	-	-	-	-	-	-	-	-	2
GASEMM2148	ERR1733192	Kapatai et al. 2017 PeerJ	94	89	AGT	3.1	High	Full	STOP	Full	-	-	-	-	-	1	-	-	-	-	-	1	-	-	-	-	-	-	-	-	-	-	-	-	-	-	-	-	2
GASEMM2192	ERR1732991	Kapatai et al. 2017 PeerJ	94	89	AGT	3.1	High	Full	STOP	Full	-	-	-	-	-	1	-	-	-	-	-	1	-	-	-	-	-	-	-	-	-	-	-	-	-	-	-	-	2
GASEMM2195	ERR1734642	Kapatai et al. 2017 PeerJ	94	89	AGT	3.1	High	Full	STOP	Full	-	-	-	-	-	1	-	-	-	-	-	-	-	-	-	-	-	-	-	-	-	-	-	-	-	-	-	-	1
GASEMM2212	ERR1732773	Kapatai et al. 2017 PeerJ	94	89	AGT	3.1	High	Full	STOP	Full	-	-	-	-	-	1	-	-	-	-	-	1	-	-	-	-	-	-	-	-	-	-	-	-	-	-	-	-	2
GASEMM2301	ERR1734922	Kapatai et al. 2017 PeerJ	94	89	AGT	3.1	High	Full	STOP	Full	-	-	-	-	-	1	-	-	-	-	-	1	-	-	-	-	-	-	-	-	-	-	-	-	-	-	-	-	2
GASEMM2363	ERR1733377	Kapatai et al. 2017 PeerJ	94	89	AGT	3.1	High	Full	STOP	Full	-	-	-	-	-	1	-	-	-	-	-	1	-	-	-	-	-	-	-	-	-	-	-	-	-	-	-	-	2
GASEMM2467	ERR1733475	Kapatai et al. 2017 PeerJ	94	89	AGT	3.1	High	Full	STOP	Full	-	-	-	-	-	1	-	-	-	-	-	1	-	-	-	-	-	-	-	-	-	-	-	-	-	-	-	-	2
GASEMM2535	ERR1733579	Kapatai et al. 2017 PeerJ	94	89	AGT	3.1	High	Full	STOP	Full	-	-	-	-	-	1	-	-	-	-	-	1	-	-	-	-	-	-	-	-	-	-	-	-	-	-	-	-	2
GASEMM2725	ERR1733407	Kapatai et al. 2017 PeerJ	94	89	AGT	3.1	High	Full	STOP	Full	-	-	-	-	-	1	-	-	-	-	-	1	-	-	-	-	-	-	-	-	-	-	-	-	-	-	-	-	2
GASEMM2800	ERR1735255	Kapatai et al. 2017 PeerJ	94	89	AGT	3.1	High	Full	STOP	Full	-	-	-	-	-	1	-	-	-	-	-	1	-	-	-	-	-	-	-	-	-	-	-	-	-	-	-	-	2
GASEMM2847	ERR1733164	Kapatai et al. 2017 PeerJ	94	89	AGT	3.1	High	Full	STOP	Full	-	61 STOP	-	-	-	1	-	-	-	-	-	1	-	-	-	-	-	-	-	-	-	-	-	-	-	-	-	-	2
GASEMM2866	ERR1733363	Kapatai et al. 2017 PeerJ	94	89	AGT	3.1	High	Full	STOP	Full	-	-	-	-	-	1	-	-	-	-	-	1	-	-	-	-	-	-	-	-	-	-	-	-	-	-	-	-	2
GASEMM2868	ERR1732521	Kapatai et al. 2017 PeerJ	94	89	AGT	3.1	High	Full	STOP	Full	-	-	-	-	-	1	-	-	-	-	-	1	-	-	-	-	-	-	-	-	-	-	-	-	-	-	-	-	2
GASEMM2871	ERR1732873	Kapatai et al. 2017 PeerJ	94	89	AGT	3.1	High	Full	STOP	Full	-	-	-	-	-	1	-	-	-	-	-	-	-	-	-	-	-	-	-	-	-	-	-	-	-	-	-	-	1
GASEMM2890	ERR1733409	Kapatai et al. 2017 PeerJ	94	89	AGT	3.1	High	Full	STOP	Full	D93G	-	-	-	-	1	-	-	-	-	-	1	-	-	-	-	-	-	-	-	-	-	-	-	-	-	-	-	2
GASEMM2936	ERR1734650	Kapatai et al. 2017 PeerJ	94	89	AGT	3.1	High	Full	STOP	Full	-	-	-	-	-	1	-	-	-	-	-	-	-	-	-	-	-	-	-	-	-	-	-	-	-	-	-	-	1
GASEMM2937	ERR1735320	Kapatai et al. 2017 PeerJ	94	89	AGT	3.1	High	Full	STOP	Full	-	-	-	-	-	1	-	-	-	-	-	-	-	-	-	-	-	-	-	-	-	-	-	-	-	-	-	-	1
GASEMM2964	ERR1732797	Kapatai et al. 2017 PeerJ	94	89	AGT	3.1	High	Full	STOP	Full	-	-	-	-	-	1	-	-	-	-	-	1	-	-	-	-	-	-	-	-	-	-	-	-	-	-	-	-	2
GASEMM3042	ERR1734749	Kapatai et al. 2017 PeerJ	94	89	AGT	3.1	High	Full	STOP	Full	-	I367V	-	-	-	1	-	-	-	-	-	1	-	-	-	-	-	-	-	-	-	-	-	-	-	-	-	-	2
PHE_12076	ERR1359673	Chalker et al. 2017 BMC Genomics	94	89	AGT	3.1	High	Full	STOP	Full	-	-	-	-	-	1	-	-	-	-	-	-	1	-	-	-	-	-	-	-	-	-	-	-	-	-	-	-	2
PHE_18939	ERR1359541	Chalker et al. 2017 BMC Genomics	94	89	AGT	3.1	High	Full	STOP	Full	-	-	-	-	-	1	-	-	-	-	-	1	-	-	-	-	-	-	-	-	-	-	-	-	-	-	-	-	2
PHE_32243	ERR1359614	Chalker et al. 2017 BMC Genomics	94	89	AGT	3.1	High	Full	STOP	Full	G204S	A206T	-	-	-	1	-	-	-	-	-	1	-	-	-	-	-	-	-	-	-	-	-	-	-	-	-	-	2
20152838	SRR5858329	Chochua et al. 2017 mBio	94	89	ATC	1.1	Low	Full	STOP	Full	-	-	-	-	-	1	-	-	-	-	-	-	1	-	-	-	-	-	-	-	-	-	-	-	-	-	-	-	2
GASEMM1553	ERR1733938	Kapatai et al. 2017 PeerJ	94	89	ATC	1.1	Low	Full	STOP	Full	-	-	-	-	-	1	-	-	-	-	-	-	1	-	-	-	-	-	-	-	-	-	-	-	-	-	-	-	2
GASEMM1777	ERR1733445	Kapatai et al. 2017 PeerJ	94	89	ATC	1.1	Low	Full	STOP	Full	-	-	-	-	1	1	-	-	-	-	-	-	-	1	-	-	-	-	-	-	-	-	-	-	1	-	-	-	4
20160491	SRR5853637	Chochua et al. 2017 mBio	108	14	AGT	3.1	High	Full	None	Full	-	K498N	Y182I, Y251C, D396N, I404T	-	1	-	-	-	1	1	1	-	-	1	1	-	-	-	-	-	-	-	-	-	1	-	-	-	7
20154042	SRR5858322	Chochua et al. 2017 mBio	108	14	ATC	1.1	Low	Full	None	Full	-	K498N	Y182I, Y251C, D396N, I404T	-	-	-	-	-	1	1	1	-	-	-	1	-	-	-	-	-	-	-	-	-	1	-	-	-	5
GASEMM0181	ERR1734657	Kapatai et al. 2017 PeerJ	108	1088	ATC	1.1	Low	Full	Full	Full	-	K498N	Y182I, Y251C, D396N, I404T	-	-	-	-	-	-	-	1	-	-	-	1	-	-	-	-	-	-	-	-	-	1	-	-	-	3
GASEMM0182	ERR1735393	Kapatai et al. 2017 PeerJ	108	1088	ATC	1.1	Low	Full	Full	Full	-	K498N	Y182I, Y251C, D396N, I404T	-	-	-	-	-	-	-	1	-	-	-	1	-	-	-	-	-	-	-	-	-	1	-	-	-	3
GASEMM0183	ERR1733352	Kapatai et al. 2017 PeerJ	108	1088	ATC	1.1	Low	Full	Full	Full	-	K498N	Y182I, Y251C, D396N, I404T	-	-	-	-	-	-	-	1	-	-	-	1	-	-	-	-	-	-	-	-	-	1	-	-	-	3
GASEMM0184	ERR1734461	Kapatai et al. 2017 PeerJ	108	1088	ATC	1.1	Low	Full	Full	Full	-	K498N	Y182I, Y251C, D396N, I404T	-	-	-	-	-	-	-	1	-	-	-	1	-	-	-	-	-	-	-	-	-	1	-	-	-	3
GASEMM0185	ERR1734741	Kapatai et al. 2017 PeerJ	108	1088	ATC	1.1	Low	Full	Full	Full	-	K498N	Y182I, Y251C, D396N, I404T	-	-	-	-	-	-	-	1	-	-	-	1	-	-	-	-	-	-	-	-	-	1	-	-	-	3
GASEMM0190	ERR1733486	Kapatai et al. 2017 PeerJ	108	1088	ATC	1.1	Low	Full	Full	Full	-	K498N	Y182I, Y251C, D396N, I404T	-	-	-	-	-	-	-	1	-	-	-	1	-	-	-	-	-	-	-	-	-	1	-	-	-	3
GASEMM0191	ERR1733788	Kapatai et al. 2017 PeerJ	108	1088	ATC	1.1	Low	Full	Full	Full	-	K498N	Y182I, Y251C, D396N, I404T	-	-	-	-	-	-	-	1	-	-	-	1	-	-	-	-	-	-	-	-	-	1	-	-	-	3
aVariations for CovR, CovS and RocA were identified in comparison to reference sequences; CDJ54578.1, CDJ54579.1 and CDJ55445.1 respectively. Variations shown in bold indicate truncation mutations and therefore likely to impact on gene function. The effect of other other variations in unknown.
bspeC and spd1 are found on the same prophage and therefore only counted once.
